# Supplementary material for: Common diseases alter the physiological age-related blood microRNA profile
Source: Nat Commun. 2020 Nov 24;11:5958. doi: 10.1038/s41467-020-19665-1 (PMC7686493; doi:10.1038/s41467-020-19665-1)
Supplement: Supplementary file 4 — Supplementary Data 1 [file 41467_2020_19665_MOESM4_ESM.xlsx]

## Sheet: final_info
Sample Nr	RIN_value	Status
1	8.1	HC
2	8.5	HC
3	8	HC
4	8.4	HC
5	8.6	HC
6	8	HC
7	8.2	HC
8	8.2	HC			0
9	8.7	HC
10	8	HD
11	7.2	HC
12	8.2	HC
13	7.8	HC
14	8.3	HC
15	8	HD
16	7.6	HD
17	8.4	HD
18	8.3	HD
19	8.7	HD
20	8.5	HD
21	8.5	HD
22	8.2	HD
23	7.9	HD
24	8.4	HD
25	8	HD
26	8.2	HD
27	8.4	HD
28	8.9	HD
29	8	HD
30	7.7	HD
31	7.3	HD
32	9.2	HD
33	9.1	HD
34	7.9	HD
35	8.7	HD
36	8.9	HD
37	8.8	HD
38	7.7	HD
39	7.7	HD
40	8	HD
41	8.3	HD
42	5.6	HD
43	7.9	HD
44	8.6	HD
45	8.6	HD
46	8.4	HD
47	8.7	HD
48	8.5	HD
49	8.6	HD
50	8.4	HD
51	7.7	HD
52	7.9	HD
53	7.2	HD
54	7.2	HD
55	8.5	HD
56	8.4	HD
57	8.5	HD
58	9.1	HD
59	9	HD
60	8.9	HD
61	8.6	HD
62	8.5	HD
63	8.6	HD
64	9	HD
65	8.1	HD
66	8.9	HD
67	8.9	HD
68	8.7	HD
69	8.7	HD
70	8.5	HD
71	8.6	HD
72	8.9	HD
73	8.3	HD
74	8.3	HD
75	9.2	HD
76	7.6	HD
77	9	HD
78	8.9	HD
79	7.9	HD
80	8.9	HD
81	9.2	HD
82	8.4	HD
83	8.4	HD
84	8.7	HD
85	9.1	HD
86	8.4	HD
87	8.9	HD
88	8.7	HD
89	8.6	HD
90	8.8	HD
91	8.6	HD
92	8.3	HD
93	8.9	HD
94	9	HD
95	8.6	HD
96	6.5	HD
97	8.9	HC
98	8.9	HD
99	9.4	HD
100	8.9	HD
101	8.8	HD
102	8.4	HD
103	8.4	HC
104	7.1	HD
105	7.8	HD
106	8.7	HD
107	6.9	HD
108	9.1	HD
109	8.5	HD
110	9.3	HD
111	8.9	HD
112	8.8	HD
113	8.6	HD
114	8.3	HD
115	8.7	HD
116	8.9	HD
117	8.3	HD
118	8.2	HD
119	8.4	HD
120	8.7	HD
121	9.2	HD
122	9.1	HD
123	8.5	HD
124	8.2	HD
125	8	HD
126	9.1	HD
127	8.7	HD
128	8.4	HD
129	8.8	HD
130	8.9	HD
131	9.4	HD
132	8.6	HD
133	8.2	HD
134	8.8	HD
135	9	HD
136	9.1	HC
137	8.8	HC
138	9.4	HC
139	8.4	HC
140	8.3	HC
141	8.7	HC
142	8.8	HC
143	8.8	HC
144	6.9	HC
145	9.3	HC
146	8.1	HC
147	8.9	HC
148	8	HC
149	8.5	HC
150	9.4	HC
151	9.3	HC
152	6.8	HC
153	9.1	HC
154	9.4	HC
155	8.8	HC
156	8.9	HC
157	8.6	HC
158	9.4	HC
159	8.1	HC
160	7.9	HC
161	8.5	HC
162	8.7	HC
163	8.7	HC
164	8.7	HD
165	8.5	HD
166	8.5	HD
167	8.4	HD
168	7.4	HD
169	8.9	HD
170	8.9	HD
171	9.3	HD
172	9	HD
173	9.6	HC
174	8.7	HC
175	7.1	HD
176	8.9	HC
177	8.4	HC
178	9.2	HD
179	7.6	HC
180	7.6	HC
181	7.6	HC
182	7.3	HC
183	7.9	HC
184	7.9	HD
185	7.6	HD
186	7.4	HD
187	7.2	HD
188	7.8	HC
189	7.7	HD
190	7.6	HD
191	8.1	HD
192	8.9	HD
193	8.2	HD
194	8.4	HD
195	8.5	HD
196	8.7	HD
197	7.1	HD
198	8.1	HD
199	8.7	HD
200	9	HD
201	8.5	HD
202	8.9	HC
203	8.8	HD
204	8.3	HD
205	8	HD
206	8.2	HD
207	9.1	HD
208	8.1	HD
209	7.3	HD
210	6.4	HD
211	9.4	HD
212	8.2	HD
213	8.7	HC
214	8.9	HC
215	8.8	HD
216	9.1	HD
217	8.5	HD
218	N/A	HD
219	8.1	HD
220	7.7	HD
221	8.9	HD
222	9.1	HD
223	7.7	HD
224	8.5	HD
225	8.8	HC
226	8.9	HC
227	9	HC
228	7.2	HC
229	7.6	HC
230	8.5	HC
231	8.9	HC
232	9	HC
233	8.9	HC
234	8.6	HC
235	9	HC
236	8.8	HC
237	9.1	HC
238	9.3	HC
239	9.5	HC
240	9	HC
241	8.8	HC
242	8.7	HC
243	9.1	HC
244	8.8	HC
245	7.7	HC
246	N/A	HC
247	9.1	HC
248	8.8	HC
249	9	HC
250	9.3	HC
251	9.2	HC
252	9.1	HC
253	9	HD
254	8.9	HD
255	9.3	HD
256	8.6	HD
257	5.9	HD
258	8.8	HD
259	9.1	HD
260	8.7	HD
261	8.3	HD
262	8.8	HD
263	8	HD
264	8.4	HD
265	8.7	HD
266	9.2	HD
267	8.7	HD
268	8.6	HD
269	9.2	HD
270	6.7	HD
271	9	HD
272	9	HD
273	9.2	HD
274	8.6	HD
275	8.7	HD
276	8.7	HD
277	8.8	HD
278	9.1	HD
279	8.3	HD
280	7.5	HD
281	7.8	HD
282	8.2	HD
283	8.9	HD
284	8.8	HD
285	7.9	HD
286	8.6	HD
287	8.6	HD
288	9	HD
289	8.8	HD
290	8.7	HD
291	8.5	HD
292	8.5	HD
293	8.9	HD
294	8.3	HD
295	8.9	HD
296	9.5	HD
297	7.8	HD
298	8.7	HD
299	8.9	HD
300	8.7	HD
301	8.7	HD
302	8.8	HD
303	8.8	HD
304	8.7	HD
305	9.1	HD
306	9.3	HD
307	9.1	HD
308	8.5	HD
309	7.8	HD
310	8.9	HD
311	9.1	HD
312	8.9	HD
313	9.1	HD
314	8.4	HD
315	9.3	HD
316	8.9	HD
317	9	HD
318	9	HD
319	8.8	HD
320	8.6	HD
321	9.1	HD
322	7.7	HD
323	8.4	HD
324	8.8	HD
325	8.7	HD
326	8.6	HD
327	8.5	HD
328	8.8	HD
329	8.9	HD
330	7.6	HD
331	8.8	HD
332	8.4	HD
333	8.5	HD
334	9.1	HD
335	8.8	HD
336	8.6	HD
337	7.9	HD
338	8	HD
339	7.9	HD
340	8.7	HD
341	9	HD
342	8.4	HC
343	9.1	HD
344	8.7	HD
345	9.1	HD
346	8.8	HC
347	8.3	HD
348	8.5	HD
349	8.6	HC
350	8.9	HD
351	7.6	HD
352	7.9	HD
353	9.1	HD
354	7.4	HD
355	9.2	HD
356	8.4	HD
357	8.7	HD
358	9	HC
359	8.3	HC
360	8.4	HD
361	8.5	HD
362	7.3	HD
363	8.8	HD
364	8.4	HC
365	7.2	HD
366	7.5	HD
367	8.9	HD
368	8.7	HD
369	8.7	HD
370	8.9	HD
371	8	HD
372	7.6	HC
373	8.4	HC
374	8.6	HC
375	7.3	HD
376	8.4	HD
377	6.6	HD
378	6.9	HD
379	7.7	HC
380	8.5	HD
381	8.5	HD
382	8.9	HD
383	7.3	HD
384	7.5	HD
385	8.8	HC
386	8.6	HD
387	8.5	HD
388	8.5	HD
389	8.6	HC
390	8.4	HD
391	9.3	HC
392	8.8	HD
393	8.2	HD
394	8.9	HD
395	8.8	HD
396	8.4	HD
397	9.2	HD
398	9	HD
399	8.9	HC
400	8.3	HD
401	8.9	HD
402	7.4	HD
403	9.1	HD
404	9.5	HD
405	8.5	HD
406	9	HD
407	8.2	HD
408	7.4	HD
409	8.3	HD
410	N/A	HD
411	7.7	HD
412	7.9	HC
413	7.9	HD
414	7.2	HD
415	4.7	HD
416	8.9	HD
417	8.2	HD
418	8.6	HD
419	7.5	HD
420	N/A	HD
421	8.7	HD
422	7.9	HD
423	8.1	HD
424	7.8	HD
425	8.3	HC
426	8	HC
427	8.9	HD
428	8.7	HD
429	8.9	HC
430	8.2	HC
431	8.3	HC
432	5.1	HD
433	8.7	HC
434	5.8	HD
435	8.3	HD
436	8.9	HD
437	9.1	HD
438	8.2	HD
439	9.3	HD
440	8.6	HD
441	8.3	HC
442	8	HD
443	8	HD
444	7	HD
445	8.2	HD
446	7.2	HD
447	8.3	HD
448	8.9	HD
449	8.7	HD
450	8.7	HD
451	9	HD
452	8.1	HD
453	7.8	HD
454	7.5	HD
455	8.8	HC
456	8.7	HD
457	6.6	HD
458	9.1	HD
459	8.2	HD
460	9.2	HD
461	8.7	HD
462	6.3	HD
463	7.2	HD
464	6	HD
465	9	HD
466	8.8	HD
467	8.8	HD
468	7.5	HD
469	6.7	HD
470	8.7	HC
471	8.2	HD
472	6.2	HD
473	8.5	HD
474	6.5	HD
475	8.7	HD
476	8.5	HD
477	8.2	HD
478	8.5	HD
479	7.7	HD
480	9	HD
481	8.1	HD
482	9.1	HD
483	9	HD
484	8.3	HD
485	8.4	HD
486	7.4	HD
487	8.4	HD
488	3	HD
489	9	HD
490	8.1	HD
491	8.9	HD
492	7.5	HD
493	8.2	HC
494	4.5	HD
495	8	HD
496	7	HD
497	8.4	HD
498	7.6	HD
499	7.5	HD
500	2.5	HD
501	6.3	HD
502	8.5	HC
503	8.8	HD
504	8.7	HD
505	8.4	HD
506	7.9	HD
507	8.7	HD
508	6.5	HD
509	8.6	HD
510	8.9	HD
511	8.9	HD
512	8.7	HD
513	8.6	HD
514	8.8	HD
515	8.9	HD
516	8.4	HD
517	8.4	HC
518	8.2	HD
519	7.5	HD
520	7	HD
521	8.2	HC
522	8.2	HD
523	8.1	HD
524	8.5	HC
525	8.8	HC
526	8.8	HD
527	3.7	HD
528	8.3	HC
529	7	HD
530	8.2	HD
531	8.5	HD
532	6.5	HD
533	7.7	HD
534	5.1	HD
535	8.6	HD
536	8.7	HD
537	8.4	HC
538	8.5	HD
539	8.5	HC
540	8.5	HD
541	7.7	HD
542	8.3	HC
543	8.9	HD
544	7.2	HD
545	7.8	HD
546	8.7	HD
547	7.6	HC
548	7	HD
549	7.8	HD
550	7.7	HD
551	8.1	HD
552	8.7	HD
553	8.1	HD
554	7.4	HD
555	8.9	HD
556	6.4	HD
557	5.9	HC
558	8.7	HD
559	9.1	HD
560	9.5	HD
561	8.6	HD
562	8.9	HC
563	9.1	HD
564	3.1	HD
565	7.3	HD
566	7.5	HD
567	6.9	HD
568	7.9	HD
569	2.7	HD
570	8.5	HC
571	8.5	HD
572	8.6	HD
573	8.5	HD
574	7.9	HD
575	8	HD
576	6.7	HD
577	8	HD
578	8.2	HD
579	8.5	HD
580	8.8	HC
581	9	HC
582	8.1	HD
583	8.5	HD
584	8.9	HD
585	8.6	HD
586	7.8	HD
587	7.3	HD
588	8.3	HC
589	8.8	HD
590	6.6	HD
591	7	HD
592	7.4	HD
593	7.6	HD
594	7.7	HC
595	6.9	HD
596	7.8	HD
597	7.3	HD
598	6.6	HD
599	7.7	HD
600	6.6	HD
601	6.7	HD
602	9	HD
603	8.6	HD
604	8.7	HC
605	7.1	HD
606	8.6	HD
607	7.2	HD
608	9.3	HD
609	8.8	HD
610	8.2	HD
611	8.4	HD
612	8.7	HD
613	7.9	HD
614	7.1	HD
615	8.9	HD
616	8.2	HD
617	8.1	HD
618	4.8	HC
619	6.9	HC
620	6.7	HD
621	5.5	HC
622	8.6	HD
623	8.4	HC
624	7.6	HC
625	8.4	HD
626	9	HD
627	8.9	HD
628	8.1	HC
629	8.5	HD
630	8.5	HD
631	8.2	HD
632	7.6	HD
633	6.8	HD
634	8.3	HD
635	8.5	HD
636	8.3	HC
637	8.6	HD
638	8	HD
639	6.1	HD
640	8.8	HD
641	5.8	HD
642	8.5	HD
643	8.9	HD
644	8.8	HD
645	8.1	HD
646	8.3	HD
647	8.3	HD
648	7.8	HC
649	8.6	HC
650	7.1	HD
651	8.2	HC
652	8.6	HC
653	8.8	HD
654	8.2	HD
655	9.1	HC
656	8.4	HD
657	7.8	HD
658	8.9	HC
659	8.3	HD
660	5	HD
661	7.8	HD
662	8.6	HD
663	7.9	HC
664	7.3	HD
665	8	HD
666	8	HD
667	8.2	HD
668	8.3	HD
669	4.3	HD
670	7.8	HD
671	7.8	HD
672	7.7	HD
673	8.3	HD
674	8.4	HD
675	6.3	HD
676	7.7	HD
677	8.4	HC
678	7.6	HC
679	7.7	HD
680	7.8	HD
681	8.7	HC
682	N/A	HD
683	N/A	HC
684	9	HD
685	9	HD
686	N/A	HD
687	N/A	HD
688	N/A	HD
689	8.9	HD
690	8.7	HD
691	8.9	HD
692	9	HD
693	9.3	HD
694	8.1	HC
695	8.8	HC
696	8.9	HC
697	9	HD
698	7.2	HD
699	7.6	HD
700	8.1	HD
701	8.2	HD
702	7.7	HD
703	8	HC
704	8.2	HD
705	8.2	HD
706	7.7	HD
707	6	HD
708	8.4	HD
709	8.3	HD
710	7.9	HC
711	N/A	HC
712	8.2	HD
713	7.8	HD
714	8.8	HD
715	7.9	HD
716	8.6	HD
717	8.6	HD
718	8	HD
719	8.6	HD
720	8.5	HD
721	7.3	HD
722	7.7	HD
723	6.6	HC
724	7.6	HD
725	7.5	HD
726	8.6	HD
727	7.3	HC
728	7.7	HD
729	6.7	HD
730	7.9	HC
731	7.5	HD
732	7.9	HD
733	7.5	HD
734	7.6	HD
735	8.3	HD
736	9	HD
737	8.5	HD
738	7.2	HD
739	7.8	HD
740	7.7	HD
741	7.6	HC
742	3	HC
743	8.1	HD
744	8.3	HD
745	8.4	HD
746	8.1	HD
747	N/A	HC
748	8.3	HD
749	8.4	HD
750	7.4	HD
751	N/A	HD
752	7.2	HD
753	2.8	HD
754	7.8	HD
755	4.8	HD
756	8.8	HD
757	7.1	HD
758	8	HD
759	8.3	HD
760	N/A	HD
761	N/A	HD
762	8.7	HD
763	8.5	HD
764	8	HD
765	8.3	HC
766	8.6	OD
767	8.2	OD
768	8.6	OD
769	8.2	OD
770	8.1	OD
771	8.5	OD
772	8.7	OD
773	7.9	OD
774	9.1	OD
775	8.1	HC
776	9.1	OD
777	8.3	HC
778	8.4	OD
779	8.6	OD
780	8.8	OD
781	8.2	HC
782	7.7	HC
783	8.4	OD
784	7.1	OD
785	7	HC
786	9	OD
787	7.4	HC
788	8.1	OD
789	8	HC
790	9	OD
791	7.1	HC
792	8.3	OD
793	7.9	HC
794	8.9	OD
795	8.7	OD
796	8.1	OD
797	8.3	HC
798	8.1	OD
799	8.7	OD
800	8.3	HC
801	8.6	HC
802	8.6	HC
803	9	HC
804	8.4	HC
805	8.4	OD
806	7.8	HC
807	7.6	OD
808	8.9	HC
809	8.2	OD
810	7.9	OD
811	8.5	OD
812	8.5	HC
813	8.7	OD
814	8.5	OD
815	9.1	OD
816	8	OD
817	8.7	OD
818	8.6	OD
819	8	OD
820	8.4	OD
821	6.6	OD
822	8.3	OD
823	8	OD
824	8.7	OD
825	8.5	HC
826	8.2	OD
827	7.9	HC
828	NA	NTLD
829	NA	NTLD
830	NA	NTLD
831	NA	NTLD
832	NA	NTLD
833	NA	NTLD
834	NA	NTLD
835	NA	NTLD
836	NA	NTLD
837	NA	NTLD
838	NA	NTLD
839	NA	NTLD
840	NA	NTLD
841	NA	NTLD
842	NA	NTLD
843	NA	NTLD
844	NA	NTLD
845	NA	NTLD
846	NA	NTLD
847	NA	NTLD
848	NA	NTLD
849	NA	NTLD
850	NA	NTLD
851	NA	NTLD
852	NA	NTLD
853	NA	NTLD
854	NA	NTLD
855	NA	NTLD
856	NA	NTLD
857	NA	NTLD
858	NA	NTLD
859	NA	NTLD
860	NA	NTLD
861	NA	NTLD
862	NA	NTLD
863	NA	NTLD
864	NA	NTLD
865	NA	NTLD
866	NA	NTLD
867	NA	NTLD
868	NA	NTLD
869	NA	NTLD
870	NA	NTLD
871	NA	NTLD
872	NA	NTLD
873	NA	NTLD
874	NA	NTLD
875	NA	NTLD
876	NA	NTLD
877	NA	NTLD
878	NA	NTLD
879	NA	NTLD
880	NA	NTLD
881	NA	NTLD
882	NA	NTLD
883	NA	NTLD
884	NA	NTLD
885	NA	NTLD
886	NA	NTLD
887	NA	NTLD
888	NA	NTLD
889	NA	NTLD
890	NA	NTLD
891	NA	NTLD
892	NA	NTLD
893	NA	NTLD
894	NA	NTLD
895	NA	NTLD
896	NA	NTLD
897	NA	NTLD
898	NA	NTLD
899	NA	NTLD
900	NA	NTLD
901	NA	NTLD
902	NA	NTLD
903	NA	NTLD
904	NA	NTLD
905	NA	NTLD
906	NA	NTLD
907	NA	NTLD
908	NA	NTLD
909	NA	NTLD
910	NA	NTLD
911	NA	NTLD
912	NA	NTLD
913	NA	NTLD
914	NA	NTLD
915	NA	NTLD
916	NA	NTLD
917	NA	NTLD
918	NA	NTLD
919	NA	NTLD
920	NA	NTLD
921	NA	NTLD
922	NA	NTLD
923	NA	NTLD
924	NA	NTLD
925	NA	NTLD
926	NA	NTLD
927	NA	NTLD
928	NA	NTLD
929	NA	NTLD
930	NA	NTLD
931	NA	NTLD
932	NA	NTLD
933	NA	NTLD
934	NA	NTLD
935	NA	NTLD
936	NA	NTLD
937	NA	NTLD
938	NA	NTLD
939	NA	NTLD
940	NA	NTLD
941	NA	NTLD
942	NA	NTLD
943	NA	NTLD
944	NA	NTLD
945	NA	NTLD
946	NA	NTLD
947	NA	NTLD
948	NA	NTLD
949	NA	NTLD
950	NA	NTLD
951	NA	NTLD
952	NA	NTLD
953	NA	NTLD
954	NA	NTLD
955	NA	NTLD
956	NA	NTLD
957	NA	NTLD
958	NA	NTLD
959	NA	NTLD
960	NA	NTLD
961	NA	NTLD
962	NA	NTLD
963	NA	NTLD
964	NA	NTLD
965	NA	NTLD
966	NA	NTLD
967	NA	NTLD
968	NA	NTLD
969	NA	NTLD
970	NA	NTLD
971	NA	NTLD
972	NA	NTLD
973	NA	NTLD
974	NA	NTLD
975	NA	NTLD
976	NA	NTLD
977	NA	NTLD
978	NA	NTLD
979	NA	NTLD
980	NA	NTLD
981	NA	NTLD
982	NA	NTLD
983	NA	NTLD
984	NA	NTLD
985	NA	NTLD
986	NA	NTLD
987	NA	NTLD
988	NA	NTLD
989	NA	NTLD
990	NA	NTLD
991	NA	NTLD
992	NA	NTLD
993	NA	NTLD
994	NA	NTLD
995	NA	NTLD
996	NA	NTLD
997	NA	NTLD
998	NA	NTLD
999	NA	NTLD
1000	NA	NTLD
1001	NA	NTLD
1002	NA	NTLD
1003	NA	NTLD
1004	NA	NTLD
1005	NA	NTLD
1006	NA	NTLD
1007	NA	NTLD
1008	NA	NTLD
1009	NA	NTLD
1010	NA	NTLD
1011	NA	NTLD
1012	NA	NTLD
1013	NA	NTLD
1014	NA	NTLD
1015	NA	NTLD
1016	NA	NTLD
1017	NA	NTLD
1018	NA	NTLD
1019	NA	NTLD
1020	NA	NTLD
1021	NA	NTLD
1022	NA	NTLD
1023	NA	NTLD
1024	NA	NTLD
1025	NA	NTLD
1026	NA	NTLD
1027	NA	NTLD
1028	NA	NTLD
1029	NA	NTLD
1030	NA	NTLD
1031	NA	NTLD
1032	NA	NTLD
1033	NA	NTLD
1034	NA	NTLD
1035	NA	NTLD
1036	NA	NTLD
1037	NA	NTLD
1038	NA	NTLD
1039	NA	NTLD
1040	NA	NTLD
1041	NA	NTLD
1042	NA	NTLD
1043	NA	NTLD
1044	NA	NTLD
1045	NA	NTLD
1046	NA	NTLD
1047	NA	NTLD
1048	NA	NTLD
1049	NA	NTLD
1050	NA	NTLD
1051	NA	NTLD
1052	NA	NTLD
1053	NA	NTLD
1054	NA	NTLD
1055	NA	NTLD
1056	NA	NTLD
1057	NA	NTLD
1058	NA	NTLD
1059	NA	NTLD
1060	NA	NTLD
1061	NA	NTLD
1062	NA	NTLD
1063	NA	NTLD
1064	NA	NTLD
1065	NA	NTLD
1066	NA	NTLD
1067	NA	NTLD
1068	NA	NTLD
1069	NA	NTLD
1070	NA	NTLD
1071	NA	NTLD
1072	NA	NTLD
1073	NA	NTLD
1074	NA	NTLD
1075	NA	NTLD
1076	NA	NTLD
1077	NA	NTLD
1078	NA	NTLD
1079	NA	NTLD
1080	NA	NTLD
1081	NA	NTLD
1082	NA	NTLD
1083	NA	NTLD
1084	NA	NTLD
1085	NA	NTLD
1086	NA	NTLD
1087	NA	NTLD
1088	NA	NTLD
1089	NA	NTLD
1090	NA	NTLD
1091	NA	NTLD
1092	NA	NTLD
1093	NA	NTLD
1094	NA	NTLD
1095	NA	NTLD
1096	NA	NTLD
1097	NA	NTLD
1098	NA	NTLD
1099	NA	NTLD
1100	NA	NTLD
1101	8.3	NTLD
1102	8.3	NTLD
1103	7.4	NTLD
1104	7.9	NTLD
1105	7.1	NTLD
1106	7.6	NTLD
1107	7.6	NTLD
1108	7.7	NTLD
1109	8.3	NTLD
1110	6.9	NTLD
1111	7.3	NTLD
1112	7.8	NTLD
1113	5.3	NTLD
1114	6.9	NTLD
1115	5.3	NTLD
1116	6	NTLD
1117	7.3	NTLD
1118	5.7	NTLD
1119	4.2	NTLD
1120	6.2	NTLD
1121	6.2	NTLD
1122	8.1	NTLD
1123	6.5	NTLD
1124	6.2	NTLD
1125	5.2	NTLD
1126	8.3	NTLD
1127	8.7	NTLD
1128	7.7	NTLD
1129	8.3	NTLD
1130	8.2	NTLD
1131	6.6	NTLD
1132	6	NTLD
1133	5.7	NTLD
1134	5.1	NTLD
1135	7.1	NTLD
1136	8.1	NTLD
1137	8.9	NTLD
1138	8.7	NTLD
1139	8.4	NTLD
1140	8.8	NTLD
1141	8.5	NTLD
1142	8.7	NTLD
1143	6	NTLD
1144	9	NTLD
1145	8.4	NTLD
1146	8.4	NTLD
1147	8.2	NTLD
1148	9	NTLD
1149	8.6	NTLD
1150	8.5	NTLD
1151	8.9	NTLD
1152	8.6	NTLD
1153	8.7	NTLD
1154	8.2	NTLD
1155	8.8	NTLD
1156	8.9	NTLD
1157	8.6	NTLD
1158	8.7	NTLD
1159	8.5	NTLD
1160	8.6	NTLD
1161	8.8	NTLD
1162	8.8	NTLD
1163	9	NTLD
1164	8.7	NTLD
1165	8.7	NTLD
1166	9	NTLD
1167	9	NTLD
1168	9.1	NTLD
1169	9	NTLD
1170	8.7	NTLD
1171	9.2	NTLD
1172	9.4	NTLD
1173	8.8	NTLD
1174	8.7	NTLD
1175	8.6	NTLD
1176	9.1	NTLD
1177	8.9	NTLD
1178	9	NTLD
1179	8.3	NTLD
1180	9	NTLD
1181	8.9	NTLD
1182	9	NTLD
1183	6.1	NTLD
1184	8.8	NTLD
1185	9.4	NTLD
1186	8.3	NTLD
1187	9	NTLD
1188	5.5	NTLD
1189	8.2	NTLD
1190	7.7	NTLD
1191	8.9	NTLD
1192	8.2	NTLD
1193	8.7	NTLD
1194	8.5	NTLD
1195	7.7	NTLD
1196	7.8	NTLD
1197	9	NTLD
1198	8.7	NTLD
1199	7.6	NTLD
1200	7.8	NTLD
1201	9.6	NTLD
1202	9.1	NTLD
1203	7.4	NTLD
1204	9.4	NTLD
1205	9.1	NTLD
1206	9.3	NTLD
1207	9	NTLD
1208	7.8	NTLD
1209	8.9	NTLD
1210	9	NTLD
1211	8.6	NTLD
1212	9.3	NTLD
1213	9.1	NTLD
1214	9.2	NTLD
1215	8.8	NTLD
1216	9.2	NTLD
1217	8.3	NTLD
1218	8.4	NTLD
1219	8.1	NTLD
1220	8.1	NTLD
1221	8.1	NTLD
1222	8.7	NTLD
1223	8.1	NTLD
1224	7.5	NTLD
1225	9	NTLD
1226	7.8	NTLD
1227	9.2	NTLD
1228	9	NTLD
1229	9	NTLD
1230	NA	NTLD
1231	7.2	NTLD
1232	8.3	NTLD
1233	8.2	NTLD
1234	8.5	NTLD
1235	8.6	NTLD
1236	9	NTLD
1237	8.7	NTLD
1238	9.4	NTLD
1239	8.8	NTLD
1240	9.1	NTLD
1241	8.3	NTLD
1242	9.3	NTLD
1243	8.6	NTLD
1244	9.3	NTLD
1245	9.4	NTLD
1246	9.6	NTLD
1247	9.6	NTLD
1248	8.8	NTLD
1249	9.4	NTLD
1250	7.3	NTLD
1251	9.3	NTLD
1252	7.4	NTLD
1253	8.2	NTLD
1254	9	NTLD
1255	7.7	NTLD
1256	9.2	NTLD
1257	9.4	NTLD
1258	9.1	NTLD
1259	9.2	NTLD
1260	9.2	NTLD
1261	8.4	NTLD
1262	9.2	NTLD
1263	9.5	NTLD
1264	8.4	NTLD
1265	9.7	NTLD
1266	7	NTLD
1267	8.9	NTLD
1268	6.9	NTLD
1269	8	NTLD
1270	9.6	NTLD
1271	9.3	NTLD
1272	9.5	NTLD
1273	9.6	NTLD
1274	9	NTLD
1275	9.1	NTLD
1276	4.9	NTLD
1277	8.7	NTLD
1278	7.3	NTLD
1279	9.3	NTLD
1280	8.8	NTLD
1281	6.7	NTLD
1282	8.7	NTLD
1283	9.3	NTLD
1284	9.1	NTLD
1285	8.7	NTLD
1286	8.8	NTLD
1287	9	NTLD
1288	8.7	NTLD
1289	8.4	NTLD
1290	8.8	NTLD
1291	7.7	NTLD
1292	9	NTLD
1293	8.8	NTLD
1294	4.7	NTLD
1295	8.1	NTLD
1296	6.7	NTLD
1297	8.4	NTLD
1298	8.1	NTLD
1299	8.6	NTLD
1300	8.8	NTLD
1301	8.6	NTLD
1302	7	NTLD
1303	7.5	NTLD
1304	8.6	NTLD
1305	9.2	NTLD
1306	6	NTLD
1307	6.8	NTLD
1308	6.6	NTLD
1309	8.5	NTLD
1310	8.6	NTLD
1311	8.9	NTLD
1312	7.2	NTLD
1313	9.1	NTLD
1314	8.1	NTLD
1315	7	NTLD
1316	7.7	NTLD
1317	9.1	NTLD
1318	6.8	NTLD
1319	5.7	NTLD
1320	8.5	NTLD
1321	5.6	NTLD
1322	7.4	NTLD
1323	6.6	NTLD
1324	6.4	NTLD
1325	8.8	NTLD
1326	8.9	NTLD
1327	8.9	NTLD
1328	8.8	NTLD
1329	8.8	NTLD
1330	9.6	NTLD
1331	9.3	NTLD
1332	9.4	NTLD
1333	8.5	NTLD
1334	8.7	NTLD
1335	9	NTLD
1336	9.1	NTLD
1337	8.2	NTLD
1338	8.9	NTLD
1339	8	NTLD
1340	6.5	NTLD
1341	8.1	NTLD
1342	8.3	NTLD
1343	8.1	NTLD
1344	5.9	NTLD
1345	8.1	NTLD
1346	4.8	NTLD
1347	8.5	NTLD
1348	9	NTLD
1349	8.4	NTLD
1350	7.9	NTLD
1351	8.5	NTLD
1352	8.9	NTLD
1353	8.6	NTLD
1354	8.9	NTLD
1355	8.8	NTLD
1356	8.6	NTLD
1357	7.9	NTLD
1358	7.2	NTLD
1359	8.5	NTLD
1360	9.4	NTLD
1361	8.9	NTLD
1362	8.5	NTLD
1363	9.3	NTLD
1364	9	NTLD
1365	9.5	NTLD
1366	9.5	NTLD
1367	8.9	NTLD
1368	7.2	OD
1369	7.1	OD
1370	5.9	OD
1371	8.3	HC
1372	5.5	OD
1373	8.1	HC
1374	7.7	OD
1375	8.4	HC
1376	8.3	OD
1377	8.3	HC
1378	8.3	OD
1379	8.2	HC
1380	8.4	OD
1381	8.9	HC
1382	9	OD
1383	9	HC
1384	8.7	OD
1385	9.4	HC
1386	9.1	OD
1387	8.9	HC
1388	8.8	OD
1389	8	HC
1390	9.1	OD
1391	8.7	HC
1392	8.1	OD
1393	8.4	HC
1394	8	OD
1395	8.6	OD
1396	9.1	HC
1397	8.1	HC
1398	8.8	OD
1399	8.5	OD
1400	9.1	HC
1401	8.4	OD
1402	8.6	OD
1403	8.2	HC
1404	8.6	HC
1405	8.4	OD
1406	8.5	OD
1407	7.8	OD
1408	7.6	OD
1409	7.9	OD
1410	6.8	HC
1411	8.2	OD
1412	7.9	OD
1413	7.8	OD
1414	8.3	HC
1415	8.4	HC
1416	7.5	OD
1417	5.7	OD
1418	7.9	OD
1419	7.7	HC
1420	8.3	HC
1421	7.8	OD
1422	7	OD
1423	8.5	HC
1424	8.5	HC
1425	8.7	HC
1426	7.3	HC
1427	7.4	OD
1428	7.6	HC
1429	7.7	OD
1430	7	OD
1431	8.4	OD
1432	8.2	HC
1433	8.7	HC
1434	7.1	OD
1435	7.4	HC
1436	8.3	HC
1437	7.6	OD
1438	8	OD
1439	7.7	HC
1440	7.9	OD
1441	6.6	HC
1442	7.7	Lca
1443	8.8	Lca
1444	6.9	Lca
1445	7.5	OD
1446	7.1	OD
1447	7.5	OD
1448	7.6	OD
1449	7.5	Lca
1450	7.4	Lca
1451	7.3	Lca
1452	7.8	Lca
1453	8.6	Lca
1454	7.1	Lca
1455	4.9	Lca
1456	8.2	Lca
1457	7.7	Lca
1458	7.8	Lca
1459	7.4	Lca
1460	8.3	Lca
1461	7.5	Lca
1462	7.2	Lca
1463	6.6	Lca
1464	7.7	Lca
1465	7.7	Lca
1466	4.1	Lca
1467	6.7	Lca
1468	7.5	Lca
1469	4.5	Lca
1470	6.2	Lca
1471	1.9	Lca
1472	6.7	Lca
1473	5.8	Lca
1474	7.9	Lca
1475	8.1	Lca
1476	7.8	Lca
1477	6.4	Lca
1478	2.5	Lca
1479	5.8	Lca
1480	6.9	Lca
1481	8.6	Lca
1482	8.1	Lca
1483	7.1	Lca
1484	8	Lca
1485	7.3	Lca
1486	8	Lca
1487	6.9	Lca
1488	3.2	Lca
1489	7.2	Lca
1490	7.4	Lca
1491	7.6	Lca
1492	4.1	Lca
1493	8.4	Lca
1494	4.4	Lca
1495	8	Lca
1496	7.2	Lca
1497	7.3	Lca
1498	7.1	Lca
1499	5	Lca
1500	7.2	Lca
1501	4.5	Lca
1502	7.9	Lca
1503	5.6	Lca
1504	3.6	Lca
1505	8.6	Lca
1506	7.5	Lca
1507	7.2	Lca
1508	5.9	Lca
1509	5.4	Lca
1510	7.6	Lca
1511	7.9	Lca
1512	8	Lca
1513	8.6	Lca
1514	7.5	Lca
1515	6.3	OD
1516	8.5	Lca
1517	8.1	Lca
1518	6	Lca
1519	7.7	Lca
1520	6.1	Lca
1521	7.4	Lca
1522	7.3	Lca
1523	8.1	Lca
1524	6.2	Lca
1525	7.6	Lca
1526	6.9	Lca
1527	6.7	Lca
1528	6.2	Lca
1529	7.1	Lca
1530	7.6	Lca
1531	8	Lca
1532	7.7	Lca
1533	7.1	Lca
1534	7	Lca
1535	8.1	Lca
1536	8	Lca
1537	7.7	Lca
1538	2.1	Lca
1539	7.3	Lca
1540	7.1	Lca
1541	7.3	Lca
1542	7.4	Lca
1543	4.8	Lca
1544	7.1	Lca
1545	7.3	Lca
1546	7.1	Lca
1547	7.1	Lca
1548	5.7	Lca
1549	8	Lca
1550	8.2	Lca
1551	7.5	Lca
1552	6.1	Lca
1553	5.6	Lca
1554	8.5	Lca
1555	8.3	Lca
1556	8.5	Lca
1557	8.8	Lca
1558	9.1	Lca
1559	8.2	Lca
1560	8.7	Lca
1561	7.2	Lca
1562	8.7	Lca
1563	5.1	Lca
1564	7.4	Lca
1565	8.6	Lca
1566	5.1	Lca
1567	8.6	Lca
1568	7.9	Lca
1569	8.3	Lca
1570	7.9	Lca
1571	9.1	Lca
1572	7.6	OD
1573	8.8	Lca
1574	6.5	Lca
1575	7.1	Lca
1576	8.5	Lca
1577	8.2	Lca
1578	9.4	Lca
1579	8.1	Lca
1580	8	Lca
1581	8.4	Lca
1582	7.8	Lca
1583	8.5	Lca
1584	6.4	Lca
1585	6.4	Lca
1586	8.1	Lca
1587	8	Lca
1588	6.1	Lca
1589	7.8	Lca
1590	9.1	Lca
1591	9.4	Lca
1592	7.8	Lca
1593	8	Lca
1594	8.7	Lca
1595	5.1	Lca
1596	7.8	Lca
1597	7.2	Lca
1598	5.9	OD
1599	8.9	OD
1600	7.4	Lca
1601	9	Lca
1602	7.8	Lca
1603	8.3	Lca
1604	7.5	Lca
1605	8.1	Lca
1606	8.1	Lca
1607	8.9	Lca
1608	8.7	Lca
1609	6.3	Lca
1610	9.3	Lca
1611	8.4	Lca
1612	8.3	Lca
1613	8	Lca
1614	9.2	Lca
1615	7.9	Lca
1616	8.7	Lca
1617	8.1	Lca
1618	8	Lca
1619	8.4	Lca
1620	8.6	Lca
1621	8.1	Lca
1622	6	Lca
1623	N/A	Lca
1624	8.3	Lca
1625	8.3	Lca
1626	7.9	Lca
1627	8.7	Lca
1628	8.8	Lca
1629	8.8	Lca
1630	9	Lca
1631	4.9	Lca
1632	5.7	Lca
1633	8.8	Lca
1634	7.6	Lca
1635	7.7	Lca
1636	7.2	Lca
1637	7.7	Lca
1638	7.8	Lca
1639	7.5	Lca
1640	7.7	Lca
1641	5.8	Lca
1642	7.4	Lca
1643	7.4	Lca
1644	7.9	Lca
1645	7.5	Lca
1646	7.7	Lca
1647	NA	Lca
1648	NA	Lca
1649	NA	Lca
1650	NA	Lca
1651	NA	Lca
1652	NA	Lca
1653	NA	Lca
1654	NA	Lca
1655	NA	Lca
1656	NA	Lca
1657	NA	Lca
1658	NA	Lca
1659	NA	Lca
1660	NA	Lca
1661	NA	Lca
1662	NA	Lca
1663	NA	Lca
1664	NA	Lca
1665	NA	Lca
1666	NA	Lca
1667	NA	Lca
1668	NA	Lca
1669	NA	Lca
1670	NA	Lca
1671	NA	Lca
1672	NA	Lca
1673	NA	Lca
1674	NA	Lca
1675	NA	Lca
1676	NA	Lca
1677	NA	Lca
1678	NA	Lca
1679	NA	Lca
1680	NA	Lca
1681	NA	Lca
1682	NA	OD
1683	NA	Lca
1684	NA	Lca
1685	NA	Lca
1686	NA	Lca
1687	NA	Lca
1688	NA	Lca
1689	NA	Lca
1690	NA	Lca
1691	NA	Lca
1692	NA	Lca
1693	NA	Lca
1694	NA	Lca
1695	NA	Lca
1696	NA	Lca
1697	NA	Lca
1698	NA	Lca
1699	NA	Lca
1700	NA	Lca
1701	NA	OD
1702	NA	Lca
1703	NA	Lca
1704	NA	Lca
1705	NA	Lca
1706	NA	Lca
1707	NA	Lca
1708	NA	Lca
1709	NA	Lca
1710	NA	Lca
1711	NA	Lca
1712	NA	Lca
1713	NA	Lca
1714	NA	Lca
1715	NA	Lca
1716	NA	Lca
1717	NA	Lca
1718	NA	Lca
1719	NA	Lca
1720	NA	Lca
1721	NA	Lca
1722	NA	Lca
1723	NA	Lca
1724	NA	Lca
1725	NA	OD
1726	NA	Lca
1727	NA	Lca
1728	NA	Lca
1729	NA	Lca
1730	NA	Lca
1731	NA	Lca
1732	NA	Lca
1733	NA	Lca
1734	NA	Lca
1735	NA	Lca
1736	NA	Lca
1737	NA	Lca
1738	NA	Lca
1739	NA	Lca
1740	NA	Lca
1741	NA	Lca
1742	NA	OD
1743	NA	Lca
1744	NA	Lca
1745	NA	Lca
1746	NA	Lca
1747	NA	Lca
1748	NA	Lca
1749	NA	Lca
1750	NA	Lca
1751	NA	Lca
1752	NA	Lca
1753	NA	Lca
1754	NA	Lca
1755	NA	OD
1756	NA	Lca
1757	NA	Lca
1758	NA	Lca
1759	NA	Lca
1760	NA	Lca
1761	NA	OD
1762	NA	Lca
1763	NA	Lca
1764	NA	Lca
1765	NA	Lca
1766	NA	Lca
1767	NA	Lca
1768	NA	Lca
1769	NA	Lca
1770	NA	Lca
1771	NA	Lca
1772	NA	Lca
1773	NA	Lca
1774	NA	Lca
1775	NA	Lca
1776	NA	Lca
1777	NA	Lca
1778	NA	Lca
1779	NA	Lca
1780	NA	Lca
1781	NA	Lca
1782	NA	Lca
1783	NA	Lca
1784	NA	Lca
1785	NA	Lca
1786	NA	Lca
1787	NA	Lca
1788	NA	Lca
1789	NA	Lca
1790	NA	Lca
1791	NA	Lca
1792	NA	Lca
1793	NA	Lca
1794	NA	Lca
1795	NA	Lca
1796	NA	Lca
1797	NA	Lca
1798	NA	Lca
1799	NA	Lca
1800	NA	Lca
1801	NA	Lca
1802	NA	Lca
1803	NA	Lca
1804	NA	OD
1805	NA	Lca
1806	NA	Lca
1807	NA	Lca
1808	NA	Lca
1809	NA	Lca
1810	NA	Lca
1811	NA	Lca
1812	NA	Lca
1813	NA	Lca
1814	NA	Lca
1815	NA	Lca
1816	NA	Lca
1817	NA	Lca
1818	NA	Lca
1819	NA	Lca
1820	NA	Lca
1821	NA	Lca
1822	NA	Lca
1823	NA	Lca
1824	NA	Lca
1825	NA	Lca
1826	NA	Lca
1827	NA	Lca
1828	NA	Lca
1829	NA	OD
1830	NA	OD
1831	NA	Lca
1832	NA	OD
1833	NA	OD
1834	NA	OD
1835	NA	OD
1836	NA	OD
1837	NA	OD
1838	NA	OD
1839	NA	Lca
1840	NA	Lca
1841	NA	Lca
1842	NA	Lca
1843	NA	Lca
1844	NA	Lca
1845	NA	Lca
1846	NA	OD
1847	NA	OD
1848	NA	OD
1849	NA	OD
1850	NA	Lca
1851	NA	OD
1852	NA	OD
1853	NA	Lca
1854	NA	Lca
1855	NA	OD
1856	NA	Lca
1857	NA	OD
1858	NA	Lca
1859	NA	Lca
1860	NA	Lca
1861	NA	Lca
1862	NA	Lca
1863	NA	Lca
1864	NA	Lca
1865	NA	NTLD
1866	NA	Lca
1867	NA	Lca
1868	NA	Lca
1869	NA	Lca
1870	NA	Lca
1871	NA	Lca
1872	NA	OD
1873	NA	Lca
1874	NA	Lca
1875	NA	Lca
1876	NA	Lca
1877	NA	Lca
1878	NA	Lca
1879	NA	Lca
1880	NA	Lca
1881	NA	Lca
1882	NA	Lca
1883	NA	Lca
1884	NA	Lca
1885	NA	Lca
1886	NA	Lca
1887	NA	Lca
1888	NA	Lca
1889	NA	OD
1890	NA	OD
1891	NA	Lca
1892	NA	Lca
1893	NA	Lca
1894	NA	Lca
1895	NA	Lca
1896	NA	Lca
1897	NA	Lca
1898	NA	Lca
1899	NA	Lca
1900	NA	Lca
1901	NA	Lca
1902	NA	Lca
1903	NA	Lca
1904	NA	Lca
1905	NA	Lca
1906	NA	Lca
1907	NA	Lca
1908	NA	Lca
1909	NA	Lca
1910	NA	Lca
1911	NA	Lca
1912	NA	Lca
1913	NA	Lca
1914	NA	Lca
1915	NA	Lca
1916	NA	Lca
1917	NA	Lca
1918	NA	Lca
1919	NA	Lca
1920	NA	Lca
1921	NA	Lca
1922	NA	Lca
1923	NA	Lca
1924	NA	Lca
1925	NA	Lca
1926	NA	Lca
1927	NA	Lca
1928	NA	Lca
1929	NA	Lca
1930	NA	Lca
1931	NA	Lca
1932	NA	Lca
1933	NA	Lca
1934	NA	HC
1935	NA	HC
1936	NA	HC
1937	NA	HC
1938	NA	HC
1939	NA	HC
1940	NA	HC
1941	NA	HC
1942	NA	HC
1943	NA	HC
1944	NA	HC
1945	NA	HC
1946	NA	HC
1947	NA	HC
1948	NA	HC
1949	NA	HC
1950	NA	HC
1951	NA	HC
1952	NA	HC
1953	NA	HC
1954	NA	HC
1955	NA	HC
1956	NA	HC
1957	NA	HC
1958	NA	HC
1959	NA	HC
1960	NA	HC
1961	NA	HC
1962	NA	HC
1963	NA	HC
1964	NA	HC
1965	NA	HC
1966	NA	HC
1967	NA	HC
1968	NA	HC
1969	NA	HC
1970	NA	HC
1971	NA	HC
1972	NA	Lca
1973	NA	NTLD
1974	NA	Lca
1975	NA	Lca
1976	NA	Lca
1977	NA	NTLD
1978	NA	Lca
1979	NA	Lca
1980	NA	Lca
1981	NA	Lca
1982	NA	Lca
1983	NA	Lca
1984	NA	Lca
1985	NA	OD
1986	NA	NTLD
1987	NA	Lca
1988	NA	NTLD
1989	NA	Lca
1990	NA	NTLD
1991	NA	Lca
1992	NA	Lca
1993	NA	Lca
1994	NA	Lca
1995	NA	NTLD
1996	NA	NTLD
1997	NA	OD
1998	NA	OD
1999	NA	Lca
[truncated: 2,394 more rows]
