# Supplementary material for: Common diseases alter the physiological age-related blood microRNA profile
Source: Nat Commun. 2020 Nov 24;11:5958. doi: 10.1038/s41467-020-19665-1 (PMC7686493; doi:10.1038/s41467-020-19665-1)
Supplement: Supplementary file 5 — Supplementary Data 2 [file 41467_2020_19665_MOESM5_ESM.xlsx]

## Sheet: clustermembers
miRNA	Cluster
hsa-miR-32-5p	1
hsa-miR-3184-3p	1
hsa-miR-33b-3p	1
hsa-miR-6795-3p	1
hsa-let-7g-5p	1
hsa-miR-18b-5p	1
hsa-miR-454-3p	1
hsa-miR-6503-5p	1
hsa-miR-140-5p	1
hsa-miR-4259	1
hsa-miR-4700-3p	1
hsa-miR-193a-3p	1
hsa-miR-6737-3p	1
hsa-miR-4652-3p	1
hsa-miR-18a-5p	1
hsa-miR-16-5p	1
hsa-miR-1296-3p	1
hsa-miR-561-5p	1
hsa-miR-3153	1
hsa-miR-4640-3p	1
hsa-miR-6769b-3p	1
hsa-miR-6763-3p	1
hsa-miR-6785-3p	1
hsa-miR-624-5p	1
hsa-miR-4706	1
hsa-miR-613	1
hsa-miR-6508-5p	1
hsa-let-7e-5p	1
hsa-miR-27b-3p	1
hsa-miR-1228-3p	1
hsa-miR-196b-5p	1
hsa-miR-93-5p	1
hsa-miR-6824-3p	1
hsa-miR-2116-3p	1
hsa-miR-424-5p	1
hsa-miR-6069	1
hsa-miR-550a-5p	1
hsa-miR-6848-3p	1
hsa-miR-1238-3p	1
hsa-miR-6889-3p	1
hsa-miR-4289	1
hsa-let-7b-3p	1
hsa-miR-5571-5p	1
hsa-miR-6865-3p	1
hsa-miR-20a-3p	1
hsa-miR-6885-3p	1
hsa-miR-6861-3p	1
hsa-miR-3152-3p	1
hsa-miR-4500	1
hsa-miR-1229-3p	1
hsa-miR-5196-3p	1
hsa-miR-6798-3p	1
hsa-miR-7108-3p	1
hsa-miR-144-5p	1
hsa-miR-1227-3p	1
hsa-miR-106b-3p	1
hsa-miR-3613-3p	1
hsa-miR-136-5p	1
hsa-miR-98-5p	1
hsa-miR-675-3p	1
hsa-miR-1537-3p	1
hsa-miR-425-3p	1
hsa-miR-4664-3p	1
hsa-miR-146b-5p	1
hsa-miR-933	1
hsa-miR-6819-3p	1
hsa-miR-126-5p	1
hsa-miR-1825	1
hsa-miR-1827	1
hsa-miR-6891-3p	1
hsa-miR-302c-5p	1
hsa-miR-6782-3p	1
hsa-miR-6880-3p	1
hsa-miR-6757-3p	1
hsa-miR-1250-3p	1
hsa-miR-6800-3p	1
hsa-miR-15b-5p	1
hsa-miR-6760-5p	1
hsa-miR-3180-5p	1
hsa-let-7a-5p	1
hsa-miR-18b-3p	1
hsa-miR-6728-3p	1
hsa-miR-5196-5p	1
hsa-miR-4646-3p	1
hsa-miR-6797-3p	1
hsa-miR-6731-3p	1
hsa-miR-107	1
hsa-miR-4701-5p	1
hsa-miR-4787-3p	1
hsa-miR-190a-5p	1
hsa-miR-6777-3p	1
hsa-miR-6858-3p	1
hsa-miR-1234-3p	1
hsa-miR-301a-3p	1
hsa-miR-767-3p	1
hsa-let-7i-3p	1
hsa-miR-4310	1
hsa-miR-4312	1
hsa-miR-4313	1
hsa-miR-17-3p	1
hsa-miR-4318	1
hsa-miR-6870-3p	1
hsa-miR-126-3p	1
hsa-miR-4433a-5p	1
hsa-miR-15a-5p	1
hsa-miR-191-3p	1
hsa-miR-548ai	1
hsa-miR-23c	1
hsa-miR-4649-3p	1
hsa-miR-3162-3p	1
hsa-miR-486-3p	1
hsa-miR-939-3p	1
hsa-miR-6507-3p	1
hsa-miR-5681b	1
hsa-miR-6779-3p	1
hsa-miR-4769-3p	1
hsa-miR-6857-3p	1
hsa-miR-6752-3p	1
hsa-miR-195-5p	1
hsa-miR-6812-3p	1
hsa-miR-1267	1
hsa-miR-6742-3p	1
hsa-miR-493-5p	1
hsa-miR-31-5p	1
hsa-miR-4666b	1
hsa-miR-142-3p	1
hsa-miR-149-5p	1
hsa-miR-563	1
hsa-miR-20b-5p	1
hsa-miR-6884-3p	1
hsa-miR-4758-3p	1
hsa-miR-5010-3p	1
hsa-miR-101-3p	1
hsa-miR-1237-3p	1
hsa-miR-550b-2-5p	1
hsa-miR-27a-3p	1
hsa-miR-1304-3p	1
hsa-miR-98-3p	1
hsa-miR-6792-3p	1
hsa-let-7f-1-3p	1
hsa-miR-3682-3p	1
hsa-miR-6810-3p	1
hsa-miR-6827-3p	1
hsa-miR-4698	1
hsa-miR-6776-3p	1
hsa-miR-6841-3p	1
hsa-miR-20a-5p	1
hsa-miR-96-5p	1
hsa-miR-17-5p	1
hsa-miR-1539	1
hsa-miR-3622a-3p	1
hsa-let-7g-3p	1
hsa-miR-4725-5p	1
hsa-miR-4667-3p	1
hsa-miR-7974	1
hsa-miR-3614-5p	1
hsa-miR-4278	1
hsa-let-7f-5p	1
hsa-miR-6515-3p	1
hsa-miR-26b-5p	1
hsa-miR-6845-3p	1
hsa-miR-199a-3p	1
hsa-miR-144-3p	1
hsa-miR-4484	1
hsa-miR-6851-3p	1
hsa-miR-6855-3p	1
hsa-miR-1247-5p	1
hsa-miR-3190-5p	1
hsa-miR-4664-5p	1
hsa-miR-6760-3p	1
hsa-miR-4697-3p	1
hsa-miR-182-3p	1
hsa-miR-6877-3p	1
hsa-miR-1281	1
hsa-miR-1976	2
hsa-miR-6864-5p	2
hsa-miR-3065-3p	2
hsa-miR-4778-3p	2
hsa-miR-15a-3p	2
hsa-miR-509-3p	2
hsa-miR-4477a	2
hsa-miR-4493	2
hsa-miR-4654	2
hsa-miR-671-3p	2
hsa-miR-521	2
hsa-miR-632	2
hsa-miR-634	2
hsa-miR-639	2
hsa-miR-5588-5p	2
hsa-miR-7853-5p	2
hsa-miR-5089-5p	2
hsa-miR-369-5p	2
hsa-miR-450a-5p	2
hsa-miR-3922-3p	2
hsa-miR-3925-3p	2
hsa-miR-6822-3p	2
hsa-miR-6726-5p	2
hsa-miR-6834-3p	2
hsa-let-7d-5p	2
hsa-miR-4255	2
hsa-miR-6790-3p	2
hsa-miR-7-2-3p	2
hsa-miR-6867-3p	2
hsa-miR-544a	2
hsa-miR-338-3p	2
hsa-miR-548ah-5p	2
hsa-miR-4753-3p	2
hsa-miR-372-3p	2
hsa-miR-374a-5p	2
hsa-miR-6863	2
hsa-miR-541-5p	2
hsa-miR-130b-5p	2
hsa-miR-433-5p	2
hsa-miR-619-3p	2
hsa-miR-379-5p	2
hsa-miR-570-3p	2
hsa-miR-130a-5p	2
hsa-miR-520c-3p	2
hsa-miR-602	2
hsa-miR-4533	2
hsa-miR-3681-3p	2
hsa-miR-548d-3p	2
hsa-miR-892c-3p	2
hsa-miR-6813-3p	2
hsa-miR-1238-5p	2
hsa-miR-4665-3p	2
hsa-miR-4790-3p	2
hsa-miR-766-3p	2
hsa-miR-124-3p	2
hsa-miR-6890-3p	2
hsa-miR-3689f	2
hsa-miR-495-5p	2
hsa-miR-545-3p	2
hsa-miR-5584-3p	2
hsa-miR-188-3p	2
hsa-miR-4705	2
hsa-miR-518a-3p	2
hsa-miR-6811-3p	2
hsa-miR-514b-3p	2
hsa-miR-4750-5p	2
hsa-miR-205-5p	2
hsa-miR-618	2
hsa-miR-520g-3p	2
hsa-miR-4722-5p	2
hsa-miR-3168	2
hsa-miR-6799-3p	2
hsa-miR-6716-3p	2
hsa-miR-449a	2
hsa-miR-299-5p	2
hsa-miR-4425	2
hsa-miR-8057	2
hsa-miR-4315	2
hsa-miR-6856-3p	2
hsa-miR-4666a-5p	2
hsa-miR-4316	2
hsa-miR-4756-3p	2
hsa-miR-6730-5p	2
hsa-miR-885-3p	2
hsa-miR-148b-3p	2
hsa-miR-6778-3p	2
hsa-miR-1236-3p	2
hsa-miR-203a-3p	2
hsa-miR-4762-3p	2
hsa-miR-4730	2
hsa-miR-21-3p	2
hsa-miR-548l	2
hsa-miR-548k	2
hsa-miR-548i	2
hsa-miR-9-5p	2
hsa-miR-4510	2
hsa-miR-4511	2
hsa-miR-208b-5p	2
hsa-miR-6755-3p	2
hsa-miR-5002-5p	2
hsa-miR-95-3p	2
hsa-miR-642a-5p	2
hsa-miR-381-5p	2
hsa-miR-1178-3p	2
hsa-miR-103b	2
hsa-miR-4520-5p	2
hsa-miR-4446-5p	2
hsa-miR-524-3p	2
hsa-miR-217	2
hsa-miR-8068	2
hsa-miR-4283	2
hsa-miR-4287	2
hsa-miR-4288	2
hsa-miR-30e-3p	2
hsa-miR-5589-5p	2
hsa-miR-491-3p	2
hsa-miR-2114-5p	2
hsa-miR-6733-3p	2
hsa-miR-548b-3p	2
hsa-miR-4729	2
hsa-miR-518a-5p	2
hsa-miR-519d-3p	2
hsa-miR-222-5p	2
hsa-miR-6073	2
hsa-miR-487b-3p	2
hsa-miR-4709-5p	2
hsa-miR-221-5p	2
hsa-let-7e-3p	2
hsa-miR-3185	2
hsa-miR-4639-3p	2
hsa-miR-6836-3p	2
hsa-miR-502-3p	2
hsa-miR-154-3p	2
hsa-miR-576-5p	2
hsa-miR-105-3p	2
hsa-miR-8079	2
hsa-miR-8073	2
hsa-miR-4290	2
hsa-miR-4293	2
hsa-miR-8076	2
hsa-miR-6780a-3p	2
hsa-miR-625-3p	2
hsa-miR-6894-3p	2
hsa-miR-1208	2
hsa-miR-328-3p	2
hsa-miR-6820-3p	2
hsa-miR-3929	2
hsa-miR-19b-2-5p	2
hsa-miR-363-3p	2
hsa-miR-6731-5p	2
hsa-miR-6765-3p	2
hsa-miR-4754	2
hsa-miR-2116-5p	2
hsa-miR-4699-5p	2
hsa-miR-598-3p	2
hsa-miR-3653-5p	2
hsa-miR-643	2
hsa-miR-645	2
hsa-miR-649	2
hsa-miR-337-5p	2
hsa-miR-19b-1-5p	2
hsa-miR-4436b-5p	2
hsa-miR-4423-5p	2
hsa-miR-548az-3p	2
hsa-miR-7114-3p	2
hsa-miR-132-5p	2
hsa-miR-520a-3p	2
hsa-miR-219b-3p	2
hsa-miR-6741-3p	2
hsa-miR-3973	2
hsa-miR-8083	2
hsa-miR-3940-3p	2
hsa-miR-934	2
hsa-miR-4738-5p	2
hsa-miR-6846-3p	2
hsa-miR-651-5p	2
hsa-miR-590-5p	2
hsa-miR-4732-3p	2
hsa-miR-200b-3p	2
hsa-miR-5579-5p	2
hsa-miR-494-5p	2
hsa-miR-4744	2
hsa-miR-5696	2
hsa-miR-5694	2
hsa-miR-103a-3p	2
hsa-miR-2113	2
hsa-miR-8081	2
hsa-miR-100-3p	2
hsa-miR-483-3p	2
hsa-miR-92a-1-5p	2
hsa-miR-582-5p	2
hsa-miR-6835-3p	2
hsa-miR-325	2
hsa-miR-6878-3p	2
hsa-miR-3617-3p	2
hsa-miR-6831-3p	2
hsa-miR-423-3p	2
hsa-miR-579-3p	2
hsa-miR-937-3p	2
hsa-miR-3157-5p	2
hsa-miR-450a-2-3p	2
hsa-miR-920	2
hsa-miR-924	2
hsa-miR-3663-5p	2
hsa-miR-6794-3p	2
hsa-miR-6866-3p	2
hsa-miR-6732-3p	2
hsa-miR-6888-3p	2
hsa-miR-6839-3p	2
hsa-miR-135a-5p	2
hsa-miR-4775	2
hsa-miR-4771	2
hsa-miR-5680	2
hsa-miR-449c-3p	2
hsa-let-7i-5p	2
hsa-miR-1184	2
hsa-miR-3173-5p	2
hsa-miR-4297	2
hsa-miR-3150b-5p	2
hsa-miR-302e	2
hsa-miR-4783-3p	2
hsa-miR-7848-3p	2
hsa-miR-302d-3p	2
hsa-miR-3687	2
hsa-miR-3684	2
hsa-miR-1205	2
hsa-miR-1206	2
hsa-miR-183-5p	2
hsa-miR-6811-5p	2
hsa-miR-499b-5p	2
hsa-miR-92b-3p	2
hsa-miR-551b-3p	2
hsa-miR-3679-3p	2
hsa-miR-6082	2
hsa-miR-1468-5p	2
hsa-miR-4999-5p	2
hsa-miR-548aa	2
hsa-miR-548ax	2
hsa-miR-450b-3p	2
hsa-miR-4540	2
hsa-miR-6775-3p	2
hsa-miR-4780	2
hsa-miR-3675-3p	2
hsa-miR-5699-3p	2
hsa-miR-6743-3p	2
hsa-miR-5004-5p	2
hsa-miR-4668-3p	2
hsa-miR-1226-3p	2
hsa-miR-1288-5p	2
hsa-miR-548as-5p	2
hsa-miR-6781-5p	2
hsa-miR-3650	2
hsa-miR-101-5p	2
hsa-miR-6784-3p	2
hsa-miR-1275	2
hsa-miR-4300	2
hsa-miR-4307	2
hsa-miR-4309	2
hsa-miR-4308	2
hsa-miR-6832-3p	2
hsa-miR-520b	2
hsa-miR-520e	2
hsa-miR-548ao-3p	2
hsa-miR-3145-3p	2
hsa-miR-6808-3p	2
hsa-miR-3655	2
hsa-miR-518d-3p	2
hsa-miR-4448	2
hsa-miR-578	2
hsa-miR-6876-3p	2
hsa-miR-301a-5p	2
hsa-miR-30e-5p	2
hsa-miR-375	2
hsa-miR-4531	2
hsa-miR-6813-5p	2
hsa-miR-1263	2
hsa-miR-1261	2
hsa-miR-1264	2
hsa-miR-516a-3p	2
hsa-miR-660-5p	2
hsa-miR-520f-3p	2
hsa-miR-4694-3p	2
hsa-miR-875-5p	2
hsa-miR-6887-3p	2
hsa-miR-19a-3p	2
hsa-miR-6823-5p	2
hsa-miR-302b-3p	2
hsa-miR-6503-3p	2
hsa-miR-153-5p	2
hsa-miR-3120-5p	2
hsa-miR-485-3p	2
hsa-miR-562	2
hsa-miR-371a-5p	2
hsa-miR-548ad-3p	2
hsa-miR-5091	2
hsa-miR-33a-5p	2
hsa-miR-548h-5p	2
hsa-miR-4714-5p	2
hsa-miR-194-3p	2
hsa-miR-335-3p	2
hsa-miR-1266-3p	2
hsa-miR-1908-3p	2
hsa-miR-4320	2
hsa-miR-4323	2
hsa-miR-4325	2
hsa-miR-1258	2
hsa-miR-1228-5p	2
hsa-miR-4747-5p	2
hsa-miR-3150b-3p	2
hsa-miR-513b-3p	2
hsa-miR-6730-3p	2
hsa-miR-4795-3p	2
hsa-miR-7111-3p	2
hsa-miR-3928-3p	2
hsa-miR-3923	2
hsa-miR-4728-3p	2
hsa-miR-30d-3p	2
hsa-miR-548aq-5p	2
hsa-miR-553	2
hsa-miR-6834-5p	2
hsa-miR-548w	2
hsa-miR-500a-3p	2
hsa-let-7d-3p	2
hsa-miR-1537-5p	2
hsa-miR-146b-3p	2
hsa-miR-517c-3p	2
hsa-miR-3191-5p	2
hsa-miR-6740-3p	2
hsa-miR-548at-3p	2
hsa-miR-382-3p	2
hsa-miR-4268	2
hsa-miR-6892-5p	2
hsa-miR-1233-3p	2
hsa-miR-224-3p	2
hsa-miR-302a-5p	2
hsa-miR-487b-5p	2
hsa-miR-875-3p	2
hsa-miR-142-5p	2
hsa-miR-3714	2
hsa-miR-636	2
hsa-miR-887-5p	2
hsa-miR-4749-3p	2
hsa-miR-4472	2
hsa-miR-20b-3p	2
hsa-miR-1538	2
hsa-miR-498	2
hsa-miR-525-5p	2
hsa-miR-518b	2
hsa-miR-3192-5p	2
hsa-miR-4328	2
hsa-miR-5188	2
hsa-miR-940	2
hsa-miR-141-5p	2
hsa-miR-4747-3p	2
hsa-miR-487a-5p	2
hsa-miR-138-2-3p	2
hsa-miR-4804-3p	2
hsa-miR-1287-5p	2
hsa-miR-551a	2
hsa-miR-1297	2
hsa-miR-4670-5p	2
hsa-miR-4699-3p	2
hsa-miR-30b-3p	2
hsa-miR-6780b-3p	2
hsa-miR-4642	2
hsa-miR-4641	2
hsa-miR-3186-5p	2
hsa-miR-203b-3p	2
hsa-miR-152-5p	2
hsa-miR-26a-5p	2
hsa-miR-1255b-2-3p	2
hsa-miR-411-3p	2
hsa-miR-337-3p	2
hsa-miR-504-5p	2
hsa-miR-4712-3p	2
hsa-miR-5047	2
hsa-miR-6715b-5p	2
hsa-miR-374b-3p	2
hsa-let-7f-2-3p	2
hsa-miR-92b-5p	2
hsa-miR-192-3p	2
hsa-miR-1282	2
hsa-miR-495-3p	3
hsa-miR-548am-5p	3
hsa-miR-181c-3p	3
hsa-miR-4999-3p	3
hsa-miR-6873-3p	3
hsa-miR-6841-5p	3
hsa-miR-552-5p	3
hsa-miR-6817-5p	3
hsa-miR-4633-5p	3
hsa-miR-4704-3p	3
hsa-miR-329-3p	3
hsa-miR-4529-3p	3
hsa-miR-216b-3p	3
hsa-miR-526b-3p	3
hsa-miR-29b-1-5p	3
hsa-miR-5587-5p	3
hsa-miR-216a-3p	3
hsa-miR-5688	3
hsa-miR-302c-3p	3
hsa-miR-4477b	3
hsa-miR-542-5p	3
hsa-miR-96-3p	3
hsa-miR-4715-3p	3
hsa-miR-5004-3p	3
hsa-miR-4482-5p	3
hsa-miR-1273g-5p	3
hsa-miR-4496	3
hsa-miR-4495	3
hsa-miR-4494	3
hsa-miR-4491	3
hsa-miR-4441	3
hsa-miR-1251-3p	3
hsa-miR-4498	3
hsa-miR-4656	3
hsa-miR-4294	3
hsa-miR-5704	3
hsa-miR-5706	3
hsa-miR-4658	3
hsa-miR-653-5p	3
hsa-miR-5703	3
hsa-miR-4708-3p	3
hsa-miR-6815-5p	3
hsa-miR-206	3
hsa-miR-8074	3
hsa-miR-4527	3
hsa-miR-8077	3
hsa-miR-4292	3
hsa-miR-6789-3p	3
hsa-miR-6773-5p	3
hsa-miR-4796-3p	3
hsa-miR-3678-3p	3
hsa-miR-630	3
hsa-miR-631	3
hsa-miR-633	3
hsa-miR-635	3
hsa-miR-6508-3p	3
hsa-miR-637	3
hsa-miR-1244	3
hsa-miR-6762-3p	3
hsa-miR-6787-5p	3
hsa-miR-139-3p	3
hsa-miR-6764-5p	3
hsa-miR-433-3p	3
hsa-miR-455-5p	3
hsa-miR-198	3
hsa-miR-6882-3p	3
hsa-miR-3142	3
hsa-miR-2682-5p	3
hsa-miR-3146	3
hsa-miR-3147	3
hsa-miR-3148	3
hsa-miR-3149	3
hsa-miR-6878-5p	3
hsa-miR-485-5p	3
hsa-miR-6781-3p	3
hsa-miR-3617-5p	3
hsa-miR-6831-5p	3
hsa-miR-6739-5p	3
hsa-miR-4638-5p	3
hsa-miR-708-5p	3
hsa-miR-2467-3p	3
hsa-miR-214-5p	3
hsa-miR-215-5p	3
hsa-miR-6785-5p	3
hsa-miR-193b-3p	3
hsa-miR-4470	3
hsa-miR-29c-3p	3
hsa-miR-627-3p	3
hsa-miR-3920	3
hsa-miR-3921	3
hsa-miR-3924	3
hsa-miR-6761-3p	3
hsa-miR-4253	3
hsa-miR-4252	3
hsa-miR-4254	3
hsa-miR-4257	3
hsa-miR-4256	3
hsa-miR-16-1-3p	3
hsa-miR-4749-5p	3
hsa-miR-4735-5p	3
hsa-let-7a-3p	3
hsa-miR-454-5p	3
hsa-miR-5692c	3
hsa-miR-4725-3p	3
hsa-miR-3187-5p	3
hsa-miR-539-3p	3
hsa-miR-1285-5p	3
hsa-miR-125a-5p	3
hsa-miR-3163	3
hsa-miR-3144-5p	3
hsa-miR-7856-5p	3
hsa-miR-593-3p	3
hsa-miR-204-5p	3
hsa-miR-6866-5p	3
hsa-miR-544b	3
hsa-miR-148b-5p	3
hsa-miR-6826-3p	3
hsa-miR-3922-5p	3
hsa-miR-4786-5p	3
hsa-miR-548ar-3p	3
hsa-miR-7-1-3p	3
hsa-miR-4769-5p	3
hsa-miR-6509-5p	3
hsa-miR-7109-3p	3
hsa-miR-365b-5p	3
hsa-miR-6839-5p	3
hsa-miR-362-5p	3
hsa-miR-6860	3
hsa-miR-6838-3p	3
hsa-miR-6791-3p	3
hsa-miR-30a-5p	3
hsa-miR-656-3p	3
hsa-miR-4710	3
hsa-miR-6736-3p	3
hsa-miR-6744-3p	3
hsa-miR-4718	3
hsa-miR-4719	3
hsa-miR-34c-3p	3
hsa-miR-1306-5p	3
hsa-miR-1307-3p	3
hsa-miR-6843-3p	3
hsa-miR-7151-5p	3
hsa-miR-3184-5p	3
hsa-miR-6889-5p	3
hsa-miR-1292-3p	3
hsa-miR-548ao-5p	3
hsa-miR-5572	3
hsa-miR-376c-3p	3
hsa-miR-487a-3p	3
hsa-miR-3912-3p	3
hsa-miR-7843-5p	3
hsa-miR-5003-5p	3
hsa-miR-6818-3p	3
hsa-miR-6083	3
hsa-miR-6080	3
hsa-miR-6847-3p	3
hsa-miR-5006-3p	3
hsa-miR-4329	3
hsa-miR-607	3
hsa-miR-601	3
hsa-miR-603	3
hsa-miR-4537	3
hsa-miR-608	3
hsa-miR-5000-5p	3
hsa-miR-466	3
hsa-miR-624-3p	3
hsa-miR-7153-5p	3
hsa-miR-7515	3
hsa-miR-513c-3p	3
hsa-miR-6501-5p	3
hsa-miR-3159	3
hsa-miR-6500-3p	3
hsa-miR-6870-5p	3
hsa-miR-548e-5p	3
hsa-miR-381-3p	3
hsa-miR-5189-3p	3
hsa-miR-3126-5p	3
hsa-miR-342-5p	3
hsa-miR-374c-5p	3
hsa-miR-186-5p	3
hsa-miR-499a-3p	3
hsa-miR-4712-5p	3
hsa-miR-4697-5p	3
hsa-miR-4777-5p	3
hsa-miR-3189-3p	3
hsa-miR-125b-5p	3
hsa-miR-3939	3
hsa-miR-219a-2-3p	3
hsa-miR-3937	3
hsa-miR-3936	3
hsa-miR-4632-5p	3
hsa-miR-4684-5p	3
hsa-miR-4685-3p	3
hsa-miR-548aj-3p	3
hsa-miR-431-3p	3
hsa-miR-296-3p	3
hsa-miR-4661-3p	3
hsa-miR-1179	3
hsa-miR-5708	3
hsa-miR-767-5p	3
hsa-miR-6715b-3p	3
hsa-miR-205-3p	3
hsa-miR-548av-3p	3
hsa-miR-5705	3
hsa-miR-888-5p	3
hsa-miR-5707	3
hsa-miR-548f-5p	3
hsa-miR-4694-5p	3
hsa-miR-181a-3p	3
hsa-miR-376b-5p	3
hsa-miR-6830-5p	3
hsa-miR-5702	3
hsa-miR-200c-3p	3
hsa-miR-5571-3p	3
hsa-miR-3689d	3
hsa-miR-4799-5p	3
hsa-miR-3065-5p	3
hsa-miR-136-3p	3
hsa-miR-4798-5p	3
hsa-miR-4707-5p	3
hsa-miR-137	3
hsa-miR-548ap-3p	3
hsa-miR-302b-5p	3
hsa-miR-3713	3
hsa-miR-664b-3p	3
hsa-miR-4704-5p	3
hsa-miR-4529-5p	3
hsa-miR-6749-3p	3
hsa-miR-664a-3p	3
hsa-miR-6865-5p	3
hsa-miR-3120-3p	3
hsa-miR-5587-3p	3
hsa-miR-371b-3p	3
hsa-miR-5089-3p	3
hsa-miR-519b-3p	3
hsa-miR-6502-5p	3
hsa-miR-654-3p	3
hsa-miR-6795-5p	3
hsa-miR-4637	3
hsa-miR-3171	3
hsa-miR-519d-5p	3
hsa-miR-367-3p	3
hsa-miR-518e-3p	3
hsa-miR-298	3
hsa-miR-297	3
hsa-miR-4640-5p	3
hsa-miR-3152-5p	3
hsa-miR-488-3p	3
hsa-miR-612	3
hsa-miR-610	3
hsa-miR-611	3
hsa-miR-450b-5p	3
hsa-miR-614	3
hsa-miR-100-5p	3
hsa-miR-4528	3
hsa-miR-510-3p	3
hsa-miR-4526	3
hsa-miR-4525	3
hsa-miR-4523	3
hsa-miR-4522	3
hsa-miR-4521	3
hsa-miR-4709-3p	3
hsa-miR-373-5p	3
hsa-miR-3675-5p	3
hsa-miR-184	3
hsa-miR-4751	3
hsa-miR-548h-3p	3
hsa-miR-6828-3p	3
hsa-miR-3169	3
hsa-miR-3166	3
hsa-miR-3167	3
hsa-miR-3165	3
hsa-miR-3136-5p	3
hsa-miR-3941	3
hsa-miR-507	3
hsa-miR-3943	3
hsa-miR-1224-3p	3
hsa-miR-363-5p	3
hsa-miR-1277-3p	3
hsa-miR-4711-5p	3
hsa-miR-3064-5p	3
hsa-miR-6739-3p	3
hsa-miR-6504-3p	3
hsa-miR-1271-5p	3
hsa-miR-1-5p	3
hsa-miR-7157-3p	3
hsa-miR-2467-5p	3
hsa-miR-8055	3
hsa-miR-215-3p	3
hsa-miR-8054	3
hsa-miR-4802-5p	3
hsa-miR-3150a-3p	3
hsa-miR-143-3p	3
hsa-miR-7156-3p	3
hsa-miR-6727-3p	3
hsa-miR-7855-5p	3
hsa-miR-7159-3p	3
hsa-miR-4330	3
hsa-miR-548au-5p	3
hsa-miR-605-3p	3
hsa-miR-8053	3
hsa-miR-8052	3
hsa-miR-6761-5p	3
hsa-miR-8056	3
hsa-miR-211-3p	3
hsa-miR-6873-5p	3
hsa-miR-8059	3
hsa-miR-8058	3
hsa-miR-7161-3p	3
hsa-miR-181a-2-3p	3
hsa-miR-6796-5p	3
hsa-miR-3144-3p	3
hsa-miR-513b-5p	3
hsa-miR-148a-3p	3
hsa-miR-6510-3p	3
hsa-miR-1260b	3
hsa-miR-153-3p	3
hsa-miR-6867-5p	3
hsa-miR-574-5p	3
hsa-miR-655-5p	3
hsa-miR-4755-3p	3
hsa-miR-4655-5p	3
hsa-miR-4786-3p	3
hsa-miR-3140-3p	3
hsa-miR-589-5p	3
hsa-miR-597-5p	3
hsa-miR-133a-3p	3
hsa-miR-138-5p	3
hsa-miR-1266-5p	3
hsa-miR-323a-3p	3
hsa-miR-4536-5p	3
hsa-miR-6838-5p	3
hsa-miR-6844	3
hsa-miR-28-5p	3
hsa-miR-671-5p	3
hsa-miR-4763-5p	3
hsa-miR-4650-3p	3
hsa-miR-4736	3
hsa-miR-4737	3
hsa-miR-1301-3p	3
hsa-miR-3143	3
hsa-miR-5195-5p	3
hsa-miR-1307-5p	3
hsa-miR-3136-3p	3
hsa-miR-6825-5p	3
hsa-miR-6824-5p	3
hsa-miR-548m	3
hsa-miR-642b-5p	3
hsa-miR-376c-5p	3
hsa-miR-944	3
hsa-miR-548v	3
hsa-miR-548u	3
hsa-miR-548q	3
hsa-miR-598-5p	3
hsa-miR-23a-5p	3
hsa-miR-665	3
hsa-miR-6743-5p	3
hsa-miR-661	3
hsa-miR-4519	3
hsa-miR-4513	3
hsa-miR-4517	3
hsa-miR-4514	3
hsa-miR-4515	3
hsa-miR-6716-5p	3
hsa-miR-409-5p	3
hsa-miR-4436b-3p	3
hsa-miR-4677-5p	3
hsa-miR-7153-3p	3
hsa-miR-7160-5p	3
hsa-miR-3179	3
hsa-miR-3178	3
hsa-miR-451b	3
hsa-miR-3170	3
hsa-miR-451a	3
hsa-miR-3175	3
hsa-miR-3174	3
hsa-miR-4720-5p	3
hsa-miR-6514-3p	3
hsa-miR-514a-5p	3
hsa-miR-1260a	3
hsa-miR-6500-5p	3
hsa-miR-541-3p	3
hsa-miR-6735-3p	3
hsa-miR-7155-3p	3
hsa-miR-548d-5p	3
hsa-miR-5189-5p	3
hsa-miR-942-5p	3
hsa-miR-6740-5p	3
hsa-miR-548j-3p	3
hsa-miR-6741-5p	3
hsa-miR-2355-3p	3
hsa-miR-3126-3p	3
hsa-miR-4691-3p	3
hsa-miR-5187-3p	3
hsa-miR-4774-3p	3
hsa-miR-6852-3p	3
hsa-miR-219a-5p	3
hsa-miR-452-3p	3
hsa-miR-3130-3p	3
hsa-miR-6734-3p	3
hsa-miR-23b-5p	3
hsa-miR-4777-3p	3
hsa-miR-4766-3p	3
hsa-miR-4713-5p	3
hsa-miR-8066	3
hsa-miR-8067	3
hsa-miR-548x-3p	3
hsa-miR-8065	3
hsa-miR-520f-5p	3
hsa-miR-8060	3
hsa-miR-8061	3
hsa-miR-383-5p	3
hsa-miR-4286	3
hsa-miR-4285	3
hsa-miR-7852-3p	3
hsa-miR-127-5p	3
hsa-miR-6718-5p	3
hsa-miR-4479	3
hsa-miR-4482-3p	3
hsa-miR-766-5p	3
hsa-miR-6886-3p	3
hsa-miR-6758-5p	3
hsa-miR-888-3p	3
hsa-miR-6759-3p	3
hsa-miR-3664-5p	3
hsa-miR-548f-3p	3
hsa-miR-124-5p	3
hsa-miR-4695-3p	3
hsa-miR-4471	3
hsa-miR-6748-5p	3
hsa-miR-6742-5p	3
hsa-miR-760	3
hsa-miR-548j-5p	3
hsa-miR-6804-5p	3
hsa-miR-548a-3p	3
hsa-miR-4798-3p	3
hsa-miR-6809-3p	3
hsa-miR-615-3p	3
hsa-miR-1911-3p	3
hsa-miR-590-3p	3
hsa-miR-6869-3p	3
hsa-miR-493-3p	3
hsa-miR-30c-1-3p	3
hsa-miR-7706	3
hsa-miR-7705	3
hsa-miR-7702	3
hsa-miR-7703	3
hsa-miR-5579-3p	3
hsa-miR-6872-3p	3
hsa-miR-6814-5p	3
hsa-miR-3649	3
hsa-miR-660-3p	3
hsa-miR-6767-3p	3
hsa-miR-497-3p	3
hsa-miR-1207-3p	3
hsa-miR-6832-5p	3
hsa-miR-6884-5p	3
hsa-miR-6502-3p	3
hsa-miR-3151-3p	3
hsa-miR-6774-5p	3
hsa-miR-367-5p	3
hsa-miR-6801-3p	3
hsa-miR-6077	3
hsa-miR-6076	3
hsa-miR-6074	3
hsa-miR-6072	3
hsa-miR-6070	3
hsa-miR-6751-3p	3
hsa-miR-6078	3
hsa-miR-6745	3
hsa-miR-5580-5p	3
hsa-miR-516b-5p	3
hsa-miR-4505	3
hsa-miR-4504	3
hsa-miR-4506	3
hsa-miR-4501	3
hsa-miR-4503	3
hsa-miR-4502	3
hsa-miR-4509	3
hsa-miR-525-3p	3
hsa-miR-582-3p	3
hsa-miR-876-5p	3
hsa-miR-149-3p	3
hsa-miR-3180	3
hsa-miR-3182	3
hsa-miR-3183	3
hsa-miR-324-5p	3
hsa-miR-300	3
hsa-miR-3160-3p	3
hsa-miR-2681-5p	3
hsa-miR-670-3p	3
hsa-miR-5583-5p	3
hsa-miR-199b-5p	3
hsa-miR-5582-5p	3
hsa-miR-503-5p	3
hsa-miR-512-5p	3
hsa-miR-6862-3p	3
hsa-miR-345-3p	3
hsa-miR-10b-3p	3
hsa-miR-890	3
hsa-miR-365a-5p	3
hsa-miR-154-5p	3
hsa-miR-6827-5p	3
hsa-miR-7159-5p	3
hsa-miR-6505-3p	3
hsa-miR-8078	3
hsa-miR-4299	3
hsa-miR-8070	3
hsa-miR-4296	3
hsa-miR-4291	3
hsa-miR-5701	3
hsa-miR-7161-5p	3
hsa-miR-4782-3p	3
hsa-miR-548bb-5p	3
hsa-miR-4520-2-3p	3
hsa-miR-6506-3p	3
hsa-miR-4714-3p	3
hsa-miR-6881-3p	3
hsa-miR-4761-3p	3
hsa-miR-6856-5p	3
hsa-miR-155-3p	3
hsa-miR-520g-5p	3
hsa-miR-7111-5p	3
hsa-miR-6515-5p	3
hsa-miR-4756-5p	3
hsa-miR-7110-3p	3
hsa-miR-3606-5p	3
hsa-miR-1287-3p	3
hsa-miR-5197-5p	3
hsa-miR-3156-3p	3
hsa-miR-1200	3
hsa-miR-93-3p	3
hsa-miR-4632-3p	3
hsa-miR-4645-5p	3
hsa-miR-6806-3p	3
hsa-miR-6797-5p	3
hsa-miR-146a-3p	3
hsa-miR-597-3p	3
hsa-miR-504-3p	3
hsa-miR-181b-3p	3
hsa-miR-3944-5p	3
hsa-miR-323a-5p	3
hsa-miR-670-5p	3
hsa-miR-4762-5p	3
hsa-miR-4759	3
hsa-miR-22-5p	3
hsa-miR-216a-5p	3
hsa-miR-4752	3
hsa-miR-6130	3
hsa-miR-4701-3p	3
hsa-miR-219a-1-3p	3
hsa-miR-1295a	3
hsa-miR-21-5p	3
hsa-miR-199a-5p	3
hsa-miR-449b-5p	3
hsa-miR-122-3p	3
hsa-miR-145-5p	3
hsa-miR-449c-5p	3
hsa-miR-876-3p	3
hsa-miR-1295b-3p	3
hsa-miR-3975	3
hsa-miR-190b	3
hsa-miR-3186-3p	3
hsa-miR-7152-5p	3
hsa-miR-7158-5p	3
hsa-miR-6883-5p	3
hsa-miR-6842-3p	3
hsa-miR-640	3
hsa-miR-647	3
hsa-miR-648	3
hsa-miR-29a-5p	3
hsa-miR-5001-3p	3
hsa-miR-3620-5p	3
hsa-miR-409-3p	3
hsa-miR-6855-5p	3
hsa-miR-2682-3p	3
hsa-miR-5002-3p	3
hsa-miR-519c-3p	3
hsa-miR-3193	3
hsa-miR-4761-5p	3
hsa-miR-644a	3
hsa-miR-4764-3p	3
hsa-miR-3199	3
hsa-miR-4670-3p	3
hsa-miR-4781-5p	3
hsa-miR-6512-3p	3
hsa-miR-203a-5p	3
hsa-miR-4731-3p	3
hsa-miR-376a-5p	3
hsa-miR-6133	3
hsa-miR-6134	3
hsa-miR-323b-5p	3
hsa-miR-1587	3
hsa-miR-5590-5p	3
hsa-miR-429	3
hsa-miR-676-3p	3
hsa-miR-4742-5p	3
hsa-miR-196a-3p	3
hsa-miR-548y	3
hsa-miR-4789-3p	3
hsa-miR-3942-3p	3
hsa-miR-6769a-3p	3
hsa-miR-23b-3p	3
hsa-miR-7106-3p	3
hsa-miR-506-3p	3
hsa-miR-203b-5p	3
hsa-miR-8085	3
hsa-miR-3972	3
hsa-miR-8080	3
hsa-miR-3974	3
hsa-miR-8082	3
hsa-miR-3978	3
hsa-miR-383-3p	3
hsa-miR-8088	3
hsa-miR-8089	3
hsa-miR-604	3
hsa-miR-6794-5p	3
hsa-miR-7977	3
hsa-miR-7976	3
hsa-miR-3667-3p	3
hsa-miR-935	3
hsa-miR-7973	3
hsa-miR-6877-5p	3
hsa-miR-6759-5p	3
hsa-miR-3664-3p	3
hsa-let-7b-5p	3
hsa-miR-1-3p	3
hsa-miR-301b-5p	3
hsa-miR-4524a-5p	3
hsa-miR-4636	3
hsa-miR-183-3p	3
hsa-miR-376a-3p	3
hsa-miR-548a-5p	3
hsa-miR-6805-5p	3
hsa-miR-616-3p	3
hsa-miR-1914-5p	3
hsa-miR-511-5p	3
hsa-miR-889-5p	3
hsa-miR-24-3p	3
hsa-miR-548t-5p	3
hsa-miR-4433a-3p	3
hsa-miR-4438	3
hsa-miR-526b-5p	3
hsa-miR-32-3p	3
hsa-miR-3622b-3p	3
hsa-miR-4748	3
hsa-miR-5693	3
hsa-miR-5690	3
hsa-miR-330-5p	3
hsa-miR-5698	3
hsa-miR-629-5p	3
hsa-miR-744-3p	3
hsa-miR-1913	3
hsa-miR-1912	3
hsa-miR-26a-1-3p	3
hsa-miR-3691-3p	3
hsa-miR-1185-1-3p	3
hsa-miR-134-3p	3
hsa-miR-8086	3
hsa-miR-2117	3
hsa-miR-6885-5p	3
hsa-miR-6722-5p	3
hsa-miR-6754-3p	3
hsa-miR-4453	3
hsa-miR-653-3p	3
hsa-miR-5586-3p	3
hsa-miR-4662b	3
hsa-miR-4750-3p	3
hsa-miR-5088-3p	3
hsa-miR-6773-3p	3
hsa-miR-6751-5p	3
hsa-miR-361-3p	3
hsa-miR-6807-3p	3
hsa-miR-657	3
hsa-miR-548am-3p	3
hsa-miR-650	3
hsa-miR-6895-3p	3
hsa-miR-129-1-3p	3
hsa-miR-658	3
hsa-miR-139-5p	3
hsa-miR-125b-2-3p	3
hsa-miR-2277-3p	3
hsa-miR-455-3p	3
hsa-miR-6720-3p	3
hsa-miR-4740-3p	3
hsa-miR-744-5p	3
hsa-miR-6511a-5p	3
hsa-miR-6803-3p	3
hsa-miR-4418	3
hsa-miR-4419a	3
hsa-miR-3160-5p	3
hsa-miR-326	3
hsa-miR-518e-5p	3
hsa-miR-551b-5p	3
hsa-miR-6124	3
hsa-miR-663b	3
hsa-miR-6129	3
hsa-miR-1226-5p	3
hsa-miR-6886-5p	3
hsa-miR-377-3p	3
hsa-miR-6724-5p	3
hsa-miR-5582-3p	3
hsa-miR-6862-5p	3
hsa-miR-502-5p	3
hsa-miR-542-3p	3
hsa-miR-936	3
hsa-miR-4687-5p	3
hsa-miR-5007-5p	3
hsa-miR-6793-3p	3
hsa-miR-3192-3p	3
hsa-miR-659-3p	3
hsa-miR-6505-5p	3
hsa-miR-6883-3p	3
hsa-miR-6738-3p	3
hsa-miR-450a-1-3p	3
hsa-miR-4735-3p	3
hsa-miR-584-3p	3
hsa-miR-6762-5p	3
hsa-miR-6874-3p	3
hsa-miR-3690	3
hsa-miR-141-3p	3
hsa-miR-3591-3p	3
hsa-miR-6507-5p	3
hsa-miR-548bb-3p	3
hsa-miR-135b-5p	3
hsa-miR-6786-3p	3
hsa-miR-3689a-5p	3
hsa-miR-3200-3p	3
hsa-miR-6509-3p	3
hsa-miR-4662a-3p	3
hsa-miR-374a-3p	3
hsa-miR-3944-3p	3
hsa-miR-3529-5p	3
hsa-miR-548ar-5p	3
hsa-miR-345-5p	3
hsa-miR-379-3p	3
hsa-miR-6854-5p	3
hsa-miR-548ba	3
hsa-miR-4676-3p	3
hsa-miR-5689	3
hsa-miR-4770	3
hsa-miR-5685	3
hsa-miR-5687	3
hsa-miR-5683	3
hsa-miR-34c-5p	3
hsa-miR-1306-3p	3
hsa-miR-4760-5p	3
hsa-miR-5092	3
hsa-miR-6511b-5p	3
hsa-miR-6837-3p	3
hsa-miR-4272	3
hsa-miR-506-5p	3
hsa-miR-145-3p	3
hsa-miR-3117-5p	3
hsa-miR-4446-3p	3
hsa-miR-7113-5p	3
hsa-miR-106b-5p	3
hsa-miR-1273a	3
hsa-miR-3912-5p	3
hsa-miR-3913-5p	3
hsa-miR-3613-5p	3
hsa-miR-3139	3
hsa-miR-2355-5p	3
hsa-miR-3616-5p	3
hsa-miR-5006-5p	3
hsa-miR-2114-3p	3
hsa-miR-3201	3
hsa-miR-3620-3p	3
hsa-miR-6746-5p	3
hsa-miR-4794	3
hsa-miR-4295	3
hsa-miR-221-3p	3
hsa-miR-3977	3
hsa-miR-6501-3p	3
hsa-miR-329-5p	3
hsa-miR-3925-5p	3
hsa-miR-7849-3p	3
hsa-miR-4420	3
hsa-miR-4426	3
hsa-miR-4427	3
hsa-miR-4424	3
hsa-miR-6798-5p	3
hsa-miR-4731-5p	3
hsa-miR-675-5p	3
hsa-miR-195-3p	3
hsa-miR-6729-5p	3
hsa-miR-517a-3p	3
hsa-miR-1343-3p	3
hsa-miR-3619-3p	3
hsa-miR-891a-3p	3
hsa-miR-5590-3p	3
hsa-miR-4742-3p	3
hsa-miR-4671-3p	3
hsa-miR-4789-5p	3
hsa-miR-4693-5p	3
hsa-miR-4757-5p	3
hsa-miR-411-5p	3
hsa-miR-3189-5p	3
hsa-miR-410-3p	3
hsa-miR-302f	3
hsa-miR-7106-5p	3
hsa-miR-1298-5p	3
hsa-miR-4524b-3p	3
hsa-miR-431-5p	3
hsa-miR-508-5p	3
hsa-miR-4661-5p	3
hsa-miR-4776-3p	3
hsa-miR-7850-5p	3
hsa-miR-7851-3p	3
hsa-miR-3683	3
hsa-miR-501-5p	3
hsa-miR-7113-3p	3
hsa-miR-3686	3
hsa-miR-3685	3
hsa-miR-6776-5p	3
hsa-miR-1204	3
hsa-miR-181a-5p	3
hsa-miR-376b-3p	3
hsa-miR-1203	3
hsa-miR-4311	3
hsa-miR-4314	3
hsa-miR-668-3p	3
hsa-miR-4317	3
hsa-miR-4319	3
hsa-let-7c-5p	3
hsa-miR-548e-3p	3
hsa-miR-891a-5p	3
hsa-miR-616-5p	3
hsa-miR-218-5p	3
hsa-miR-3688-3p	3
hsa-miR-548g-3p	3
hsa-miR-4680-3p	3
hsa-miR-92a-3p	3
hsa-miR-182-5p	3
hsa-miR-874-3p	3
hsa-miR-4765	3
hsa-miR-3622b-5p	3
hsa-miR-548aj-5p	3
hsa-miR-4772-3p	3
hsa-miR-6782-5p	3
hsa-miR-212-5p	3
hsa-miR-518c-3p	3
hsa-miR-4684-3p	3
hsa-miR-548c-3p	3
hsa-miR-6754-5p	3
hsa-miR-654-5p	3
hsa-miR-6864-3p	3
hsa-miR-129-5p	3
hsa-miR-6887-5p	3
hsa-miR-6823-3p	3
hsa-miR-548ak	3
hsa-miR-548an	3
hsa-miR-548al	3
hsa-miR-548ac	3
hsa-miR-548ab	3
hsa-miR-548ag	3
hsa-miR-552-3p	3
hsa-miR-488-5p	3
hsa-miR-548aw	3
hsa-miR-29b-3p	3
hsa-miR-216b-5p	3
hsa-miR-1250-5p	3
hsa-miR-4659b-5p	3
hsa-miR-545-5p	3
hsa-miR-4717-3p	3
hsa-miR-6835-5p	3
hsa-miR-6828-5p	3
hsa-miR-4722-3p	3
hsa-miR-15b-3p	3
hsa-miR-580-5p	3
hsa-miR-3691-5p	3
hsa-miR-4434	3
hsa-miR-4437	3
hsa-miR-606	3
hsa-miR-4431	3
hsa-miR-4724-5p	3
hsa-miR-4432	3
hsa-miR-4538	3
hsa-miR-1251-5p	3
hsa-miR-600	3
hsa-miR-346	3
hsa-miR-382-5p	3
hsa-miR-8062	3
hsa-miR-3064-3p	3
hsa-miR-4708-5p	3
hsa-miR-377-5p	3
hsa-miR-3180-3p	3
hsa-miR-5697	3
hsa-miR-4282	3
hsa-miR-1257	3
hsa-miR-4439	3
hsa-miR-1252-5p	3
hsa-miR-4796-5p	3
hsa-miR-4797-3p	3
hsa-miR-1253	3
hsa-miR-6836-5p	3
hsa-miR-548au-3p	3
hsa-miR-6837-5p	3
hsa-miR-3135a	3
hsa-miR-3135b	3
hsa-miR-33a-3p	3
hsa-miR-7845-5p	3
hsa-miR-432-3p	3
hsa-miR-211-5p	3
hsa-miR-369-3p	3
hsa-miR-4745-3p	3
hsa-miR-208b-3p	3
hsa-miR-6723-5p	3
hsa-miR-3692-5p	3
hsa-miR-518c-5p	3
hsa-miR-4666a-3p	3
hsa-miR-4716-5p	3
hsa-miR-378b	3
hsa-miR-378f	3
hsa-miR-378g	3
hsa-miR-378d	3
hsa-miR-378e	3
hsa-miR-378j	3
hsa-miR-378h	3
hsa-miR-24-2-5p	3
hsa-miR-1278	3
hsa-miR-1279	3
hsa-miR-1272	3
hsa-miR-1276	3
hsa-miR-4303	3
hsa-miR-4301	3
hsa-miR-4305	3
hsa-miR-4304	3
hsa-miR-4645-3p	3
hsa-miR-6822-5p	3
hsa-miR-4755-5p	3
hsa-miR-6726-3p	3
hsa-miR-3605-5p	3
hsa-miR-3140-5p	3
hsa-miR-520h	3
hsa-miR-6868-5p	3
hsa-miR-6888-5p	3
hsa-miR-5681a	3
hsa-miR-1305	3
hsa-miR-4536-3p	3
hsa-miR-1302	3
hsa-miR-4662a-5p	3
hsa-miR-181c-5p	3
hsa-miR-4802-3p	3
hsa-miR-6854-3p	3
hsa-miR-548ay-3p	3
hsa-miR-4650-5p	3
hsa-miR-625-5p	3
hsa-miR-4782-5p	3
hsa-miR-1285-3p	3
hsa-miR-6772-3p	3
hsa-miR-556-3p	3
hsa-miR-3658	3
hsa-miR-3659	3
hsa-miR-4760-3p	3
hsa-miR-3657	3
hsa-miR-4700-5p	3
hsa-miR-3652	3
hsa-miR-522-3p	3
hsa-miR-2115-5p	3
hsa-miR-6514-5p	3
hsa-miR-6777-5p	3
hsa-miR-338-5p	3
hsa-miR-424-3p	3
hsa-miR-3913-3p	3
hsa-miR-758-3p	3
hsa-miR-3129-3p	3
hsa-miR-3678-5p	3
hsa-miR-147b	3
hsa-miR-147a	3
hsa-miR-500b-5p	3
hsa-miR-6853-3p	3
hsa-miR-4795-5p	3
hsa-miR-4703-3p	3
hsa-miR-200a-5p	3
hsa-miR-5682	3
hsa-miR-656-5p	3
hsa-miR-3591-5p	3
hsa-miR-7160-3p	3
hsa-miR-10a-5p	3
hsa-miR-4445-5p	3
hsa-miR-202-5p	3
hsa-miR-6792-5p	3
hsa-miR-1470	3
hsa-miR-223-5p	3
hsa-miR-4652-5p	3
hsa-miR-591	3
hsa-miR-514a-3p	3
hsa-miR-592	3
hsa-miR-595	3
hsa-miR-596	3
hsa-miR-599	3
hsa-miR-6735-5p	3
hsa-miR-4440	3
hsa-miR-4443	3
hsa-miR-1270	3
hsa-miR-4447	3
hsa-miR-759	3
hsa-miR-573	3
hsa-miR-577	3
hsa-miR-1343-5p	3
hsa-miR-655-3p	3
hsa-miR-130a-3p	3
hsa-miR-4733-5p	3
hsa-miR-4691-5p	3
hsa-miR-5003-3p	3
hsa-miR-1296-5p	3
hsa-miR-5187-5p	3
hsa-miR-2278	3
hsa-miR-4520-3p	3
hsa-miR-4671-5p	3
hsa-miR-452-5p	3
hsa-miR-3682-5p	3
hsa-miR-3130-5p	3
hsa-miR-4713-3p	3
hsa-miR-410-5p	3
hsa-miR-3681-5p	3
hsa-miR-3680-3p	3
hsa-miR-4793-3p	3
hsa-miR-4524b-5p	3
hsa-miR-24-1-5p	3
hsa-miR-6816-3p	3
hsa-miR-1245b-5p	3
hsa-miR-302d-5p	3
hsa-miR-508-3p	3
hsa-miR-3692-3p	3
hsa-miR-7151-3p	3
hsa-miR-3191-3p	3
hsa-miR-3689b-3p	3
hsa-miR-6810-5p	3
hsa-miR-449b-3p	3
hsa-miR-185-3p	3
hsa-miR-6513-3p	3
hsa-miR-6746-3p	3
hsa-miR-5589-3p	3
hsa-miR-374c-3p	3
hsa-miR-1262	3
hsa-miR-1265	3
hsa-miR-499a-5p	3
hsa-miR-3934-3p	3
hsa-miR-3177-3p	3
hsa-miR-6796-3p	3
hsa-miR-1911-5p	3
hsa-miR-1185-2-3p	3
hsa-miR-6788-3p	3
hsa-miR-877-5p	3
hsa-miR-489-5p	3
hsa-miR-3688-5p	3
hsa-miR-4680-5p	3
hsa-miR-296-5p	3
hsa-miR-6871-3p	3
hsa-miR-380-3p	3
hsa-miR-6892-3p	3
hsa-miR-4643	3
hsa-miR-499b-3p	3
hsa-miR-1245a	3
hsa-miR-200a-3p	3
hsa-miR-181d-3p	3
hsa-miR-3646	3
hsa-miR-761	3
hsa-miR-1269b	3
hsa-miR-1269a	3
hsa-miR-224-5p	3
hsa-miR-6717-5p	3
hsa-miR-548ap-5p	3
hsa-miR-302a-3p	3
hsa-miR-6861-5p	3
hsa-miR-4799-3p	3
hsa-miR-550a-3-5p	3
hsa-miR-889-3p	3
hsa-miR-222-3p	3
hsa-miR-4707-3p	3
hsa-miR-7156-5p	3
hsa-miR-8075	3
hsa-miR-6079	3
hsa-miR-6721-5p	3
hsa-miR-4474-5p	3
hsa-miR-6804-3p	3
hsa-miR-4717-5p	3
hsa-miR-6504-5p	3
hsa-miR-197-3p	3
hsa-miR-299-3p	3
hsa-miR-339-5p	3
hsa-miR-210-5p	3
hsa-miR-6756-3p	3
hsa-miR-580-3p	3
hsa-miR-586	3
hsa-miR-587	3
hsa-miR-583	3
hsa-miR-651-3p	3
hsa-miR-581	3
hsa-miR-5581-3p	3
hsa-miR-331-3p	3
hsa-miR-4724-3p	3
hsa-miR-4452	3
hsa-miR-4450	3
hsa-miR-4457	3
hsa-miR-4456	3
hsa-miR-4458	3
hsa-miR-568	3
hsa-miR-503-3p	3
hsa-miR-1252-3p	3
hsa-miR-4797-5p	3
hsa-miR-519e-3p	3
hsa-miR-6802-3p	3
hsa-miR-5090	3
hsa-miR-5094	3
hsa-miR-4727-3p	3
hsa-miR-373-3p	3
hsa-miR-99a-3p	3
hsa-miR-548as-3p	3
hsa-miR-4649-5p	3
hsa-miR-432-5p	3
hsa-miR-486-5p	3
hsa-miR-4653-5p	3
hsa-miR-6506-5p	3
hsa-miR-6833-3p	3
hsa-miR-892a	3
hsa-miR-4711-3p	3
hsa-miR-7844-5p	3
hsa-miR-2276-5p	3
hsa-miR-1256	3
hsa-miR-5197-3p	3
hsa-miR-4322	3
hsa-miR-4324	3
hsa-miR-4326	3
hsa-miR-3129-5p	3
hsa-miR-7112-3p	3
hsa-miR-143-5p	3
hsa-miR-214-3p	3
hsa-miR-4791	3
hsa-miR-3614-3p	3
hsa-miR-6750-3p	3
hsa-miR-6868-3p	3
hsa-miR-605-5p	3
hsa-miR-1322	3
hsa-miR-1323	3
hsa-miR-1321	3
hsa-miR-1324	3
hsa-miR-370-3p	3
hsa-miR-7154-3p	3
hsa-miR-3672	3
hsa-miR-3670	3
hsa-miR-3671	3
hsa-miR-6128	3
hsa-miR-4804-5p	3
hsa-miR-6849-3p	3
hsa-miR-122-5p	3
hsa-miR-34a-3p	3
hsa-miR-943	3
hsa-miR-574-3p	3
hsa-miR-4686	3
hsa-miR-4683	3
hsa-miR-4681	3
hsa-miR-769-3p	3
hsa-miR-4688	3
hsa-miR-34b-3p	3
hsa-miR-7158-3p	3
hsa-miR-4690-3p	3
hsa-miR-4720-3p	3
hsa-miR-500b-3p	3
hsa-miR-938	3
hsa-miR-6853-5p	3
hsa-miR-6842-5p	3
hsa-miR-106a-3p	3
hsa-miR-4726-5p	3
hsa-miR-6770-5p	3
hsa-miR-26b-3p	3
hsa-miR-6859-3p	3
hsa-miR-628-5p	3
hsa-miR-518f-5p	3
hsa-miR-10a-3p	3
hsa-miR-202-3p	3
hsa-miR-412-3p	3
hsa-miR-1199-3p	3
hsa-miR-4467	3
hsa-miR-4464	3
hsa-miR-4460	3
hsa-miR-513a-3p	3
hsa-miR-548az-5p	3
hsa-miR-4663	3
hsa-miR-559	3
hsa-miR-558	3
hsa-miR-1185-5p	3
hsa-miR-554	3
hsa-miR-4733-3p	3
hsa-miR-891b	3
hsa-miR-676-5p	3
hsa-miR-609	3
hsa-miR-4764-5p	3
hsa-miR-3605-3p	3
hsa-miR-196a-5p	3
hsa-miR-490-5p	3
hsa-miR-5087	3
hsa-miR-196b-3p	3
hsa-miR-4723-3p	3
hsa-miR-6755-5p	3
hsa-miR-3680-5p	3
hsa-miR-1303	3
hsa-miR-4690-5p	3
hsa-miR-95-5p	3
hsa-miR-3119	3
hsa-miR-3118	3
hsa-miR-3116	3
hsa-miR-3115	3
hsa-miR-412-5p	3
hsa-miR-6748-3p	3
hsa-miR-3622a-5p	3
hsa-miR-490-3p	3
hsa-miR-6499-3p	3
hsa-miR-5011-5p	3
hsa-miR-3117-3p	3
hsa-miR-340-3p	3
hsa-miR-6848-5p	3
hsa-miR-1247-3p	3
hsa-miR-4738-3p	3
hsa-miR-6766-5p	3
hsa-miR-6513-5p	3
hsa-miR-4774-5p	3
hsa-miR-1243	3
hsa-miR-5195-3p	3
hsa-miR-6852-5p	3
hsa-miR-501-3p	3
hsa-miR-520a-5p	3
hsa-miR-4766-5p	3
hsa-miR-3177-5p	3
hsa-miR-4260	3
hsa-miR-4262	3
hsa-miR-4263	3
hsa-miR-4264	3
hsa-miR-4265	3
hsa-miR-4266	3
hsa-miR-4267	3
hsa-miR-374b-5p	3
hsa-miR-505-3p	3
hsa-miR-6871-5p	3
hsa-miR-200b-5p	3
hsa-miR-127-3p	3
hsa-miR-105-5p	3
hsa-miR-133b	3
hsa-miR-585-5p	3
hsa-miR-3666	3
hsa-miR-3661	3
hsa-miR-3660	3
hsa-miR-3662	3
hsa-miR-3927-3p	3
hsa-miR-4469	3
hsa-miR-3668	3
hsa-miR-5591-3p	3
hsa-miR-4743-3p	3
hsa-miR-6879-3p	3
hsa-miR-4692	3
hsa-miR-4696	3
hsa-miR-5586-5p	3
hsa-miR-6895-5p	3
hsa-miR-19a-5p	3
hsa-miR-510-5p	3
hsa-miR-25-5p	3
hsa-miR-6757-5p	3
hsa-miR-4474-3p	3
hsa-miR-6715a-3p	3
hsa-miR-6817-3p	3
hsa-miR-3654	3
hsa-miR-4803	3
hsa-miR-6814-3p	3
hsa-miR-3121-5p	3
hsa-miR-6511a-3p	3
hsa-miR-92a-2-5p	3
hsa-miR-210-3p	3
hsa-miR-323b-3p	3
hsa-miR-1273g-3p	3
hsa-miR-3124-5p	3
hsa-miR-33b-5p	3
hsa-miR-4478	3
hsa-miR-6803-5p	3
hsa-miR-181b-2-3p	3
hsa-miR-4473	3
hsa-miR-4475	3
hsa-miR-764	3
hsa-miR-3151-5p	3
hsa-miR-555	3
hsa-miR-4679	3
hsa-miR-4678	3
hsa-miR-4675	3
hsa-miR-4674	3
hsa-miR-4673	3
hsa-miR-6774-3p	3
hsa-miR-543	3
hsa-miR-371a-3p	3
hsa-miR-6829-3p	3
hsa-miR-6511b-3p	3
hsa-miR-496	3
hsa-miR-492	3
hsa-miR-3155b	3
hsa-miR-3155a	3
hsa-miR-6787-3p	3
hsa-miR-659-5p	3
hsa-miR-4490	3
hsa-miR-6764-3p	3
hsa-miR-155-5p	3
hsa-miR-5692a	3
hsa-miR-3927-5p	3
hsa-miR-5692b	3
hsa-miR-384	3
hsa-miR-3122	3
hsa-miR-3123	3
hsa-miR-579-5p	3
hsa-miR-6790-5p	3
hsa-miR-873-3p	3
hsa-miR-5186	3
hsa-miR-7978	3
hsa-miR-376a-2-5p	3
hsa-miR-6783-3p	3
hsa-miR-941	3
hsa-miR-2681-3p	3
hsa-miR-6875-3p	3
hsa-miR-6768-3p	3
hsa-miR-4639-5p	3
hsa-miR-5583-3p	3
hsa-miR-708-3p	3
hsa-miR-1908-5p	3
hsa-miR-520d-3p	3
hsa-miR-6809-5p	3
hsa-miR-7854-3p	3
hsa-miR-3689a-3p	3
hsa-miR-193b-5p	3
hsa-miR-3158-3p	3
hsa-miR-515-3p	3
hsa-miR-3529-3p	3
hsa-miR-3908	3
hsa-miR-4273	3
hsa-miR-4277	3
hsa-miR-4276	3
hsa-miR-4275	3
hsa-miR-4274	3
hsa-miR-4279	3
hsa-miR-1182	3
hsa-miR-370-5p	3
hsa-miR-99b-5p	3
hsa-miR-6736-5p	3
hsa-miR-7152-3p	3
hsa-miR-3187-3p	3
hsa-miR-539-5p	3
hsa-miR-31-3p	3
hsa-miR-7154-5p	3
hsa-miR-3612	3
hsa-miR-593-5p	3
hsa-miR-3615	3
hsa-miR-3618	3
hsa-miR-3606-3p	3
hsa-miR-1299	3
hsa-miR-1293	3
hsa-miR-1290	3
hsa-miR-26a-2-3p	3
hsa-miR-1294	3
hsa-miR-190a-3p	3
hsa-miR-27a-5p	3
hsa-miR-4800-3p	3
hsa-miR-372-5p	3
hsa-miR-2277-5p	3
hsa-miR-362-3p	3
hsa-miR-2053	3
hsa-miR-2052	3
hsa-miR-523-3p	3
hsa-miR-150-5p	3
hsa-miR-6765-5p	3
hsa-miR-30a-3p	3
hsa-miR-874-5p	3
hsa-miR-518f-3p	3
hsa-miR-1295b-5p	3
hsa-miR-30d-5p	3
hsa-miR-1909-5p	3
hsa-miR-4480	3
hsa-miR-4481	3
hsa-miR-4483	3
hsa-miR-27b-5p	3
hsa-miR-4489	3
hsa-miR-711	3
hsa-miR-513a-5p	3
hsa-miR-3150a-5p	3
hsa-miR-4647	3
hsa-miR-6729-3p	3
hsa-miR-5009-5p	3
hsa-miR-5008-3p	3
hsa-miR-7843-3p	3
hsa-miR-6818-5p	3
hsa-miR-623	3
hsa-miR-622	3
hsa-miR-621	3
hsa-miR-620	3
hsa-miR-626	3
hsa-miR-3124-3p	3
hsa-miR-4693-3p	3
hsa-miR-5000-3p	3
hsa-miR-4723-5p	3
hsa-miR-1298-3p	3
hsa-miR-3127-3p	3
hsa-miR-561-3p	3
hsa-miR-3134	3
hsa-miR-3133	3
hsa-miR-513c-5p	3
hsa-miR-557	3
hsa-miR-3194-3p	3
hsa-miR-5194	3
hsa-miR-5191	3
hsa-miR-5193	3
hsa-miR-5192	3
hsa-miR-4524a-3p	3
hsa-miR-8485	3
hsa-miR-5011-3p	3
hsa-miR-340-5p	3
hsa-miR-6780b-5p	3
hsa-miR-4776-5p	3
hsa-miR-7107-3p	3
hsa-miR-129-2-3p	3
hsa-miR-219b-5p	3
hsa-miR-6766-3p	3
hsa-miR-30c-2-3p	3
hsa-miR-4635	3
hsa-miR-548at-5p	3
hsa-miR-4665-5p	3
hsa-miR-186-3p	3
hsa-let-7c-3p	3
hsa-miR-3942-5p	3
hsa-miR-7155-5p	3
hsa-miR-3917	3
hsa-miR-3916	3
hsa-miR-3914	3
hsa-miR-3911	3
hsa-miR-3918	3
hsa-miR-1193	3
hsa-miR-7162-5p	3
hsa-miR-1197	3
hsa-miR-511-3p	3
hsa-miR-4790-5p	3
hsa-miR-6793-5p	3
hsa-miR-3667-5p	3
hsa-miR-6830-3p	3
hsa-miR-548av-5p	3
hsa-miR-1910-3p	3
hsa-miR-517-5p	3
hsa-miR-585-3p	3
hsa-miR-29b-2-5p	3
[truncated: 550 more rows]
