# Supplementary material for: Common diseases alter the physiological age-related blood microRNA profile
Source: Nat Commun. 2020 Nov 24;11:5958. doi: 10.1038/s41467-020-19665-1 (PMC7686493; doi:10.1038/s41467-020-19665-1)
Supplement: Supplementary file 6 — Supplementary Data 3 [file 41467_2020_19665_MOESM6_ESM.xlsx]

## Sheet: results
Category	Subcategory	Enrichment	p-value	observed	miRNAs/precursors
Age/Gender dependent miRNAs	negatively correlated with age	enriched	4.0025e-10	104	hsa-miR-17-3p; hsa-miR-144-3p; hsa-miR-18a-5p; hsa-miR-20a-5p; hsa-miR-144-5p; hsa-miR-18b-5p; hsa-miR-199a-3p; hsa-miR-32-5p; hsa-miR-301a-3p; hsa-let-7i-3p; hsa-miR-107; hsa-miR-15a-5p; hsa-miR-20b-5p; hsa-miR-101-3p; hsa-miR-454-3p; hsa-miR-15b-5p; hsa-miR-93-5p; hsa-miR-17-5p; hsa-miR-1281; hsa-miR-27b-3p; hsa-miR-126-3p; hsa-miR-16-5p; hsa-miR-96-5p; hsa-miR-26b-5p; hsa-miR-146b-5p; hsa-miR-…
Immune cells	CD14 expressed	enriched	2.35117e-09	254	hsa-miR-17-3p; hsa-let-7f-1-3p; hsa-miR-23c; hsa-let-7b-3p; hsa-miR-4312; hsa-miR-149-5p; hsa-miR-191-3p; hsa-miR-18a-5p; hsa-miR-20a-5p; hsa-miR-4310; hsa-miR-3614-5p; hsa-miR-563; hsa-miR-18b-5p; hsa-miR-1238-3p; hsa-miR-199a-3p; hsa-miR-32-5p; hsa-miR-301a-3p; hsa-miR-1539; hsa-miR-4313; hsa-let-7i-3p; hsa-miR-1825; hsa-miR-107; hsa-miR-425-3p; hsa-miR-15a-5p; hsa-miR-2116-3p; hsa-miR-3180-5p;…
Immune cells	CD56 expressed	enriched	2.35117e-09	269	hsa-miR-17-3p; hsa-let-7f-1-3p; hsa-miR-23c; hsa-miR-144-3p; hsa-miR-31-5p; hsa-let-7b-3p; hsa-miR-4312; hsa-miR-149-5p; hsa-miR-191-3p; hsa-miR-18a-5p; hsa-miR-20a-5p; hsa-miR-4310; hsa-miR-1267; hsa-miR-3614-5p; hsa-miR-563; hsa-miR-18b-5p; hsa-miR-1238-3p; hsa-miR-199a-3p; hsa-miR-32-5p; hsa-miR-301a-3p; hsa-miR-1539; hsa-miR-4313; hsa-miR-1825; hsa-miR-107; hsa-miR-425-3p; hsa-miR-15a-5p; hsa…
Immune cells	CD3 expressed	enriched	1.05819e-08	221	hsa-miR-17-3p; hsa-let-7f-1-3p; hsa-miR-23c; hsa-miR-144-3p; hsa-miR-31-5p; hsa-let-7b-3p; hsa-miR-4312; hsa-miR-149-5p; hsa-miR-191-3p; hsa-miR-18a-5p; hsa-miR-20a-5p; hsa-miR-4310; hsa-miR-3614-5p; hsa-miR-563; hsa-miR-18b-5p; hsa-miR-1238-3p; hsa-miR-199a-3p; hsa-miR-32-5p; hsa-miR-301a-3p; hsa-miR-1539; hsa-miR-4313; hsa-miR-1825; hsa-miR-107; hsa-miR-425-3p; hsa-miR-15a-5p; hsa-miR-2116-3p; …
Immune cells	CD19 expressed	enriched	1.09347e-08	194	hsa-miR-17-3p; hsa-let-7f-1-3p; hsa-miR-23c; hsa-miR-144-3p; hsa-let-7b-3p; hsa-miR-149-5p; hsa-miR-191-3p; hsa-miR-18a-5p; hsa-miR-20a-5p; hsa-miR-4310; hsa-miR-18b-5p; hsa-miR-1238-3p; hsa-miR-199a-3p; hsa-miR-1539; hsa-miR-4313; hsa-miR-1825; hsa-miR-107; hsa-miR-425-3p; hsa-miR-15a-5p; hsa-miR-2116-3p; hsa-miR-3180-5p; hsa-miR-20b-5p; hsa-miR-101-3p; hsa-miR-454-3p; hsa-miR-15b-5p; hsa-miR-33…
Age/Gender dependent miRNAs	age dependent	enriched	1.33052e-08	309	hsa-miR-17-3p; hsa-miR-144-3p; hsa-miR-190a-5p; hsa-let-7b-3p; hsa-miR-18a-5p; hsa-miR-20a-5p; hsa-miR-144-5p; hsa-miR-18b-5p; hsa-miR-199a-3p; hsa-miR-32-5p; hsa-miR-301a-3p; hsa-let-7i-3p; hsa-miR-1825; hsa-miR-107; hsa-miR-15a-5p; hsa-miR-126-5p; hsa-miR-20b-5p; hsa-miR-101-3p; hsa-miR-454-3p; hsa-miR-15b-5p; hsa-miR-196b-5p; hsa-miR-93-5p; hsa-miR-17-5p; hsa-miR-624-5p; hsa-miR-302c-5p; hsa-m…
Immune cells	CD15 expressed	depleted	2.19955e-07	330	hsa-miR-17-3p; hsa-let-7f-1-3p; hsa-miR-23c; hsa-miR-144-3p; hsa-let-7b-3p; hsa-miR-4312; hsa-miR-149-5p; hsa-miR-191-3p; hsa-miR-18a-5p; hsa-miR-20a-5p; hsa-miR-4310; hsa-miR-3614-5p; hsa-miR-563; hsa-miR-18b-5p; hsa-miR-1238-3p; hsa-miR-199a-3p; hsa-miR-32-5p; hsa-miR-301a-3p; hsa-miR-1539; hsa-miR-4313; hsa-let-7i-3p; hsa-miR-1825; hsa-miR-107; hsa-miR-425-3p; hsa-miR-15a-5p; hsa-miR-2116-3p; …
Diseases (published studies about miRNA profiles from peripheral blood)	sarcoidosis downregulated	enriched	8.36484e-07	137	hsa-miR-17-3p; hsa-miR-144-3p; hsa-miR-31-5p; hsa-miR-18a-5p; hsa-miR-20a-5p; hsa-miR-144-5p; hsa-miR-18b-5p; hsa-miR-199a-3p; hsa-miR-32-5p; hsa-miR-301a-3p; hsa-let-7i-3p; hsa-miR-107; hsa-miR-486-3p; hsa-miR-15a-5p; hsa-let-7e-5p; hsa-miR-20b-5p; hsa-miR-101-3p; hsa-miR-454-3p; hsa-miR-15b-5p; hsa-miR-33b-3p; hsa-miR-93-5p; hsa-let-7g-5p; hsa-miR-17-5p; hsa-miR-195-5p; hsa-miR-424-5p; hsa-miR-…
Diseases (published studies about miRNA profiles from peripheral blood)	Alzheimers Disease downregulated	enriched	9.55434e-06	78	hsa-miR-17-3p; hsa-miR-144-3p; hsa-miR-190a-5p; hsa-miR-31-5p; hsa-miR-144-5p; hsa-miR-199a-3p; hsa-miR-32-5p; hsa-miR-301a-3p; hsa-miR-107; hsa-miR-15a-5p; hsa-miR-126-5p; hsa-let-7e-5p; hsa-miR-101-3p; hsa-miR-454-3p; hsa-miR-15b-5p; hsa-let-7g-5p; hsa-miR-624-5p; hsa-miR-98-5p; hsa-miR-106b-3p; hsa-miR-126-3p; hsa-let-7a-5p; hsa-let-7f-5p; hsa-miR-26b-5p; hsa-miR-146b-5p; hsa-miR-1234-3p; hsa-…
Diseases (published studies about miRNA profiles from peripheral blood)	sarcoidosis deregulated	enriched	9.55434e-06	324	hsa-miR-17-3p; hsa-miR-144-3p; hsa-miR-31-5p; hsa-let-7b-3p; hsa-miR-18a-5p; hsa-miR-20a-5p; hsa-miR-1267; hsa-miR-144-5p; hsa-miR-563; hsa-miR-18b-5p; hsa-miR-199a-3p; hsa-miR-32-5p; hsa-miR-301a-3p; hsa-let-7i-3p; hsa-miR-107; hsa-miR-486-3p; hsa-miR-15a-5p; hsa-miR-126-5p; hsa-let-7e-5p; hsa-miR-20b-5p; hsa-miR-101-3p; hsa-miR-454-3p; hsa-miR-15b-5p; hsa-miR-196b-5p; hsa-miR-33b-3p; hsa-miR-93…
Diseases (published studies about miRNA profiles from peripheral blood)	prostate cancer downregulated	enriched	1.43862e-05	110	hsa-miR-17-3p; hsa-miR-144-3p; hsa-miR-18a-5p; hsa-miR-20a-5p; hsa-miR-144-5p; hsa-miR-32-5p; hsa-miR-301a-3p; hsa-let-7i-3p; hsa-miR-20b-5p; hsa-miR-101-3p; hsa-miR-454-3p; hsa-miR-15b-5p; hsa-miR-93-5p; hsa-let-7g-5p; hsa-miR-17-5p; hsa-miR-195-5p; hsa-miR-767-3p; hsa-miR-27b-3p; hsa-miR-126-3p; hsa-miR-96-5p; hsa-let-7a-5p; hsa-let-7f-5p; hsa-miR-26b-5p; hsa-miR-146b-5p; hsa-miR-27a-3p; hsa-le…
Diseases (published studies about miRNA profiles from peripheral blood)	benign prostate hyperplasia downregulated	enriched	1.51252e-05	78	hsa-miR-144-3p; hsa-miR-18a-5p; hsa-miR-20a-5p; hsa-miR-144-5p; hsa-miR-18b-5p; hsa-miR-32-5p; hsa-miR-301a-3p; hsa-miR-20b-5p; hsa-miR-101-3p; hsa-miR-454-3p; hsa-miR-93-5p; hsa-let-7g-5p; hsa-miR-17-5p; hsa-miR-27b-3p; hsa-miR-126-3p; hsa-miR-96-5p; hsa-let-7a-5p; hsa-miR-26b-5p; hsa-miR-146b-5p; hsa-miR-27a-3p; hsa-miR-551b-3p; hsa-miR-545-3p; hsa-miR-363-3p; hsa-miR-374a-5p; hsa-miR-598-3p; h…
Diseases (published studies about miRNA profiles from peripheral blood)	acute myocardial infarction upregulated	enriched	2.03678e-05	115	hsa-let-7b-3p; hsa-miR-199a-3p; hsa-miR-1825; hsa-miR-107; hsa-miR-126-5p; hsa-miR-454-3p; hsa-miR-196b-5p; hsa-let-7g-5p; hsa-miR-98-5p; hsa-miR-142-3p; hsa-miR-16-5p; hsa-miR-96-5p; hsa-miR-26b-5p; hsa-miR-146b-5p; hsa-miR-140-5p; hsa-miR-27a-3p; hsa-miR-369-5p; hsa-miR-363-3p; hsa-miR-519d-3p; hsa-miR-130b-5p; hsa-miR-299-5p; hsa-miR-598-3p; hsa-miR-135a-5p; hsa-miR-576-5p; hsa-miR-924; hsa-mi…
Diseases (published studies about miRNA profiles from peripheral blood)	wilms tumor downregulated	enriched	4.75761e-05	146	hsa-miR-144-3p; hsa-miR-18a-5p; hsa-miR-20a-5p; hsa-miR-144-5p; hsa-miR-18b-5p; hsa-miR-32-5p; hsa-miR-301a-3p; hsa-miR-15a-5p; hsa-let-7e-5p; hsa-miR-20b-5p; hsa-miR-101-3p; hsa-miR-454-3p; hsa-miR-93-5p; hsa-let-7g-5p; hsa-miR-17-5p; hsa-miR-182-3p; hsa-miR-98-5p; hsa-miR-27b-3p; hsa-miR-126-3p; hsa-miR-16-5p; hsa-let-7a-5p; hsa-miR-1537-3p; hsa-let-7f-5p; hsa-miR-26b-5p; hsa-miR-1247-5p; hsa-m…
Diseases (published studies about miRNA profiles from peripheral blood)	prostate cancer deregulated	enriched	0.000219577	231	hsa-miR-17-3p; hsa-miR-144-3p; hsa-let-7b-3p; hsa-miR-149-5p; hsa-miR-18a-5p; hsa-miR-20a-5p; hsa-miR-1267; hsa-miR-144-5p; hsa-miR-32-5p; hsa-miR-301a-3p; hsa-let-7i-3p; hsa-miR-425-3p; hsa-miR-126-5p; hsa-miR-1227-3p; hsa-miR-20b-5p; hsa-miR-101-3p; hsa-miR-454-3p; hsa-miR-15b-5p; hsa-miR-93-5p; hsa-let-7g-5p; hsa-miR-17-5p; hsa-miR-195-5p; hsa-miR-302c-5p; hsa-miR-1281; hsa-miR-767-3p; hsa-miR…
Diseases (published studies about miRNA profiles from peripheral blood)	multiple sclerosis deregulated	enriched	0.000433121	349	hsa-let-7f-1-3p; hsa-miR-190a-5p; hsa-let-7b-3p; hsa-miR-191-3p; hsa-miR-1267; hsa-miR-18b-5p; hsa-miR-1238-3p; hsa-miR-1539; hsa-let-7i-3p; hsa-miR-107; hsa-miR-486-3p; hsa-miR-126-5p; hsa-let-7e-5p; hsa-miR-20b-5p; hsa-miR-454-3p; hsa-miR-15b-5p; hsa-miR-33b-3p; hsa-miR-93-5p; hsa-let-7g-5p; hsa-miR-17-5p; hsa-miR-195-5p; hsa-miR-624-5p; hsa-miR-98-5p; hsa-miR-142-3p; hsa-miR-302c-5p; hsa-miR-1…
Diseases (published studies about miRNA profiles from peripheral blood)	benign prostate hyperplasia deregulated	enriched	0.000457437	121	hsa-miR-144-3p; hsa-miR-18a-5p; hsa-miR-20a-5p; hsa-miR-144-5p; hsa-miR-18b-5p; hsa-miR-32-5p; hsa-miR-301a-3p; hsa-miR-20b-5p; hsa-miR-101-3p; hsa-miR-454-3p; hsa-miR-93-5p; hsa-let-7g-5p; hsa-miR-17-5p; hsa-miR-27b-3p; hsa-miR-126-3p; hsa-miR-493-5p; hsa-miR-96-5p; hsa-let-7a-5p; hsa-miR-26b-5p; hsa-miR-146b-5p; hsa-miR-27a-3p; hsa-miR-551b-3p; hsa-miR-940; hsa-miR-545-3p; hsa-miR-363-3p; hsa-m…
Conserved (in at least 5 species) (miRBase)	Conserved	enriched	0.000723018	359	hsa-miR-17-3p; hsa-let-7f-1-3p; hsa-miR-144-3p; hsa-miR-190a-5p; hsa-miR-149-5p; hsa-miR-18a-5p; hsa-miR-20a-5p; hsa-miR-18b-5p; hsa-miR-199a-3p; hsa-miR-32-5p; hsa-miR-301a-3p; hsa-let-7i-3p; hsa-miR-107; hsa-miR-486-3p; hsa-miR-15a-5p; hsa-miR-126-5p; hsa-let-7e-5p; hsa-miR-20b-5p; hsa-miR-101-3p; hsa-miR-454-3p; hsa-miR-15b-5p; hsa-miR-196b-5p; hsa-miR-93-5p; hsa-let-7g-5p; hsa-miR-17-5p; hsa-…
Diseases (published studies about miRNA profiles from peripheral blood)	pancreatitis downregulated	depleted	0.00133152	61	hsa-miR-27b-3p; hsa-miR-1205; hsa-miR-146b-3p; hsa-miR-92b-3p; hsa-miR-590-5p; hsa-miR-485-3p; hsa-miR-192-3p; hsa-miR-551a; hsa-miR-654-3p; hsa-miR-148a-3p; hsa-miR-513a-5p; hsa-miR-520d-3p; hsa-miR-27b-5p; hsa-miR-181c-5p; hsa-miR-197-3p; hsa-miR-433-3p; hsa-miR-340-5p; hsa-miR-210-3p; hsa-miR-629-5p; hsa-miR-376c-3p; hsa-miR-181a-3p; hsa-miR-323a-3p; hsa-miR-488-5p; hsa-miR-222-3p; hsa-miR-345…
Diseases (published studies about miRNA profiles from peripheral blood)	Alzheimers Disease deregulated	enriched	0.00133152	203	hsa-miR-17-3p; hsa-let-7f-1-3p; hsa-miR-144-3p; hsa-miR-190a-5p; hsa-miR-31-5p; hsa-let-7b-3p; hsa-miR-144-5p; hsa-miR-199a-3p; hsa-miR-32-5p; hsa-miR-301a-3p; hsa-miR-107; hsa-miR-15a-5p; hsa-miR-3180-5p; hsa-miR-126-5p; hsa-let-7e-5p; hsa-miR-101-3p; hsa-miR-5010-3p; hsa-miR-454-3p; hsa-miR-15b-5p; hsa-miR-550a-5p; hsa-let-7g-5p; hsa-miR-624-5p; hsa-miR-98-5p; hsa-miR-6797-3p; hsa-miR-106b-3p; …
Diseases (published studies about miRNA profiles from peripheral blood)	peridontitis downregulated	enriched	0.00133152	222	hsa-miR-144-3p; hsa-miR-190a-5p; hsa-let-7b-3p; hsa-miR-191-3p; hsa-miR-144-5p; hsa-miR-18b-5p; hsa-miR-1238-3p; hsa-miR-486-3p; hsa-miR-454-3p; hsa-miR-196b-5p; hsa-let-7g-5p; hsa-miR-17-5p; hsa-miR-624-5p; hsa-miR-98-5p; hsa-miR-1281; hsa-miR-126-3p; hsa-let-7a-5p; hsa-miR-1537-3p; hsa-miR-26b-5p; hsa-miR-146b-5p; hsa-miR-613; hsa-miR-1228-3p; hsa-miR-1237-3p; hsa-miR-27a-3p; hsa-miR-1229-3p; h…
Diseases (published studies about miRNA profiles from peripheral blood)	colon cancer downregulated	enriched	0.0023706	224	hsa-miR-17-3p; hsa-miR-144-3p; hsa-miR-31-5p; hsa-miR-191-3p; hsa-miR-18a-5p; hsa-miR-20a-5p; hsa-miR-144-5p; hsa-miR-18b-5p; hsa-miR-32-5p; hsa-miR-301a-3p; hsa-let-7i-3p; hsa-miR-107; hsa-miR-20b-5p; hsa-miR-101-3p; hsa-miR-454-3p; hsa-miR-93-5p; hsa-miR-17-5p; hsa-miR-195-5p; hsa-miR-27b-3p; hsa-miR-126-3p; hsa-miR-96-5p; hsa-let-7a-5p; hsa-miR-1537-3p; hsa-miR-26b-5p; hsa-miR-20a-3p; hsa-miR-…
Diseases (published studies about miRNA profiles from peripheral blood)	lung cancer downregulated	enriched	0.00261965	171	hsa-miR-17-3p; hsa-miR-144-3p; hsa-miR-18a-5p; hsa-miR-20a-5p; hsa-miR-144-5p; hsa-miR-199a-3p; hsa-miR-32-5p; hsa-miR-301a-3p; hsa-let-7i-3p; hsa-miR-107; hsa-miR-20b-5p; hsa-miR-101-3p; hsa-miR-454-3p; hsa-miR-93-5p; hsa-miR-17-5p; hsa-miR-195-5p; hsa-miR-182-3p; hsa-miR-1827; hsa-miR-27b-3p; hsa-miR-126-3p; hsa-miR-16-5p; hsa-let-7a-5p; hsa-miR-1537-3p; hsa-miR-26b-5p; hsa-miR-20a-3p; hsa-miR-…
Diseases (published studies about miRNA profiles from peripheral blood)	multiple sclerosis downregulated	enriched	0.00269916	244	hsa-let-7f-1-3p; hsa-miR-190a-5p; hsa-let-7b-3p; hsa-miR-191-3p; hsa-miR-1267; hsa-miR-1238-3p; hsa-miR-1539; hsa-let-7i-3p; hsa-miR-107; hsa-miR-486-3p; hsa-miR-20b-5p; hsa-miR-15b-5p; hsa-miR-33b-3p; hsa-miR-17-5p; hsa-miR-195-5p; hsa-miR-302c-5p; hsa-miR-1827; hsa-miR-767-3p; hsa-miR-27b-3p; hsa-miR-493-5p; hsa-miR-20a-3p; hsa-miR-1234-3p; hsa-miR-613; hsa-miR-1228-3p; hsa-miR-1237-3p; hsa-miR…
Diseases (published studies about miRNA profiles from peripheral blood)	wilms tumor deregulated	enriched	0.00347122	369	hsa-miR-144-3p; hsa-miR-18a-5p; hsa-miR-20a-5p; hsa-miR-1267; hsa-miR-144-5p; hsa-miR-18b-5p; hsa-miR-32-5p; hsa-miR-301a-3p; hsa-miR-1539; hsa-let-7i-3p; hsa-miR-15a-5p; hsa-miR-126-5p; hsa-let-7e-5p; hsa-miR-1227-3p; hsa-miR-20b-5p; hsa-miR-101-3p; hsa-miR-454-3p; hsa-miR-93-5p; hsa-let-7g-5p; hsa-miR-17-5p; hsa-miR-182-3p; hsa-miR-98-5p; hsa-miR-302c-5p; hsa-miR-767-3p; hsa-miR-27b-3p; hsa-miR…
Diseases (published studies about miRNA profiles from peripheral blood)	acute myocardial infarction deregulated	enriched	0.00376023	221	hsa-miR-17-3p; hsa-miR-31-5p; hsa-let-7b-3p; hsa-miR-18a-5p; hsa-miR-20a-5p; hsa-miR-199a-3p; hsa-miR-32-5p; hsa-miR-301a-3p; hsa-miR-1825; hsa-miR-107; hsa-miR-126-5p; hsa-miR-454-3p; hsa-miR-196b-5p; hsa-let-7g-5p; hsa-miR-98-5p; hsa-miR-142-3p; hsa-miR-16-5p; hsa-miR-96-5p; hsa-miR-26b-5p; hsa-miR-146b-5p; hsa-miR-140-5p; hsa-miR-20a-3p; hsa-miR-1234-3p; hsa-miR-27a-3p; hsa-miR-15a-3p; hsa-miR…
Diseases (published studies about miRNA profiles from peripheral blood)	dilated cardiomyopathy downregulated	enriched	0.00584896	129	hsa-miR-144-3p; hsa-miR-18a-5p; hsa-miR-20a-5p; hsa-miR-144-5p; hsa-miR-18b-5p; hsa-miR-1238-3p; hsa-miR-32-5p; hsa-miR-301a-3p; hsa-miR-20b-5p; hsa-miR-454-3p; hsa-miR-93-5p; hsa-miR-17-5p; hsa-miR-126-3p; hsa-miR-96-5p; hsa-let-7a-5p; hsa-miR-1537-3p; hsa-miR-26b-5p; hsa-miR-20a-3p; hsa-miR-1247-5p; hsa-let-7g-3p; hsa-miR-136-5p; hsa-miR-551b-3p; hsa-miR-545-3p; hsa-miR-582-5p; hsa-miR-519d-3p;…
Chromosomal location (miRBase)	Chromosome 16	depleted	0.00640392	92	hsa-miR-3180-5p; hsa-miR-140-5p; hsa-miR-940; hsa-miR-328-3p; hsa-miR-4722-5p; hsa-miR-138-2-3p; hsa-miR-6863; hsa-miR-1538; hsa-miR-6775-3p; hsa-miR-548w; hsa-miR-548h-5p; hsa-miR-6859-3p; hsa-miR-3182; hsa-miR-6506-3p; hsa-miR-8065; hsa-miR-4717-5p; hsa-miR-6511a-5p; hsa-miR-6773-3p; hsa-miR-6767-3p; hsa-miR-6862-3p; hsa-miR-6770-5p; hsa-miR-193b-3p; hsa-miR-4720-3p; hsa-miR-6506-5p; hsa-miR-67…
Chromosomal location (miRBase)	Chromosome 2	depleted	0.00640392	150	hsa-miR-149-5p; hsa-miR-6810-3p; hsa-miR-4433a-5p; hsa-miR-26b-5p; hsa-miR-561-5p; hsa-miR-3682-3p; hsa-miR-933; hsa-miR-6888-3p; hsa-miR-4778-3p; hsa-miR-217; hsa-miR-4436b-5p; hsa-miR-5696; hsa-miR-562; hsa-miR-6811-5p; hsa-miR-4775; hsa-miR-375; hsa-miR-1258; hsa-miR-3679-3p; hsa-miR-548ad-3p; hsa-miR-4783-3p; hsa-miR-4780; hsa-miR-3681-3p; hsa-miR-4268; hsa-miR-4771; hsa-miR-6811-3p; hsa-miR-…
Gene Ontology (miRWalk)	GO0008542 visual learning	enriched	0.0118776	73	hsa-miR-18a-5p; hsa-miR-20a-5p; hsa-miR-199a-3p; hsa-miR-32-5p; hsa-miR-107; hsa-miR-425-3p; hsa-miR-15a-5p; hsa-let-7e-5p; hsa-miR-20b-5p; hsa-miR-101-3p; hsa-let-7g-5p; hsa-miR-17-5p; hsa-miR-195-5p; hsa-miR-424-5p; hsa-miR-98-5p; hsa-miR-106b-3p; hsa-miR-126-3p; hsa-miR-16-5p; hsa-miR-96-5p; hsa-let-7a-5p; hsa-miR-26b-5p; hsa-miR-20a-3p; hsa-miR-19a-3p; hsa-miR-217; hsa-miR-328-3p; hsa-miR-148…
Gene Ontology (miRWalk)	GO0009897 external side of plasma membrane	enriched	0.0118776	121	hsa-miR-17-3p; hsa-miR-144-3p; hsa-miR-31-5p; hsa-miR-149-5p; hsa-miR-18a-5p; hsa-miR-20a-5p; hsa-miR-199a-3p; hsa-miR-32-5p; hsa-miR-15a-5p; hsa-miR-126-5p; hsa-let-7e-5p; hsa-miR-1227-3p; hsa-miR-20b-5p; hsa-miR-101-3p; hsa-miR-15b-5p; hsa-miR-196b-5p; hsa-miR-93-5p; hsa-let-7g-5p; hsa-miR-17-5p; hsa-miR-98-5p; hsa-miR-142-3p; hsa-miR-27b-3p; hsa-miR-126-3p; hsa-miR-16-5p; hsa-let-7a-5p; hsa-le…
Pathways (miRWalk)	WP129 Matrix Metalloproteinases	enriched	0.0132811	45	hsa-miR-31-5p; hsa-miR-149-5p; hsa-miR-18b-5p; hsa-miR-126-5p; hsa-let-7e-5p; hsa-miR-17-5p; hsa-miR-27b-3p; hsa-miR-126-3p; hsa-miR-16-5p; hsa-miR-26b-5p; hsa-miR-146b-5p; hsa-miR-140-5p; hsa-miR-27a-3p; hsa-miR-103a-3p; hsa-miR-519d-3p; hsa-miR-338-3p; hsa-miR-328-3p; hsa-miR-203a-3p; hsa-miR-124-3p; hsa-miR-9-5p; hsa-miR-143-3p; hsa-miR-519c-3p; hsa-miR-221-3p; hsa-miR-1-3p; hsa-miR-29b-3p; hs…
Pathways (miRWalk)	WP2037 Prolactin Signaling Pathway	enriched	0.0132811	174	hsa-miR-17-3p; hsa-miR-144-3p; hsa-miR-31-5p; hsa-miR-149-5p; hsa-miR-18a-5p; hsa-miR-20a-5p; hsa-miR-199a-3p; hsa-miR-301a-3p; hsa-miR-15a-5p; hsa-let-7e-5p; hsa-miR-20b-5p; hsa-miR-101-3p; hsa-miR-15b-5p; hsa-miR-93-5p; hsa-let-7g-5p; hsa-miR-17-5p; hsa-miR-195-5p; hsa-miR-182-3p; hsa-miR-424-5p; hsa-miR-98-5p; hsa-miR-142-3p; hsa-miR-27b-3p; hsa-miR-126-3p; hsa-miR-16-5p; hsa-miR-96-5p; hsa-le…
Pathways (miRWalk)	WP313 Signaling of Hepatocyte Growth Factor Receptor	enriched	0.0132811	110	hsa-miR-144-3p; hsa-miR-31-5p; hsa-miR-149-5p; hsa-miR-18a-5p; hsa-miR-20a-5p; hsa-miR-199a-3p; hsa-miR-32-5p; hsa-miR-107; hsa-miR-15a-5p; hsa-let-7e-5p; hsa-miR-20b-5p; hsa-miR-101-3p; hsa-miR-15b-5p; hsa-miR-93-5p; hsa-miR-17-5p; hsa-miR-424-5p; hsa-miR-98-5p; hsa-miR-106b-3p; hsa-miR-27b-3p; hsa-miR-126-3p; hsa-miR-16-5p; hsa-let-7a-5p; hsa-miR-26b-5p; hsa-miR-193a-3p; hsa-miR-19a-3p; hsa-miR…
Pathways (miRWalk)	WP581 EPO Receptor Signaling	enriched	0.0132811	81	hsa-miR-31-5p; hsa-miR-20a-5p; hsa-miR-199a-3p; hsa-let-7e-5p; hsa-miR-20b-5p; hsa-miR-101-3p; hsa-miR-15b-5p; hsa-miR-93-5p; hsa-miR-195-5p; hsa-miR-424-5p; hsa-miR-98-5p; hsa-miR-126-3p; hsa-miR-16-5p; hsa-miR-26b-5p; hsa-miR-1229-3p; hsa-miR-19a-3p; hsa-miR-217; hsa-miR-148b-3p; hsa-miR-135a-5p; hsa-miR-124-3p; hsa-miR-92b-3p; hsa-miR-375; hsa-miR-302d-3p; hsa-miR-205-5p; hsa-miR-423-3p; hsa-m…
Pathways (miRWalk)	WP707 DNA damage response	enriched	0.0132811	206	hsa-miR-190a-5p; hsa-miR-31-5p; hsa-miR-149-5p; hsa-miR-18a-5p; hsa-miR-20a-5p; hsa-miR-18b-5p; hsa-miR-32-5p; hsa-miR-301a-3p; hsa-miR-107; hsa-miR-15a-5p; hsa-let-7e-5p; hsa-miR-20b-5p; hsa-miR-101-3p; hsa-miR-454-3p; hsa-miR-15b-5p; hsa-miR-93-5p; hsa-let-7g-5p; hsa-miR-17-5p; hsa-miR-195-5p; hsa-miR-424-5p; hsa-miR-98-5p; hsa-miR-142-3p; hsa-miR-27b-3p; hsa-miR-126-3p; hsa-miR-16-5p; hsa-miR-…
Pathways (miRWalk)	WP710 DNA damage response only ATM dependent	enriched	0.0132811	220	hsa-miR-17-3p; hsa-miR-144-3p; hsa-miR-190a-5p; hsa-miR-31-5p; hsa-miR-149-5p; hsa-miR-18a-5p; hsa-miR-20a-5p; hsa-miR-18b-5p; hsa-miR-199a-3p; hsa-miR-32-5p; hsa-miR-301a-3p; hsa-miR-107; hsa-miR-15a-5p; hsa-let-7e-5p; hsa-miR-20b-5p; hsa-miR-101-3p; hsa-miR-454-3p; hsa-miR-15b-5p; hsa-miR-196b-5p; hsa-miR-93-5p; hsa-let-7g-5p; hsa-miR-17-5p; hsa-miR-195-5p; hsa-miR-424-5p; hsa-miR-98-5p; hsa-mi…
Pathways (miRWalk)	hsa04010 MAPK signaling pathway	enriched	0.0132811	224	hsa-miR-17-3p; hsa-miR-31-5p; hsa-miR-149-5p; hsa-miR-191-3p; hsa-miR-18a-5p; hsa-miR-20a-5p; hsa-miR-199a-3p; hsa-miR-32-5p; hsa-miR-107; hsa-miR-425-3p; hsa-miR-15a-5p; hsa-miR-126-5p; hsa-let-7e-5p; hsa-miR-101-3p; hsa-miR-454-3p; hsa-miR-15b-5p; hsa-miR-196b-5p; hsa-miR-93-5p; hsa-let-7g-5p; hsa-miR-17-5p; hsa-miR-195-5p; hsa-miR-424-5p; hsa-miR-98-5p; hsa-miR-142-3p; hsa-miR-106b-3p; hsa-miR…
Pathways (miRWalk)	hsa04115 p53 signaling pathway	enriched	0.0132811	197	hsa-miR-17-3p; hsa-miR-144-3p; hsa-miR-31-5p; hsa-miR-149-5p; hsa-miR-18a-5p; hsa-miR-20a-5p; hsa-miR-18b-5p; hsa-miR-32-5p; hsa-miR-301a-3p; hsa-miR-107; hsa-miR-15a-5p; hsa-let-7e-5p; hsa-miR-20b-5p; hsa-miR-101-3p; hsa-miR-454-3p; hsa-miR-15b-5p; hsa-miR-93-5p; hsa-let-7g-5p; hsa-miR-17-5p; hsa-miR-195-5p; hsa-miR-424-5p; hsa-miR-98-5p; hsa-miR-142-3p; hsa-miR-27b-3p; hsa-miR-126-3p; hsa-miR-1…
Age/Gender dependent miRNAs	upregulated in male	enriched	0.0144328	58	hsa-miR-191-3p; hsa-miR-18b-5p; hsa-miR-107; hsa-miR-20b-5p; hsa-miR-101-3p; hsa-miR-454-3p; hsa-miR-93-5p; hsa-miR-17-5p; hsa-miR-1281; hsa-miR-126-3p; hsa-miR-26b-5p; hsa-miR-146b-5p; hsa-miR-183-5p; hsa-miR-103a-3p; hsa-miR-598-3p; hsa-miR-146b-3p; hsa-let-7d-5p; hsa-miR-379-5p; hsa-miR-485-3p; hsa-miR-548i; hsa-miR-578; hsa-miR-449a; hsa-miR-26a-5p; hsa-miR-502-3p; hsa-miR-455-5p; hsa-miR-221…
Pathways (miRWalk)	P00042 Muscarinic acetylcholine receptor 1 and 3 signaling pathway	enriched	0.0172112	63	hsa-miR-17-3p; hsa-miR-31-5p; hsa-miR-32-5p; hsa-miR-107; hsa-miR-425-3p; hsa-let-7e-5p; hsa-miR-101-3p; hsa-miR-93-5p; hsa-miR-17-5p; hsa-miR-424-5p; hsa-miR-98-5p; hsa-miR-142-3p; hsa-miR-27b-3p; hsa-miR-16-5p; hsa-miR-96-5p; hsa-miR-26b-5p; hsa-miR-27a-3p; hsa-miR-103a-3p; hsa-miR-148b-3p; hsa-miR-124-3p; hsa-miR-92b-3p; hsa-miR-375; hsa-miR-1226-3p; hsa-miR-205-5p; hsa-miR-9-5p; hsa-miR-615-3…
Pathways (miRWalk)	WP2034 Leptin signaling pathway	enriched	0.0172112	177	hsa-miR-144-3p; hsa-miR-31-5p; hsa-miR-149-5p; hsa-miR-18a-5p; hsa-miR-20a-5p; hsa-miR-18b-5p; hsa-miR-199a-3p; hsa-miR-15a-5p; hsa-let-7e-5p; hsa-miR-20b-5p; hsa-miR-101-3p; hsa-miR-15b-5p; hsa-miR-93-5p; hsa-let-7g-5p; hsa-miR-17-5p; hsa-miR-195-5p; hsa-miR-182-3p; hsa-miR-424-5p; hsa-miR-98-5p; hsa-miR-142-3p; hsa-miR-106b-3p; hsa-miR-27b-3p; hsa-miR-126-3p; hsa-miR-16-5p; hsa-miR-96-5p; hsa-l…
Pathways (miRWalk)	WP615 Senescence and Autophagy	enriched	0.0172112	219	hsa-miR-144-3p; hsa-miR-190a-5p; hsa-miR-31-5p; hsa-miR-149-5p; hsa-miR-18a-5p; hsa-miR-20a-5p; hsa-miR-18b-5p; hsa-miR-199a-3p; hsa-miR-32-5p; hsa-miR-301a-3p; hsa-miR-107; hsa-miR-15a-5p; hsa-let-7e-5p; hsa-miR-1227-3p; hsa-miR-20b-5p; hsa-miR-101-3p; hsa-miR-454-3p; hsa-miR-15b-5p; hsa-miR-196b-5p; hsa-miR-93-5p; hsa-let-7g-5p; hsa-miR-17-5p; hsa-miR-195-5p; hsa-miR-424-5p; hsa-miR-98-5p; hsa-…
Pathways (miRWalk)	hsa04120 Ubiquitin mediated proteolysis	enriched	0.0172112	152	hsa-miR-17-3p; hsa-miR-31-5p; hsa-miR-149-5p; hsa-miR-18a-5p; hsa-miR-20a-5p; hsa-miR-18b-5p; hsa-miR-32-5p; hsa-miR-107; hsa-miR-15a-5p; hsa-let-7e-5p; hsa-miR-1227-3p; hsa-miR-101-3p; hsa-miR-15b-5p; hsa-miR-196b-5p; hsa-miR-93-5p; hsa-let-7g-5p; hsa-miR-17-5p; hsa-miR-424-5p; hsa-miR-98-5p; hsa-miR-142-3p; hsa-miR-106b-3p; hsa-miR-27b-3p; hsa-miR-16-5p; hsa-miR-96-5p; hsa-let-7a-5p; hsa-miR-26…
Pathways (miRWalk)	hsa04510 Focal adhesion	enriched	0.0172112	244	hsa-miR-17-3p; hsa-miR-144-3p; hsa-miR-31-5p; hsa-miR-149-5p; hsa-miR-18a-5p; hsa-miR-20a-5p; hsa-miR-199a-3p; hsa-miR-32-5p; hsa-miR-301a-3p; hsa-miR-107; hsa-miR-15a-5p; hsa-let-7e-5p; hsa-miR-1227-3p; hsa-miR-20b-5p; hsa-miR-101-3p; hsa-miR-454-3p; hsa-miR-15b-5p; hsa-miR-196b-5p; hsa-miR-93-5p; hsa-let-7g-5p; hsa-miR-17-5p; hsa-miR-195-5p; hsa-miR-424-5p; hsa-miR-98-5p; hsa-miR-142-3p; hsa-mi…
Gene Ontology (miRWalk)	GO0005161 platelet derived growth factor receptor binding	enriched	0.0173669	65	hsa-miR-31-5p; hsa-miR-20a-5p; hsa-miR-107; hsa-miR-15a-5p; hsa-miR-20b-5p; hsa-miR-101-3p; hsa-miR-15b-5p; hsa-miR-93-5p; hsa-miR-17-5p; hsa-miR-195-5p; hsa-miR-98-5p; hsa-miR-126-3p; hsa-miR-16-5p; hsa-let-7a-5p; hsa-miR-26b-5p; hsa-miR-140-5p; hsa-miR-1229-3p; hsa-miR-183-5p; hsa-miR-328-3p; hsa-miR-148b-3p; hsa-miR-146b-3p; hsa-let-7d-5p; hsa-miR-372-3p; hsa-miR-124-3p; hsa-miR-520g-3p; hsa-m…
Pathways (miRWalk)	P00060 Ubiquitin proteasome pathway	enriched	0.0180667	87	hsa-miR-17-3p; hsa-miR-31-5p; hsa-miR-149-5p; hsa-miR-18a-5p; hsa-miR-20a-5p; hsa-miR-18b-5p; hsa-miR-32-5p; hsa-miR-15a-5p; hsa-let-7e-5p; hsa-miR-101-3p; hsa-miR-15b-5p; hsa-miR-93-5p; hsa-let-7g-5p; hsa-miR-17-5p; hsa-miR-424-5p; hsa-miR-98-5p; hsa-miR-106b-3p; hsa-miR-27b-3p; hsa-miR-16-5p; hsa-miR-96-5p; hsa-let-7a-5p; hsa-miR-26b-5p; hsa-miR-1229-3p; hsa-miR-183-5p; hsa-miR-124-3p; hsa-miR-…
Pathways (miRWalk)	WP1984 Integrated Breast Cancer Pathway	enriched	0.0180667	160	hsa-miR-144-3p; hsa-miR-31-5p; hsa-miR-149-5p; hsa-miR-18a-5p; hsa-miR-20a-5p; hsa-miR-18b-5p; hsa-miR-199a-3p; hsa-miR-32-5p; hsa-miR-107; hsa-miR-15a-5p; hsa-let-7e-5p; hsa-miR-20b-5p; hsa-miR-101-3p; hsa-miR-15b-5p; hsa-miR-93-5p; hsa-let-7g-5p; hsa-miR-17-5p; hsa-miR-195-5p; hsa-miR-424-5p; hsa-miR-98-5p; hsa-miR-106b-3p; hsa-miR-126-3p; hsa-miR-16-5p; hsa-miR-96-5p; hsa-let-7a-5p; hsa-let-7f…
Pathways (miRWalk)	WP2059 Alzheimers Disease	enriched	0.0180667	133	hsa-miR-17-3p; hsa-miR-31-5p; hsa-miR-149-5p; hsa-miR-20a-5p; hsa-miR-199a-3p; hsa-miR-32-5p; hsa-miR-107; hsa-miR-15a-5p; hsa-let-7e-5p; hsa-miR-101-3p; hsa-miR-454-3p; hsa-miR-15b-5p; hsa-miR-196b-5p; hsa-miR-93-5p; hsa-miR-17-5p; hsa-miR-424-5p; hsa-miR-98-5p; hsa-miR-142-3p; hsa-miR-106b-3p; hsa-miR-27b-3p; hsa-miR-16-5p; hsa-miR-96-5p; hsa-let-7a-5p; hsa-let-7f-5p; hsa-miR-26b-5p; hsa-miR-27…
Pathways (miRWalk)	WP2256 Integrated Pancreatic Cancer Pathway	enriched	0.0180667	245	hsa-miR-17-3p; hsa-miR-144-3p; hsa-miR-190a-5p; hsa-miR-149-5p; hsa-miR-18a-5p; hsa-miR-20a-5p; hsa-miR-18b-5p; hsa-miR-199a-3p; hsa-miR-32-5p; hsa-miR-301a-3p; hsa-miR-107; hsa-miR-15a-5p; hsa-let-7e-5p; hsa-miR-20b-5p; hsa-miR-101-3p; hsa-miR-454-3p; hsa-miR-15b-5p; hsa-miR-196b-5p; hsa-miR-93-5p; hsa-let-7g-5p; hsa-miR-17-5p; hsa-miR-195-5p; hsa-miR-424-5p; hsa-miR-98-5p; hsa-miR-142-3p; hsa-m…
Pathways (miRWalk)	hsa05010 Alzheimers disease	enriched	0.0180667	154	hsa-miR-17-3p; hsa-miR-31-5p; hsa-miR-149-5p; hsa-miR-18a-5p; hsa-miR-20a-5p; hsa-miR-18b-5p; hsa-miR-199a-3p; hsa-miR-32-5p; hsa-miR-107; hsa-miR-15a-5p; hsa-let-7e-5p; hsa-miR-101-3p; hsa-miR-15b-5p; hsa-miR-196b-5p; hsa-miR-93-5p; hsa-miR-17-5p; hsa-miR-424-5p; hsa-miR-98-5p; hsa-miR-142-3p; hsa-miR-106b-3p; hsa-miR-27b-3p; hsa-miR-16-5p; hsa-miR-96-5p; hsa-let-7a-5p; hsa-let-7f-5p; hsa-miR-26…
Pathways (miRWalk)	P00059 p53 pathway	enriched	0.0181443	201	hsa-miR-17-3p; hsa-miR-144-3p; hsa-miR-31-5p; hsa-miR-149-5p; hsa-miR-18a-5p; hsa-miR-20a-5p; hsa-miR-18b-5p; hsa-miR-32-5p; hsa-miR-301a-3p; hsa-miR-107; hsa-miR-15a-5p; hsa-let-7e-5p; hsa-miR-20b-5p; hsa-miR-101-3p; hsa-miR-454-3p; hsa-miR-15b-5p; hsa-miR-93-5p; hsa-let-7g-5p; hsa-miR-17-5p; hsa-miR-195-5p; hsa-miR-424-5p; hsa-miR-98-5p; hsa-miR-126-3p; hsa-miR-16-5p; hsa-miR-96-5p; hsa-let-7a-…
Pathways (miRWalk)	WP1539 Angiogenesis	enriched	0.0181443	74	hsa-miR-18a-5p; hsa-miR-20a-5p; hsa-miR-18b-5p; hsa-miR-199a-3p; hsa-miR-32-5p; hsa-miR-107; hsa-let-7e-5p; hsa-miR-20b-5p; hsa-miR-15b-5p; hsa-miR-17-5p; hsa-miR-424-5p; hsa-miR-106b-3p; hsa-miR-126-3p; hsa-miR-16-5p; hsa-miR-26b-5p; hsa-miR-140-5p; hsa-miR-103a-3p; hsa-miR-519d-3p; hsa-miR-338-3p; hsa-miR-148b-3p; hsa-miR-146b-3p; hsa-miR-124-3p; hsa-miR-92b-3p; hsa-miR-302d-3p; hsa-miR-205-5p;…
Pathways (miRWalk)	WP382 MAPK signaling pathway	enriched	0.0181443	205	hsa-miR-31-5p; hsa-miR-149-5p; hsa-miR-18a-5p; hsa-miR-20a-5p; hsa-miR-199a-3p; hsa-miR-32-5p; hsa-miR-107; hsa-miR-15a-5p; hsa-miR-126-5p; hsa-let-7e-5p; hsa-miR-101-3p; hsa-miR-454-3p; hsa-miR-15b-5p; hsa-miR-196b-5p; hsa-miR-93-5p; hsa-let-7g-5p; hsa-miR-17-5p; hsa-miR-195-5p; hsa-miR-424-5p; hsa-miR-98-5p; hsa-miR-142-3p; hsa-miR-106b-3p; hsa-miR-27b-3p; hsa-miR-126-3p; hsa-miR-16-5p; hsa-miR…
Pathways (miRWalk)	hsa04070 Phosphatidylinositol signaling system	enriched	0.0181443	109	hsa-miR-17-3p; hsa-miR-144-3p; hsa-miR-149-5p; hsa-miR-18a-5p; hsa-miR-20a-5p; hsa-miR-32-5p; hsa-miR-107; hsa-miR-101-3p; hsa-miR-15b-5p; hsa-miR-93-5p; hsa-miR-17-5p; hsa-miR-424-5p; hsa-miR-98-5p; hsa-miR-27b-3p; hsa-miR-126-3p; hsa-miR-16-5p; hsa-miR-96-5p; hsa-let-7a-5p; hsa-miR-26b-5p; hsa-miR-27a-3p; hsa-miR-1229-3p; hsa-miR-19a-3p; hsa-miR-183-5p; hsa-miR-103a-3p; hsa-miR-519d-3p; hsa-miR…
Pathways (miRWalk)	hsa04720 Long term potentiation	enriched	0.0181443	113	hsa-miR-17-3p; hsa-miR-149-5p; hsa-miR-18a-5p; hsa-miR-20a-5p; hsa-miR-199a-3p; hsa-miR-32-5p; hsa-let-7e-5p; hsa-miR-101-3p; hsa-miR-15b-5p; hsa-miR-196b-5p; hsa-miR-93-5p; hsa-let-7g-5p; hsa-miR-17-5p; hsa-miR-424-5p; hsa-miR-98-5p; hsa-miR-142-3p; hsa-miR-27b-3p; hsa-miR-126-3p; hsa-miR-16-5p; hsa-miR-96-5p; hsa-let-7a-5p; hsa-miR-26b-5p; hsa-miR-140-5p; hsa-miR-940; hsa-miR-183-5p; hsa-miR-21…
Pathways (miRWalk)	hsa04916 Melanogenesis	enriched	0.0181443	125	hsa-miR-17-3p; hsa-miR-31-5p; hsa-miR-149-5p; hsa-miR-20a-5p; hsa-miR-199a-3p; hsa-miR-15a-5p; hsa-let-7e-5p; hsa-miR-101-3p; hsa-miR-15b-5p; hsa-miR-196b-5p; hsa-miR-93-5p; hsa-let-7g-5p; hsa-miR-17-5p; hsa-miR-424-5p; hsa-miR-98-5p; hsa-miR-142-3p; hsa-miR-27b-3p; hsa-miR-126-3p; hsa-miR-16-5p; hsa-miR-96-5p; hsa-let-7a-5p; hsa-miR-26b-5p; hsa-miR-146b-5p; hsa-miR-140-5p; hsa-miR-940; hsa-miR-1…
Pathways (miRWalk)	P00048 PI3 kinase pathway	enriched	0.0186725	145	hsa-miR-144-3p; hsa-miR-149-5p; hsa-miR-18a-5p; hsa-miR-20a-5p; hsa-miR-301a-3p; hsa-miR-107; hsa-miR-15a-5p; hsa-miR-101-3p; hsa-miR-15b-5p; hsa-miR-93-5p; hsa-let-7g-5p; hsa-miR-17-5p; hsa-miR-195-5p; hsa-miR-424-5p; hsa-miR-98-5p; hsa-miR-142-3p; hsa-miR-106b-3p; hsa-miR-27b-3p; hsa-miR-126-3p; hsa-miR-16-5p; hsa-miR-96-5p; hsa-let-7a-5p; hsa-let-7f-5p; hsa-miR-26b-5p; hsa-miR-146b-5p; hsa-miR…
Diseases (published studies about miRNA profiles from peripheral blood)	sarcoidosis upregulated	enriched	0.0189653	187	hsa-let-7b-3p; hsa-miR-1267; hsa-miR-563; hsa-miR-126-5p; hsa-miR-196b-5p; hsa-miR-624-5p; hsa-miR-98-5p; hsa-miR-302c-5p; hsa-miR-140-5p; hsa-miR-136-5p; hsa-miR-369-5p; hsa-miR-130b-5p; hsa-miR-649; hsa-miR-328-3p; hsa-miR-135a-5p; hsa-miR-548b-3p; hsa-let-7e-3p; hsa-miR-576-5p; hsa-miR-372-3p; hsa-miR-924; hsa-miR-335-3p; hsa-miR-95-3p; hsa-miR-520f-3p; hsa-miR-154-3p; hsa-miR-562; hsa-miR-92b…
Diseases (published studies about miRNA profiles from peripheral blood)	peridontitis deregulated	enriched	0.0195309	348	hsa-miR-144-3p; hsa-miR-190a-5p; hsa-miR-31-5p; hsa-let-7b-3p; hsa-miR-191-3p; hsa-miR-144-5p; hsa-miR-563; hsa-miR-18b-5p; hsa-miR-1238-3p; hsa-miR-486-3p; hsa-miR-425-3p; hsa-miR-454-3p; hsa-miR-196b-5p; hsa-let-7g-5p; hsa-miR-17-5p; hsa-miR-624-5p; hsa-miR-98-5p; hsa-miR-302c-5p; hsa-miR-1281; hsa-miR-126-3p; hsa-let-7a-5p; hsa-miR-1537-3p; hsa-miR-26b-5p; hsa-miR-146b-5p; hsa-miR-20a-3p; hsa-…
Gene Ontology (miRWalk)	GO0001938 positive regulation of endothelial cell proliferation	enriched	0.0222301	111	hsa-miR-17-3p; hsa-miR-144-3p; hsa-miR-31-5p; hsa-miR-149-5p; hsa-miR-18a-5p; hsa-miR-20a-5p; hsa-miR-32-5p; hsa-miR-107; hsa-miR-15a-5p; hsa-miR-126-5p; hsa-let-7e-5p; hsa-miR-20b-5p; hsa-miR-101-3p; hsa-miR-15b-5p; hsa-miR-93-5p; hsa-miR-17-5p; hsa-miR-195-5p; hsa-miR-424-5p; hsa-miR-98-5p; hsa-miR-106b-3p; hsa-miR-27b-3p; hsa-miR-126-3p; hsa-miR-16-5p; hsa-let-7a-5p; hsa-miR-26b-5p; hsa-miR-14…
Gene Ontology (miRWalk)	GO0009434 microtubule based flagellum	enriched	0.0222301	19	hsa-miR-18a-5p; hsa-miR-20a-5p; hsa-miR-107; hsa-miR-20b-5p; hsa-miR-424-5p; hsa-miR-106b-3p; hsa-miR-16-5p; hsa-miR-26b-5p; hsa-miR-103a-3p; hsa-miR-124-3p; hsa-miR-375; hsa-miR-19b-1-5p; hsa-miR-33a-5p; hsa-miR-519c-3p; hsa-miR-1-3p; hsa-miR-199b-5p; hsa-miR-138-5p; hsa-let-7b-5p; hsa-miR-335-5p
Gene Ontology (miRWalk)	GO0043184 vascular endothelial growth factor receptor 2 binding	enriched	0.0222301	51	hsa-miR-31-5p; hsa-miR-20a-5p; hsa-miR-107; hsa-miR-15a-5p; hsa-miR-20b-5p; hsa-miR-101-3p; hsa-miR-15b-5p; hsa-miR-93-5p; hsa-miR-17-5p; hsa-miR-195-5p; hsa-miR-98-5p; hsa-miR-126-3p; hsa-miR-16-5p; hsa-let-7a-5p; hsa-miR-140-5p; hsa-miR-1229-3p; hsa-miR-183-5p; hsa-miR-148b-3p; hsa-miR-372-3p; hsa-miR-124-3p; hsa-miR-520g-3p; hsa-miR-302d-3p; hsa-miR-205-5p; hsa-miR-9-5p; hsa-miR-200b-3p; hsa-m…
Pathways (miRWalk)	P00004 Alzheimer disease presenilin pathway	enriched	0.0228246	155	hsa-miR-17-3p; hsa-miR-144-3p; hsa-miR-31-5p; hsa-miR-149-5p; hsa-miR-18a-5p; hsa-miR-20a-5p; hsa-miR-199a-3p; hsa-miR-107; hsa-miR-15a-5p; hsa-miR-126-5p; hsa-let-7e-5p; hsa-miR-1227-3p; hsa-miR-101-3p; hsa-miR-454-3p; hsa-miR-15b-5p; hsa-miR-93-5p; hsa-miR-17-5p; hsa-miR-424-5p; hsa-miR-98-5p; hsa-miR-27b-3p; hsa-miR-126-3p; hsa-miR-16-5p; hsa-let-7a-5p; hsa-miR-26b-5p; hsa-miR-146b-5p; hsa-miR…
Pathways (miRWalk)	WP236 Adipogenesis	enriched	0.0228246	182	hsa-miR-31-5p; hsa-miR-149-5p; hsa-miR-18a-5p; hsa-miR-20a-5p; hsa-miR-32-5p; hsa-miR-301a-3p; hsa-miR-107; hsa-miR-425-3p; hsa-miR-15a-5p; hsa-let-7e-5p; hsa-miR-20b-5p; hsa-miR-101-3p; hsa-miR-15b-5p; hsa-miR-93-5p; hsa-miR-17-5p; hsa-miR-424-5p; hsa-miR-98-5p; hsa-miR-106b-3p; hsa-miR-27b-3p; hsa-miR-126-3p; hsa-miR-16-5p; hsa-miR-96-5p; hsa-let-7a-5p; hsa-let-7f-5p; hsa-miR-26b-5p; hsa-miR-14…
Pathways (miRWalk)	hsa01100 Metabolic pathways	enriched	0.0228246	249	hsa-miR-17-3p; hsa-let-7f-1-3p; hsa-miR-31-5p; hsa-miR-149-5p; hsa-miR-18a-5p; hsa-miR-20a-5p; hsa-miR-18b-5p; hsa-miR-199a-3p; hsa-miR-32-5p; hsa-miR-301a-3p; hsa-miR-107; hsa-miR-425-3p; hsa-miR-15a-5p; hsa-miR-126-5p; hsa-let-7e-5p; hsa-miR-101-3p; hsa-miR-454-3p; hsa-miR-15b-5p; hsa-miR-196b-5p; hsa-miR-550a-5p; hsa-miR-93-5p; hsa-let-7g-5p; hsa-miR-17-5p; hsa-miR-195-5p; hsa-miR-98-5p; hsa-m…
Pathways (miRWalk)	WP1545 miRNAs involved in DDR	enriched	0.0231301	159	hsa-miR-190a-5p; hsa-miR-149-5p; hsa-miR-18a-5p; hsa-miR-20a-5p; hsa-miR-107; hsa-miR-15a-5p; hsa-miR-20b-5p; hsa-miR-101-3p; hsa-miR-454-3p; hsa-miR-15b-5p; hsa-miR-93-5p; hsa-let-7g-5p; hsa-miR-17-5p; hsa-miR-195-5p; hsa-miR-424-5p; hsa-miR-98-5p; hsa-miR-27b-3p; hsa-miR-126-3p; hsa-miR-16-5p; hsa-miR-96-5p; hsa-let-7a-5p; hsa-let-7f-5p; hsa-miR-26b-5p; hsa-miR-146b-5p; hsa-miR-27a-3p; hsa-miR-…
Pathways (miRWalk)	WP51 Regulation of Actin Cytoskeleton	enriched	0.0231301	170	hsa-miR-31-5p; hsa-miR-149-5p; hsa-miR-18a-5p; hsa-miR-20a-5p; hsa-miR-18b-5p; hsa-miR-199a-3p; hsa-miR-32-5p; hsa-miR-107; hsa-miR-15a-5p; hsa-let-7e-5p; hsa-miR-1227-3p; hsa-miR-101-3p; hsa-miR-15b-5p; hsa-miR-93-5p; hsa-let-7g-5p; hsa-miR-17-5p; hsa-miR-195-5p; hsa-miR-424-5p; hsa-miR-98-5p; hsa-miR-142-3p; hsa-miR-106b-3p; hsa-miR-126-3p; hsa-miR-16-5p; hsa-miR-96-5p; hsa-let-7a-5p; hsa-miR-2…
Pathways (miRWalk)	hsa03040 Spliceosome	enriched	0.0231301	149	hsa-let-7f-1-3p; hsa-miR-149-5p; hsa-miR-18a-5p; hsa-miR-20a-5p; hsa-miR-32-5p; hsa-miR-107; hsa-miR-425-3p; hsa-miR-15a-5p; hsa-let-7e-5p; hsa-miR-101-3p; hsa-miR-15b-5p; hsa-miR-196b-5p; hsa-miR-93-5p; hsa-miR-17-5p; hsa-miR-98-5p; hsa-miR-106b-3p; hsa-miR-27b-3p; hsa-miR-126-3p; hsa-miR-16-5p; hsa-miR-96-5p; hsa-let-7a-5p; hsa-let-7f-5p; hsa-miR-26b-5p; hsa-miR-146b-5p; hsa-miR-140-5p; hsa-miR…
Pathways (miRWalk)	hsa04810 Regulation of actin cytoskeleton	enriched	0.0231301	176	hsa-miR-17-3p; hsa-miR-31-5p; hsa-miR-149-5p; hsa-miR-18a-5p; hsa-miR-20a-5p; hsa-miR-18b-5p; hsa-miR-199a-3p; hsa-miR-32-5p; hsa-miR-107; hsa-let-7e-5p; hsa-miR-1227-3p; hsa-miR-101-3p; hsa-miR-15b-5p; hsa-miR-93-5p; hsa-let-7g-5p; hsa-miR-17-5p; hsa-miR-195-5p; hsa-miR-424-5p; hsa-miR-98-5p; hsa-miR-142-3p; hsa-miR-106b-3p; hsa-miR-27b-3p; hsa-miR-126-3p; hsa-miR-16-5p; hsa-miR-96-5p; hsa-let-7…
Age/Gender dependent miRNAs	upregulated in female	depleted	0.0236172	79	hsa-miR-31-5p; hsa-miR-20a-3p; hsa-miR-1234-3p; hsa-miR-933; hsa-miR-136-5p; hsa-miR-30b-3p; hsa-miR-21-3p; hsa-miR-374b-3p; hsa-miR-625-3p; hsa-miR-1206; hsa-miR-302f; hsa-miR-518f-5p; hsa-miR-15b-3p; hsa-miR-518e-5p; hsa-miR-200b-5p; hsa-miR-214-5p; hsa-miR-891b; hsa-miR-33b-5p; hsa-miR-891a-5p; hsa-miR-499a-5p; hsa-miR-19a-5p; hsa-miR-10a-3p; hsa-miR-1256; hsa-miR-200c-5p; hsa-miR-628-5p; hsa-…
Diseases (published studies about miRNA profiles from peripheral blood)	colon cancer deregulated	enriched	0.0238218	397	hsa-miR-17-3p; hsa-miR-144-3p; hsa-miR-31-5p; hsa-miR-191-3p; hsa-miR-18a-5p; hsa-miR-20a-5p; hsa-miR-1267; hsa-miR-144-5p; hsa-miR-18b-5p; hsa-miR-32-5p; hsa-miR-301a-3p; hsa-let-7i-3p; hsa-miR-107; hsa-miR-425-3p; hsa-miR-126-5p; hsa-miR-1227-3p; hsa-miR-20b-5p; hsa-miR-101-3p; hsa-miR-454-3p; hsa-miR-93-5p; hsa-miR-17-5p; hsa-miR-195-5p; hsa-miR-624-5p; hsa-miR-302c-5p; hsa-miR-1281; hsa-miR-2…
Pathways (miRWalk)	WP306 Focal Adhesion	enriched	0.0238593	226	hsa-miR-144-3p; hsa-miR-31-5p; hsa-miR-149-5p; hsa-miR-18a-5p; hsa-miR-20a-5p; hsa-miR-199a-3p; hsa-miR-32-5p; hsa-miR-301a-3p; hsa-miR-107; hsa-miR-15a-5p; hsa-let-7e-5p; hsa-miR-1227-3p; hsa-miR-101-3p; hsa-miR-15b-5p; hsa-miR-196b-5p; hsa-miR-93-5p; hsa-let-7g-5p; hsa-miR-17-5p; hsa-miR-195-5p; hsa-miR-424-5p; hsa-miR-98-5p; hsa-miR-142-3p; hsa-miR-106b-3p; hsa-miR-27b-3p; hsa-miR-126-3p; hsa-…
Pathways (miRWalk)	WP560 TGF beta Signaling Pathway2	enriched	0.0238593	143	hsa-miR-17-3p; hsa-miR-149-5p; hsa-miR-18a-5p; hsa-miR-20a-5p; hsa-miR-199a-3p; hsa-miR-301a-3p; hsa-miR-15a-5p; hsa-let-7e-5p; hsa-miR-20b-5p; hsa-miR-101-3p; hsa-miR-454-3p; hsa-miR-15b-5p; hsa-miR-93-5p; hsa-miR-17-5p; hsa-miR-195-5p; hsa-miR-98-5p; hsa-miR-142-3p; hsa-miR-27b-3p; hsa-miR-16-5p; hsa-let-7a-5p; hsa-miR-26b-5p; hsa-miR-146b-5p; hsa-miR-140-5p; hsa-miR-19a-3p; hsa-miR-103a-3p; hs…
Pathways (miRWalk)	WP138 Androgen receptor signaling pathway	enriched	0.0240489	227	hsa-miR-144-3p; hsa-miR-31-5p; hsa-miR-149-5p; hsa-miR-18a-5p; hsa-miR-20a-5p; hsa-miR-18b-5p; hsa-miR-32-5p; hsa-miR-301a-3p; hsa-miR-107; hsa-miR-15a-5p; hsa-let-7e-5p; hsa-miR-20b-5p; hsa-miR-101-3p; hsa-miR-454-3p; hsa-miR-15b-5p; hsa-miR-196b-5p; hsa-miR-93-5p; hsa-miR-17-5p; hsa-miR-195-5p; hsa-miR-424-5p; hsa-miR-98-5p; hsa-miR-142-3p; hsa-miR-106b-3p; hsa-miR-126-3p; hsa-miR-16-5p; hsa-mi…
Pathways (miRWalk)	WP179 Cell cycle	enriched	0.0240489	228	hsa-miR-190a-5p; hsa-miR-31-5p; hsa-miR-149-5p; hsa-miR-18a-5p; hsa-miR-20a-5p; hsa-miR-18b-5p; hsa-miR-32-5p; hsa-miR-301a-3p; hsa-miR-107; hsa-miR-15a-5p; hsa-let-7e-5p; hsa-miR-20b-5p; hsa-miR-101-3p; hsa-miR-454-3p; hsa-miR-15b-5p; hsa-miR-196b-5p; hsa-miR-93-5p; hsa-let-7g-5p; hsa-miR-17-5p; hsa-miR-195-5p; hsa-miR-424-5p; hsa-miR-98-5p; hsa-miR-142-3p; hsa-miR-27b-3p; hsa-miR-126-3p; hsa-mi…
Pathways (miRWalk)	WP34 Ovarian Infertility Genes	enriched	0.0240489	75	hsa-miR-190a-5p; hsa-miR-31-5p; hsa-miR-18a-5p; hsa-miR-20a-5p; hsa-miR-301a-3p; hsa-miR-15a-5p; hsa-miR-101-3p; hsa-miR-15b-5p; hsa-miR-17-5p; hsa-miR-195-5p; hsa-miR-98-5p; hsa-miR-27b-3p; hsa-miR-126-3p; hsa-miR-16-5p; hsa-let-7a-5p; hsa-let-7f-5p; hsa-miR-26b-5p; hsa-miR-183-5p; hsa-miR-374a-5p; hsa-miR-148b-3p; hsa-miR-124-3p; hsa-miR-302d-3p; hsa-miR-9-5p; hsa-miR-302b-3p; hsa-miR-449a; hsa…
Pathways (miRWalk)	WP45 G1 to S cell cycle control	enriched	0.0240489	206	hsa-miR-190a-5p; hsa-miR-31-5p; hsa-miR-149-5p; hsa-miR-18a-5p; hsa-miR-20a-5p; hsa-miR-18b-5p; hsa-miR-32-5p; hsa-miR-301a-3p; hsa-miR-107; hsa-miR-15a-5p; hsa-let-7e-5p; hsa-miR-20b-5p; hsa-miR-101-3p; hsa-miR-454-3p; hsa-miR-15b-5p; hsa-miR-93-5p; hsa-let-7g-5p; hsa-miR-17-5p; hsa-miR-195-5p; hsa-miR-424-5p; hsa-miR-98-5p; hsa-miR-27b-3p; hsa-miR-126-3p; hsa-miR-16-5p; hsa-miR-96-5p; hsa-let-7…
Pathways (miRWalk)	hsa04020 Calcium signaling pathway	enriched	0.0240489	122	hsa-miR-17-3p; hsa-miR-31-5p; hsa-miR-149-5p; hsa-miR-32-5p; hsa-miR-107; hsa-miR-15a-5p; hsa-let-7e-5p; hsa-miR-15b-5p; hsa-miR-196b-5p; hsa-miR-93-5p; hsa-miR-17-5p; hsa-miR-424-5p; hsa-miR-98-5p; hsa-miR-142-3p; hsa-miR-27b-3p; hsa-miR-16-5p; hsa-miR-96-5p; hsa-let-7a-5p; hsa-let-7f-5p; hsa-miR-26b-5p; hsa-miR-140-5p; hsa-miR-27a-3p; hsa-miR-19a-3p; hsa-miR-183-5p; hsa-miR-103a-3p; hsa-miR-598…
Pathways (miRWalk)	hsa05218 Melanoma	enriched	0.0240489	204	hsa-miR-144-3p; hsa-miR-31-5p; hsa-miR-149-5p; hsa-miR-18a-5p; hsa-miR-20a-5p; hsa-miR-18b-5p; hsa-miR-199a-3p; hsa-miR-32-5p; hsa-miR-107; hsa-miR-15a-5p; hsa-let-7e-5p; hsa-miR-20b-5p; hsa-miR-101-3p; hsa-miR-454-3p; hsa-miR-15b-5p; hsa-miR-93-5p; hsa-let-7g-5p; hsa-miR-17-5p; hsa-miR-195-5p; hsa-miR-424-5p; hsa-miR-98-5p; hsa-miR-126-3p; hsa-miR-16-5p; hsa-miR-96-5p; hsa-let-7a-5p; hsa-let-7f-…
Pathways (miRWalk)	hsa05220 Chronic myeloid leukemia	enriched	0.0240489	220	hsa-miR-190a-5p; hsa-miR-149-5p; hsa-miR-18a-5p; hsa-miR-20a-5p; hsa-miR-18b-5p; hsa-miR-199a-3p; hsa-miR-32-5p; hsa-miR-301a-3p; hsa-miR-107; hsa-miR-15a-5p; hsa-let-7e-5p; hsa-miR-20b-5p; hsa-miR-101-3p; hsa-miR-454-3p; hsa-miR-15b-5p; hsa-miR-93-5p; hsa-let-7g-5p; hsa-miR-17-5p; hsa-miR-195-5p; hsa-miR-424-5p; hsa-miR-98-5p; hsa-miR-142-3p; hsa-miR-106b-3p; hsa-miR-126-3p; hsa-miR-16-5p; hsa-m…
Diseases (published studies about miRNA profiles from peripheral blood)	COPD downregulated	enriched	0.0242591	98	hsa-miR-144-3p; hsa-miR-20a-5p; hsa-miR-144-5p; hsa-miR-32-5p; hsa-miR-107; hsa-miR-20b-5p; hsa-miR-454-3p; hsa-miR-17-5p; hsa-miR-182-3p; hsa-let-7a-5p; hsa-miR-1537-3p; hsa-miR-1247-5p; hsa-miR-1228-3p; hsa-miR-193a-3p; hsa-let-7g-3p; hsa-miR-136-5p; hsa-miR-103a-3p; hsa-miR-217; hsa-miR-374a-5p; hsa-miR-188-3p; hsa-miR-146b-3p; hsa-miR-1233-3p; hsa-miR-548d-3p; hsa-miR-491-3p; hsa-miR-634; hsa…
Gene Ontology (miRWalk)	GO0046920 alpha 1 3 fucosyltransferase activity	depleted	0.0244139	11	hsa-miR-199a-3p; hsa-miR-215-5p; hsa-let-7c-5p; hsa-miR-331-3p; hsa-miR-484; hsa-miR-192-5p; hsa-miR-10b-5p; hsa-miR-335-5p; hsa-miR-3648; hsa-miR-1180-3p; hsa-miR-34a-5p
Gene Ontology (miRWalk)	GO0007595 lactation	enriched	0.0244139	119	hsa-miR-31-5p; hsa-miR-149-5p; hsa-miR-18a-5p; hsa-miR-20a-5p; hsa-miR-199a-3p; hsa-miR-32-5p; hsa-miR-107; hsa-miR-15a-5p; hsa-miR-20b-5p; hsa-miR-101-3p; hsa-miR-15b-5p; hsa-miR-93-5p; hsa-miR-17-5p; hsa-miR-195-5p; hsa-miR-424-5p; hsa-miR-98-5p; hsa-miR-106b-3p; hsa-miR-27b-3p; hsa-miR-126-3p; hsa-miR-16-5p; hsa-miR-96-5p; hsa-let-7a-5p; hsa-let-7f-5p; hsa-miR-26b-5p; hsa-miR-140-5p; hsa-miR-2…
Gene Ontology (miRWalk)	GO0030574 collagen catabolic process	enriched	0.0244139	28	hsa-miR-31-5p; hsa-miR-18a-5p; hsa-miR-126-5p; hsa-miR-17-5p; hsa-miR-106b-3p; hsa-miR-27b-3p; hsa-miR-126-3p; hsa-let-7f-5p; hsa-miR-26b-5p; hsa-miR-146b-5p; hsa-miR-140-5p; hsa-miR-27a-3p; hsa-miR-338-3p; hsa-miR-124-3p; hsa-miR-9-5p; hsa-miR-423-3p; hsa-miR-143-3p; hsa-miR-29b-3p; hsa-miR-451a; hsa-miR-21-5p; hsa-miR-145-5p; hsa-miR-222-3p; hsa-miR-125a-5p; hsa-miR-125b-5p; hsa-miR-138-5p; hsa…
Gene Ontology (miRWalk)	GO0030949 positive regulation of vascular endothelial growth factor receptor signaling pathway	enriched	0.0244139	67	hsa-miR-31-5p; hsa-miR-18a-5p; hsa-miR-20a-5p; hsa-miR-107; hsa-miR-15a-5p; hsa-miR-20b-5p; hsa-miR-101-3p; hsa-miR-15b-5p; hsa-miR-93-5p; hsa-miR-17-5p; hsa-miR-195-5p; hsa-miR-424-5p; hsa-miR-98-5p; hsa-miR-106b-3p; hsa-miR-126-3p; hsa-miR-16-5p; hsa-let-7a-5p; hsa-miR-26b-5p; hsa-miR-140-5p; hsa-miR-1229-3p; hsa-miR-183-5p; hsa-miR-148b-3p; hsa-miR-372-3p; hsa-miR-124-3p; hsa-miR-520g-3p; hsa-…
Gene Ontology (miRWalk)	GO0070022 transforming growth factor beta receptor homodimeric complex	enriched	0.0244139	23	hsa-miR-18a-5p; hsa-miR-20a-5p; hsa-miR-101-3p; hsa-miR-93-5p; hsa-miR-17-5p; hsa-miR-98-5p; hsa-miR-142-3p; hsa-miR-26b-5p; hsa-miR-140-5p; hsa-miR-19a-3p; hsa-let-7d-5p; hsa-miR-372-3p; hsa-miR-590-5p; hsa-miR-302b-3p; hsa-miR-21-5p; hsa-let-7c-5p; hsa-miR-204-5p; hsa-let-7b-5p; hsa-miR-92a-3p; hsa-miR-19b-3p; hsa-miR-335-5p; hsa-miR-128-3p; hsa-miR-130b-3p
Pathways (miRWalk)	WP702 metapathway biotransformation	enriched	0.0244474	77	hsa-miR-17-3p; hsa-miR-31-5p; hsa-miR-149-5p; hsa-miR-20a-5p; hsa-miR-107; hsa-let-7e-5p; hsa-miR-15b-5p; hsa-miR-93-5p; hsa-miR-17-5p; hsa-miR-98-5p; hsa-miR-142-3p; hsa-miR-27b-3p; hsa-miR-16-5p; hsa-miR-96-5p; hsa-let-7a-5p; hsa-let-7f-5p; hsa-miR-26b-5p; hsa-miR-1229-3p; hsa-miR-183-5p; hsa-miR-103a-3p; hsa-miR-148b-3p; hsa-let-7d-5p; hsa-miR-124-3p; hsa-miR-92b-3p; hsa-miR-375; hsa-miR-1226-…
Pathways (miRWalk)	hsa04110 Cell cycle	enriched	0.0244474	241	hsa-miR-190a-5p; hsa-miR-31-5p; hsa-miR-149-5p; hsa-miR-18a-5p; hsa-miR-20a-5p; hsa-miR-18b-5p; hsa-miR-32-5p; hsa-miR-301a-3p; hsa-miR-107; hsa-miR-15a-5p; hsa-let-7e-5p; hsa-miR-1227-3p; hsa-miR-20b-5p; hsa-miR-101-3p; hsa-miR-454-3p; hsa-miR-15b-5p; hsa-miR-196b-5p; hsa-miR-93-5p; hsa-let-7g-5p; hsa-miR-17-5p; hsa-miR-195-5p; hsa-miR-424-5p; hsa-miR-98-5p; hsa-miR-142-3p; hsa-miR-27b-3p; hsa-m…
Pathways (miRWalk)	P00057 Wnt signaling pathway	enriched	0.024754	207	hsa-miR-17-3p; hsa-miR-31-5p; hsa-miR-149-5p; hsa-miR-18a-5p; hsa-miR-20a-5p; hsa-miR-199a-3p; hsa-miR-32-5p; hsa-miR-301a-3p; hsa-miR-107; hsa-miR-15a-5p; hsa-miR-126-5p; hsa-let-7e-5p; hsa-miR-101-3p; hsa-miR-454-3p; hsa-miR-15b-5p; hsa-miR-196b-5p; hsa-miR-93-5p; hsa-let-7g-5p; hsa-miR-17-5p; hsa-miR-195-5p; hsa-miR-424-5p; hsa-miR-98-5p; hsa-miR-142-3p; hsa-miR-27b-3p; hsa-miR-126-3p; hsa-miR…
Pathways (miRWalk)	hsa04722 Neurotrophin signaling pathway	enriched	0.024754	215	hsa-miR-31-5p; hsa-miR-149-5p; hsa-miR-18a-5p; hsa-miR-20a-5p; hsa-miR-199a-3p; hsa-miR-32-5p; hsa-miR-107; hsa-miR-15a-5p; hsa-let-7e-5p; hsa-miR-101-3p; hsa-miR-454-3p; hsa-miR-15b-5p; hsa-miR-196b-5p; hsa-miR-93-5p; hsa-let-7g-5p; hsa-miR-17-5p; hsa-miR-195-5p; hsa-miR-424-5p; hsa-miR-98-5p; hsa-miR-142-3p; hsa-miR-106b-3p; hsa-miR-27b-3p; hsa-miR-126-3p; hsa-miR-16-5p; hsa-miR-96-5p; hsa-let-…
Pathways (miRWalk)	WP383 Striated Muscle Contraction	depleted	0.024972	72	hsa-miR-17-3p; hsa-miR-31-5p; hsa-miR-149-5p; hsa-miR-1227-3p; hsa-miR-16-5p; hsa-miR-96-5p; hsa-miR-26b-5p; hsa-miR-940; hsa-miR-130b-5p; hsa-miR-148b-3p; hsa-miR-124-3p; hsa-miR-92b-3p; hsa-miR-375; hsa-miR-1226-3p; hsa-miR-9-5p; hsa-miR-26a-5p; hsa-miR-326; hsa-miR-615-3p; hsa-miR-221-3p; hsa-miR-106b-5p; hsa-miR-193b-3p; hsa-miR-1-3p; hsa-miR-197-3p; hsa-miR-133a-3p; hsa-miR-30a-5p; hsa-miR-2…
Pathways (miRWalk)	P00005 Angiogenesis	enriched	0.024972	195	hsa-miR-17-3p; hsa-miR-144-3p; hsa-miR-31-5p; hsa-miR-149-5p; hsa-miR-18a-5p; hsa-miR-20a-5p; hsa-miR-199a-3p; hsa-miR-32-5p; hsa-miR-107; hsa-miR-15a-5p; hsa-let-7e-5p; hsa-miR-20b-5p; hsa-miR-101-3p; hsa-miR-15b-5p; hsa-miR-93-5p; hsa-let-7g-5p; hsa-miR-17-5p; hsa-miR-195-5p; hsa-miR-424-5p; hsa-miR-98-5p; hsa-miR-106b-3p; hsa-miR-27b-3p; hsa-miR-126-3p; hsa-miR-16-5p; hsa-miR-96-5p; hsa-let-7a…
Pathways (miRWalk)	P00049 Parkinson disease	enriched	0.024972	143	hsa-miR-149-5p; hsa-miR-18a-5p; hsa-miR-20a-5p; hsa-miR-199a-3p; hsa-miR-32-5p; hsa-miR-107; hsa-miR-425-3p; hsa-miR-15a-5p; hsa-let-7e-5p; hsa-miR-15b-5p; hsa-miR-93-5p; hsa-miR-17-5p; hsa-miR-195-5p; hsa-miR-424-5p; hsa-miR-98-5p; hsa-miR-142-3p; hsa-miR-27b-3p; hsa-miR-126-3p; hsa-miR-16-5p; hsa-miR-96-5p; hsa-let-7a-5p; hsa-let-7f-5p; hsa-miR-26b-5p; hsa-miR-146b-5p; hsa-miR-140-5p; hsa-miR-2…
Pathways (miRWalk)	P04398 p53 pathway feedback loops 2	enriched	0.024972	171	hsa-miR-17-3p; hsa-miR-144-3p; hsa-miR-149-5p; hsa-miR-18a-5p; hsa-miR-20a-5p; hsa-miR-18b-5p; hsa-miR-32-5p; hsa-miR-107; hsa-miR-15a-5p; hsa-let-7e-5p; hsa-miR-20b-5p; hsa-miR-101-3p; hsa-miR-454-3p; hsa-miR-15b-5p; hsa-miR-93-5p; hsa-let-7g-5p; hsa-miR-17-5p; hsa-miR-195-5p; hsa-miR-424-5p; hsa-miR-98-5p; hsa-miR-126-3p; hsa-miR-16-5p; hsa-miR-96-5p; hsa-let-7a-5p; hsa-let-7f-5p; hsa-miR-26b-5…
Pathways (miRWalk)	WP1600 Nicotine metabolism	enriched	0.024972	2	hsa-let-7e-5p; hsa-miR-26b-5p
Pathways (miRWalk)	WP304 Kit receptor signaling pathway	enriched	0.024972	150	hsa-miR-17-3p; hsa-miR-149-5p; hsa-miR-20a-5p; hsa-miR-199a-3p; hsa-miR-15a-5p; hsa-let-7e-5p; hsa-miR-20b-5p; hsa-miR-101-3p; hsa-miR-15b-5p; hsa-miR-196b-5p; hsa-miR-93-5p; hsa-miR-17-5p; hsa-miR-195-5p; hsa-miR-182-3p; hsa-miR-424-5p; hsa-miR-98-5p; hsa-miR-106b-3p; hsa-miR-126-3p; hsa-miR-16-5p; hsa-miR-96-5p; hsa-let-7a-5p; hsa-miR-26b-5p; hsa-miR-146b-5p; hsa-miR-140-5p; hsa-miR-1229-3p; hs…
Pathways (miRWalk)	hsa04910 Insulin signaling pathway	enriched	0.024972	175	hsa-miR-144-3p; hsa-miR-149-5p; hsa-miR-18a-5p; hsa-miR-20a-5p; hsa-miR-199a-3p; hsa-miR-32-5p; hsa-miR-107; hsa-miR-425-3p; hsa-miR-15a-5p; hsa-let-7e-5p; hsa-miR-101-3p; hsa-miR-15b-5p; hsa-miR-196b-5p; hsa-miR-93-5p; hsa-let-7g-5p; hsa-miR-17-5p; hsa-miR-182-3p; hsa-miR-424-5p; hsa-miR-98-5p; hsa-miR-106b-3p; hsa-miR-27b-3p; hsa-miR-126-3p; hsa-miR-16-5p; hsa-miR-96-5p; hsa-let-7a-5p; hsa-miR-…
Pathways (miRWalk)	hsa05200 Pathways in cancer	enriched	0.024972	297	hsa-miR-17-3p; hsa-miR-144-3p; hsa-miR-190a-5p; hsa-miR-31-5p; hsa-miR-149-5p; hsa-miR-18a-5p; hsa-miR-20a-5p; hsa-miR-18b-5p; hsa-miR-199a-3p; hsa-miR-32-5p; hsa-miR-301a-3p; hsa-miR-107; hsa-miR-15a-5p; hsa-let-7e-5p; hsa-miR-20b-5p; hsa-miR-101-3p; hsa-miR-454-3p; hsa-miR-15b-5p; hsa-miR-196b-5p; hsa-miR-93-5p; hsa-let-7g-5p; hsa-miR-17-5p; hsa-miR-195-5p; hsa-miR-424-5p; hsa-miR-98-5p; hsa-mi…
Pathways (miRWalk)	hsa05210 Colorectal cancer	enriched	0.024972	206	hsa-miR-17-3p; hsa-miR-31-5p; hsa-miR-149-5p; hsa-miR-18a-5p; hsa-miR-20a-5p; hsa-miR-199a-3p; hsa-miR-32-5p; hsa-miR-301a-3p; hsa-miR-15a-5p; hsa-let-7e-5p; hsa-miR-101-3p; hsa-miR-454-3p; hsa-miR-15b-5p; hsa-miR-196b-5p; hsa-miR-93-5p; hsa-let-7g-5p; hsa-miR-17-5p; hsa-miR-195-5p; hsa-miR-424-5p; hsa-miR-98-5p; hsa-miR-142-3p; hsa-miR-27b-3p; hsa-miR-126-3p; hsa-miR-16-5p; hsa-miR-96-5p; hsa-le…
Pathways (miRWalk)	P02721 ATP synthesis	depleted	0.0254465	34	hsa-miR-149-5p; hsa-miR-101-3p; hsa-miR-93-5p; hsa-miR-17-5p; hsa-miR-16-5p; hsa-let-7f-5p; hsa-miR-1229-3p; hsa-miR-26a-5p; hsa-miR-615-3p; hsa-miR-148a-3p; hsa-miR-193b-3p; hsa-miR-23b-3p; hsa-miR-744-5p; hsa-miR-24-3p; hsa-miR-125b-5p; hsa-miR-1301-3p; hsa-miR-324-5p; hsa-miR-100-5p; hsa-miR-331-3p; hsa-miR-92a-3p; hsa-miR-93-3p; hsa-miR-629-3p; hsa-miR-320c; hsa-miR-652-3p; hsa-miR-320a; hsa-…
Pathways (miRWalk)	P02722 Acetate utilization	depleted	0.0254465	5	hsa-miR-125b-5p; hsa-miR-335-5p; hsa-miR-191-5p; hsa-miR-34a-5p; hsa-miR-25-3p
Pathways (miRWalk)	WP734 Serotonin Receptor 4 6 7 and NR3C Signaling	depleted	0.0254465	56	hsa-miR-18a-5p; hsa-miR-32-5p; hsa-let-7e-5p; hsa-miR-101-3p; hsa-miR-93-5p; hsa-miR-17-5p; hsa-miR-424-5p; hsa-miR-26b-5p; hsa-miR-27a-3p; hsa-miR-1229-3p; hsa-miR-19a-3p; hsa-miR-183-5p; hsa-miR-103a-3p; hsa-miR-203a-3p; hsa-miR-124-3p; hsa-miR-423-3p; hsa-miR-200b-3p; hsa-miR-337-3p; hsa-miR-615-3p; hsa-miR-148a-3p; hsa-miR-193b-3p; hsa-miR-1-3p; hsa-miR-744-5p; hsa-miR-122-5p; hsa-miR-590-3p;…
Pathways (miRWalk)	hsa00250 Alanine aspartate and glutamate metabolism	depleted	0.0254465	61	hsa-miR-17-3p; hsa-miR-149-5p; hsa-miR-20a-5p; hsa-miR-32-5p; hsa-miR-301a-3p; hsa-let-7e-5p; hsa-miR-101-3p; hsa-miR-17-5p; hsa-miR-98-5p; hsa-miR-16-5p; hsa-miR-96-5p; hsa-let-7a-5p; hsa-let-7f-5p; hsa-miR-26b-5p; hsa-miR-27a-3p; hsa-miR-937-3p; hsa-miR-183-5p; hsa-miR-124-3p; hsa-miR-92b-3p; hsa-miR-1226-3p; hsa-miR-615-3p; hsa-miR-193b-3p; hsa-miR-1-3p; hsa-miR-196a-5p; hsa-miR-296-3p; hsa-mi…
Pathways (miRWalk)	P00013 Cell cycle	enriched	0.0254465	82	hsa-miR-20a-5p; hsa-miR-301a-3p; hsa-miR-107; hsa-miR-15a-5p; hsa-miR-15b-5p; hsa-miR-93-5p; hsa-miR-17-5p; hsa-miR-195-5p; hsa-miR-424-5p; hsa-miR-98-5p; hsa-miR-142-3p; hsa-miR-27b-3p; hsa-miR-16-5p; hsa-let-7a-5p; hsa-let-7f-5p; hsa-miR-26b-5p; hsa-miR-19a-3p; hsa-miR-940; hsa-miR-183-5p; hsa-miR-103a-3p; hsa-miR-338-3p; hsa-miR-124-3p; hsa-miR-92b-3p; hsa-miR-302d-3p; hsa-miR-9-5p; hsa-miR-19…
Pathways (miRWalk)	P00027 Heterotrimeric G protein signaling pathway Gq alpha and Go alpha mediated pathway	enriched	0.0254465	84	hsa-miR-17-3p; hsa-miR-31-5p; hsa-miR-149-5p; hsa-miR-32-5p; hsa-miR-107; hsa-let-7e-5p; hsa-miR-101-3p; hsa-miR-93-5p; hsa-miR-17-5p; hsa-miR-424-5p; hsa-miR-98-5p; hsa-miR-142-3p; hsa-miR-27b-3p; hsa-miR-16-5p; hsa-miR-96-5p; hsa-miR-26b-5p; hsa-miR-146b-5p; hsa-miR-27a-3p; hsa-miR-103a-3p; hsa-miR-148b-3p; hsa-miR-372-3p; hsa-miR-124-3p; hsa-miR-92b-3p; hsa-miR-518b; hsa-miR-375; hsa-miR-1226-…
Pathways (miRWalk)	P00028 Heterotrimeric G protein signaling pathway rod outer segment phototransduction	enriched	0.0254465	40	hsa-let-7e-5p; hsa-miR-101-3p; hsa-miR-196b-5p; hsa-miR-93-5p; hsa-miR-17-5p; hsa-miR-98-5p; hsa-miR-27b-3p; hsa-miR-16-5p; hsa-miR-26b-5p; hsa-miR-27a-3p; hsa-miR-103a-3p; hsa-miR-598-3p; hsa-miR-148b-3p; hsa-miR-124-3p; hsa-miR-92b-3p; hsa-miR-148a-3p; hsa-miR-1-3p; hsa-miR-29c-3p; hsa-miR-30a-5p; hsa-miR-744-5p; hsa-miR-21-5p; hsa-miR-155-5p; hsa-miR-324-5p; hsa-miR-186-5p; hsa-miR-100-5p; hsa…
Pathways (miRWalk)	P00030 Hypoxia response via HIF activation	enriched	0.0254465	92	hsa-miR-144-3p; hsa-miR-149-5p; hsa-miR-18a-5p; hsa-miR-20a-5p; hsa-miR-107; hsa-miR-15a-5p; hsa-let-7e-5p; hsa-miR-20b-5p; hsa-miR-15b-5p; hsa-miR-93-5p; hsa-miR-17-5p; hsa-miR-424-5p; hsa-miR-98-5p; hsa-miR-106b-3p; hsa-miR-126-3p; hsa-miR-16-5p; hsa-let-7a-5p; hsa-miR-26b-5p; hsa-miR-146b-5p; hsa-miR-19a-3p; hsa-miR-103a-3p; hsa-miR-519d-3p; hsa-miR-217; hsa-miR-148b-3p; hsa-miR-30b-3p; hsa-mi…
Pathways (miRWalk)	P00038 JAK STAT signaling pathway	enriched	0.0254465	40	hsa-miR-20a-5p; hsa-let-7e-5p; hsa-miR-20b-5p; hsa-miR-15b-5p; hsa-miR-93-5p; hsa-miR-17-5p; hsa-miR-195-5p; hsa-miR-424-5p; hsa-miR-16-5p; hsa-miR-26b-5p; hsa-miR-1229-3p; hsa-miR-19a-3p; hsa-miR-135a-5p; hsa-miR-124-3p; hsa-miR-375; hsa-miR-337-3p; hsa-let-7i-5p; hsa-miR-141-3p; hsa-miR-615-3p; hsa-miR-200a-3p; hsa-miR-106b-5p; hsa-miR-23b-3p; hsa-miR-21-5p; hsa-miR-122-5p; hsa-miR-24-3p; hsa-m…
Pathways (miRWalk)	P00056 VEGF signaling pathway	enriched	0.0254465	137	hsa-miR-17-3p; hsa-miR-31-5p; hsa-miR-149-5p; hsa-miR-18a-5p; hsa-miR-20a-5p; hsa-miR-199a-3p; hsa-miR-107; hsa-miR-15a-5p; hsa-let-7e-5p; hsa-miR-20b-5p; hsa-miR-101-3p; hsa-miR-15b-5p; hsa-miR-93-5p; hsa-let-7g-5p; hsa-miR-17-5p; hsa-miR-195-5p; hsa-miR-424-5p; hsa-miR-98-5p; hsa-miR-106b-3p; hsa-miR-126-3p; hsa-miR-16-5p; hsa-miR-96-5p; hsa-let-7a-5p; hsa-miR-26b-5p; hsa-miR-146b-5p; hsa-miR-1…
Pathways (miRWalk)	WP437 EGF EGFR Signaling Pathway	enriched	0.0254465	196	hsa-miR-17-3p; hsa-miR-144-3p; hsa-miR-31-5p; hsa-miR-149-5p; hsa-miR-18a-5p; hsa-miR-20a-5p; hsa-miR-199a-3p; hsa-miR-32-5p; hsa-miR-107; hsa-miR-15a-5p; hsa-let-7e-5p; hsa-miR-20b-5p; hsa-miR-101-3p; hsa-miR-15b-5p; hsa-miR-93-5p; hsa-let-7g-5p; hsa-miR-17-5p; hsa-miR-195-5p; hsa-miR-424-5p; hsa-miR-98-5p; hsa-miR-142-3p; hsa-miR-106b-3p; hsa-miR-27b-3p; hsa-miR-126-3p; hsa-miR-16-5p; hsa-miR-9…
Pathways (miRWalk)	WP673 ErbB signaling pathway	enriched	0.0254465	152	hsa-miR-17-3p; hsa-miR-144-3p; hsa-miR-190a-5p; hsa-miR-149-5p; hsa-miR-20a-5p; hsa-miR-199a-3p; hsa-miR-15a-5p; hsa-let-7e-5p; hsa-miR-20b-5p; hsa-miR-101-3p; hsa-miR-15b-5p; hsa-miR-93-5p; hsa-let-7g-5p; hsa-miR-17-5p; hsa-miR-424-5p; hsa-miR-98-5p; hsa-miR-106b-3p; hsa-miR-126-3p; hsa-miR-16-5p; hsa-miR-96-5p; hsa-let-7a-5p; hsa-let-7f-5p; hsa-miR-26b-5p; hsa-miR-146b-5p; hsa-miR-27a-3p; hsa-m…
Pathways (miRWalk)	hsa04012 ErbB signaling pathway	enriched	0.0254465	182	hsa-miR-17-3p; hsa-miR-144-3p; hsa-miR-190a-5p; hsa-miR-149-5p; hsa-miR-20a-5p; hsa-miR-199a-3p; hsa-miR-32-5p; hsa-miR-107; hsa-miR-15a-5p; hsa-let-7e-5p; hsa-miR-20b-5p; hsa-miR-101-3p; hsa-miR-15b-5p; hsa-miR-93-5p; hsa-let-7g-5p; hsa-miR-17-5p; hsa-miR-424-5p; hsa-miR-98-5p; hsa-miR-106b-3p; hsa-miR-27b-3p; hsa-miR-126-3p; hsa-miR-16-5p; hsa-miR-96-5p; hsa-let-7a-5p; hsa-let-7f-5p; hsa-miR-26…
Pathways (miRWalk)	hsa04062 Chemokine signaling pathway	enriched	0.0254465	177	hsa-miR-31-5p; hsa-miR-149-5p; hsa-miR-20a-5p; hsa-miR-199a-3p; hsa-miR-32-5p; hsa-miR-107; hsa-miR-15a-5p; hsa-miR-126-5p; hsa-let-7e-5p; hsa-miR-20b-5p; hsa-miR-101-3p; hsa-miR-15b-5p; hsa-miR-196b-5p; hsa-miR-93-5p; hsa-let-7g-5p; hsa-miR-17-5p; hsa-miR-195-5p; hsa-miR-424-5p; hsa-miR-98-5p; hsa-miR-142-3p; hsa-miR-106b-3p; hsa-miR-27b-3p; hsa-miR-126-3p; hsa-miR-16-5p; hsa-miR-96-5p; hsa-let-…
Pathways (miRWalk)	hsa04310 Wnt signaling pathway	enriched	0.0254465	184	hsa-miR-17-3p; hsa-miR-31-5p; hsa-miR-149-5p; hsa-miR-18a-5p; hsa-miR-20a-5p; hsa-miR-199a-3p; hsa-miR-301a-3p; hsa-miR-15a-5p; hsa-miR-126-5p; hsa-let-7e-5p; hsa-miR-101-3p; hsa-miR-454-3p; hsa-miR-15b-5p; hsa-miR-196b-5p; hsa-miR-93-5p; hsa-let-7g-5p; hsa-miR-17-5p; hsa-miR-195-5p; hsa-miR-424-5p; hsa-miR-98-5p; hsa-miR-142-3p; hsa-miR-27b-3p; hsa-miR-126-3p; hsa-miR-16-5p; hsa-let-7a-5p; hsa-l…
Pathways (miRWalk)	hsa04370 VEGF signaling pathway	enriched	0.0254465	142	hsa-miR-17-3p; hsa-miR-31-5p; hsa-miR-149-5p; hsa-miR-20a-5p; hsa-miR-199a-3p; hsa-miR-107; hsa-miR-15a-5p; hsa-let-7e-5p; hsa-miR-20b-5p; hsa-miR-101-3p; hsa-miR-15b-5p; hsa-miR-93-5p; hsa-let-7g-5p; hsa-miR-17-5p; hsa-miR-195-5p; hsa-miR-424-5p; hsa-miR-98-5p; hsa-miR-142-3p; hsa-miR-126-3p; hsa-miR-16-5p; hsa-miR-96-5p; hsa-let-7a-5p; hsa-miR-26b-5p; hsa-miR-146b-5p; hsa-miR-140-5p; hsa-miR-19…
Pathways (miRWalk)	hsa04666 Fc gamma R mediated phagocytosis	enriched	0.0254465	139	hsa-miR-17-3p; hsa-miR-31-5p; hsa-miR-149-5p; hsa-miR-20a-5p; hsa-miR-199a-3p; hsa-miR-32-5p; hsa-miR-107; hsa-miR-15a-5p; hsa-miR-2116-3p; hsa-let-7e-5p; hsa-miR-101-3p; hsa-miR-15b-5p; hsa-miR-93-5p; hsa-miR-17-5p; hsa-miR-195-5p; hsa-miR-424-5p; hsa-miR-98-5p; hsa-miR-142-3p; hsa-miR-106b-3p; hsa-miR-126-3p; hsa-miR-16-5p; hsa-miR-96-5p; hsa-let-7a-5p; hsa-miR-26b-5p; hsa-miR-146b-5p; hsa-miR-…
Pathways (miRWalk)	hsa04730 Long term depression	enriched	0.0254465	105	hsa-miR-17-3p; hsa-miR-149-5p; hsa-miR-20a-5p; hsa-miR-199a-3p; hsa-miR-32-5p; hsa-miR-15a-5p; hsa-let-7e-5p; hsa-miR-101-3p; hsa-miR-15b-5p; hsa-miR-93-5p; hsa-let-7g-5p; hsa-miR-17-5p; hsa-miR-424-5p; hsa-miR-98-5p; hsa-miR-142-3p; hsa-miR-126-3p; hsa-miR-16-5p; hsa-miR-96-5p; hsa-let-7a-5p; hsa-miR-26b-5p; hsa-miR-146b-5p; hsa-miR-27a-3p; hsa-miR-183-5p; hsa-miR-217; hsa-miR-338-3p; hsa-miR-14…
Pathways (miRWalk)	hsa05214 Glioma	enriched	0.0254465	211	hsa-miR-17-3p; hsa-miR-144-3p; hsa-miR-149-5p; hsa-miR-18a-5p; hsa-miR-20a-5p; hsa-miR-18b-5p; hsa-miR-199a-3p; hsa-miR-32-5p; hsa-miR-107; hsa-miR-15a-5p; hsa-let-7e-5p; hsa-miR-20b-5p; hsa-miR-101-3p; hsa-miR-454-3p; hsa-miR-15b-5p; hsa-miR-93-5p; hsa-let-7g-5p; hsa-miR-17-5p; hsa-miR-195-5p; hsa-miR-424-5p; hsa-miR-98-5p; hsa-miR-27b-3p; hsa-miR-126-3p; hsa-miR-16-5p; hsa-miR-96-5p; hsa-let-7a…
Pathways (miRWalk)	hsa05215 Prostate cancer	enriched	0.0254465	236	hsa-miR-144-3p; hsa-miR-190a-5p; hsa-miR-149-5p; hsa-miR-18a-5p; hsa-miR-20a-5p; hsa-miR-18b-5p; hsa-miR-199a-3p; hsa-miR-32-5p; hsa-miR-107; hsa-miR-15a-5p; hsa-let-7e-5p; hsa-miR-20b-5p; hsa-miR-101-3p; hsa-miR-454-3p; hsa-miR-15b-5p; hsa-miR-196b-5p; hsa-miR-93-5p; hsa-let-7g-5p; hsa-miR-17-5p; hsa-miR-195-5p; hsa-miR-424-5p; hsa-miR-98-5p; hsa-miR-106b-3p; hsa-miR-126-3p; hsa-miR-16-5p; hsa-m…
Pathways (miRWalk)	WP35 G Protein Signaling Pathways	enriched	0.0258978	111	hsa-miR-17-3p; hsa-miR-31-5p; hsa-miR-149-5p; hsa-miR-18a-5p; hsa-miR-20a-5p; hsa-miR-32-5p; hsa-let-7e-5p; hsa-miR-101-3p; hsa-miR-196b-5p; hsa-miR-93-5p; hsa-let-7g-5p; hsa-miR-17-5p; hsa-miR-424-5p; hsa-miR-98-5p; hsa-miR-142-3p; hsa-miR-126-3p; hsa-miR-16-5p; hsa-miR-96-5p; hsa-let-7a-5p; hsa-miR-26b-5p; hsa-miR-146b-5p; hsa-miR-27a-3p; hsa-miR-183-5p; hsa-miR-103a-3p; hsa-miR-217; hsa-miR-14…
Pathways (miRWalk)	hsa00592 alpha Linolenic acid metabolism	enriched	0.0258978	18	hsa-miR-15a-5p; hsa-miR-26b-5p; hsa-miR-146b-5p; hsa-miR-338-3p; hsa-miR-124-3p; hsa-miR-92b-3p; hsa-miR-500a-3p; hsa-miR-423-3p; hsa-miR-92b-5p; hsa-miR-449c-5p; hsa-miR-615-3p; hsa-miR-30a-5p; hsa-miR-10a-5p; hsa-let-7b-5p; hsa-miR-335-5p; hsa-miR-128-3p; hsa-miR-324-3p; hsa-miR-18a-3p
Pathways (miRWalk)	WP49 IL 2 Signaling pathway	enriched	0.0263772	124	hsa-miR-20a-5p; hsa-miR-199a-3p; hsa-miR-301a-3p; hsa-miR-15a-5p; hsa-let-7e-5p; hsa-miR-20b-5p; hsa-miR-101-3p; hsa-miR-15b-5p; hsa-miR-196b-5p; hsa-miR-93-5p; hsa-let-7g-5p; hsa-miR-17-5p; hsa-miR-195-5p; hsa-miR-182-3p; hsa-miR-424-5p; hsa-miR-98-5p; hsa-miR-16-5p; hsa-miR-96-5p; hsa-let-7a-5p; hsa-let-7f-5p; hsa-miR-26b-5p; hsa-miR-1229-3p; hsa-miR-136-5p; hsa-miR-183-5p; hsa-miR-103a-3p; hsa…
Pathways (miRWalk)	WP1423 Ganglio Sphingolipid Metabolism	depleted	0.0264041	4	hsa-miR-186-5p; hsa-miR-7-5p; hsa-miR-335-5p; hsa-miR-132-3p
Pathways (miRWalk)	WP732 Serotonin Receptor 2 and ELK SRF GATA4 signaling	depleted	0.0264041	37	hsa-miR-32-5p; hsa-miR-101-3p; hsa-miR-424-5p; hsa-miR-142-3p; hsa-miR-26b-5p; hsa-miR-1229-3p; hsa-miR-124-3p; hsa-miR-423-3p; hsa-miR-200b-3p; hsa-miR-615-3p; hsa-miR-193b-3p; hsa-miR-1-3p; hsa-miR-340-5p; hsa-miR-23b-3p; hsa-miR-21-5p; hsa-miR-122-5p; hsa-miR-125b-5p; hsa-miR-324-5p; hsa-miR-186-5p; hsa-miR-181a-5p; hsa-let-7b-5p; hsa-miR-331-3p; hsa-miR-92a-3p; hsa-miR-93-3p; hsa-miR-7-5p; hs…
Pathways (miRWalk)	P00003 Alzheimer disease amyloid secretase pathway	enriched	0.0264041	102	hsa-miR-17-3p; hsa-miR-31-5p; hsa-miR-20a-5p; hsa-miR-199a-3p; hsa-miR-107; hsa-miR-425-3p; hsa-miR-15a-5p; hsa-miR-126-5p; hsa-miR-101-3p; hsa-miR-454-3p; hsa-miR-15b-5p; hsa-miR-93-5p; hsa-miR-17-5p; hsa-miR-27b-3p; hsa-miR-126-3p; hsa-miR-16-5p; hsa-miR-96-5p; hsa-let-7a-5p; hsa-miR-26b-5p; hsa-miR-183-5p; hsa-miR-103a-3p; hsa-miR-328-3p; hsa-miR-148b-3p; hsa-let-7d-5p; hsa-miR-124-3p; hsa-miR…
Pathways (miRWalk)	P04385 Histamine H1 receptor mediated signaling pathway	enriched	0.0264041	61	hsa-miR-17-3p; hsa-miR-31-5p; hsa-miR-32-5p; hsa-let-7e-5p; hsa-miR-101-3p; hsa-miR-93-5p; hsa-miR-17-5p; hsa-miR-424-5p; hsa-miR-98-5p; hsa-miR-142-3p; hsa-miR-27b-3p; hsa-miR-16-5p; hsa-miR-96-5p; hsa-miR-26b-5p; hsa-miR-27a-3p; hsa-miR-103a-3p; hsa-miR-124-3p; hsa-miR-92b-3p; hsa-miR-375; hsa-miR-1226-3p; hsa-miR-205-5p; hsa-miR-9-5p; hsa-miR-615-3p; hsa-miR-148a-3p; hsa-miR-193b-3p; hsa-miR-1…
Pathways (miRWalk)	WP2018 RANKL RANK Signaling Pathway	enriched	0.0264041	132	hsa-miR-17-3p; hsa-miR-144-3p; hsa-miR-31-5p; hsa-miR-149-5p; hsa-miR-18a-5p; hsa-miR-20a-5p; hsa-miR-199a-3p; hsa-miR-15a-5p; hsa-let-7e-5p; hsa-miR-101-3p; hsa-miR-15b-5p; hsa-miR-93-5p; hsa-miR-17-5p; hsa-miR-195-5p; hsa-miR-424-5p; hsa-miR-98-5p; hsa-miR-142-3p; hsa-miR-27b-3p; hsa-miR-126-3p; hsa-miR-16-5p; hsa-miR-96-5p; hsa-let-7a-5p; hsa-let-7f-5p; hsa-miR-26b-5p; hsa-miR-146b-5p; hsa-miR…
Pathways (miRWalk)	WP205 IL 7 signaling pathway	enriched	0.0264041	100	hsa-miR-190a-5p; hsa-miR-20a-5p; hsa-miR-199a-3p; hsa-miR-15a-5p; hsa-let-7e-5p; hsa-miR-20b-5p; hsa-miR-101-3p; hsa-miR-15b-5p; hsa-miR-93-5p; hsa-let-7g-5p; hsa-miR-17-5p; hsa-miR-195-5p; hsa-miR-424-5p; hsa-miR-98-5p; hsa-miR-126-3p; hsa-miR-16-5p; hsa-let-7a-5p; hsa-let-7f-5p; hsa-miR-26b-5p; hsa-miR-1229-3p; hsa-miR-19a-3p; hsa-miR-183-5p; hsa-miR-338-3p; hsa-miR-135a-5p; hsa-miR-124-3p; hsa…
Pathways (miRWalk)	WP455 GPCRs Class A Rhodopsin like	enriched	0.0264041	41	hsa-miR-17-3p; hsa-miR-107; hsa-miR-196b-5p; hsa-miR-98-5p; hsa-miR-142-3p; hsa-miR-27b-3p; hsa-miR-16-5p; hsa-miR-96-5p; hsa-let-7a-5p; hsa-miR-26b-5p; hsa-miR-183-5p; hsa-miR-148b-3p; hsa-let-7d-5p; hsa-miR-203a-3p; hsa-miR-124-3p; hsa-miR-504-5p; hsa-miR-148a-3p; hsa-miR-106b-5p; hsa-miR-1-3p; hsa-miR-296-3p; hsa-miR-744-5p; hsa-miR-21-5p; hsa-miR-224-5p; hsa-miR-150-5p; hsa-miR-10a-5p; hsa-mi…
Pathways (miRWalk)	hsa00562 Inositol phosphate metabolism	enriched	0.0264041	99	hsa-miR-144-3p; hsa-miR-149-5p; hsa-miR-18a-5p; hsa-miR-20a-5p; hsa-miR-32-5p; hsa-miR-107; hsa-miR-15a-5p; hsa-miR-101-3p; hsa-miR-15b-5p; hsa-miR-93-5p; hsa-miR-17-5p; hsa-miR-195-5p; hsa-miR-98-5p; hsa-miR-27b-3p; hsa-miR-16-5p; hsa-miR-26b-5p; hsa-miR-27a-3p; hsa-miR-1229-3p; hsa-miR-19a-3p; hsa-miR-183-5p; hsa-miR-103a-3p; hsa-miR-519d-3p; hsa-miR-217; hsa-miR-328-3p; hsa-miR-148b-3p; hsa-mi…
Pathways (miRWalk)	hsa04150 mTOR signaling pathway	enriched	0.0264041	131	hsa-miR-144-3p; hsa-miR-149-5p; hsa-miR-18a-5p; hsa-miR-20a-5p; hsa-miR-199a-3p; hsa-miR-32-5p; hsa-miR-107; hsa-miR-15a-5p; hsa-miR-20b-5p; hsa-miR-101-3p; hsa-miR-15b-5p; hsa-miR-93-5p; hsa-miR-17-5p; hsa-miR-195-5p; hsa-miR-182-3p; hsa-miR-424-5p; hsa-miR-98-5p; hsa-miR-106b-3p; hsa-miR-27b-3p; hsa-miR-126-3p; hsa-miR-16-5p; hsa-let-7a-5p; hsa-miR-26b-5p; hsa-miR-146b-5p; hsa-miR-140-5p; hsa-m…
Pathways (miRWalk)	hsa03430 Mismatch repair	enriched	0.0265026	52	hsa-miR-31-5p; hsa-miR-149-5p; hsa-miR-18a-5p; hsa-miR-20a-5p; hsa-miR-15a-5p; hsa-let-7e-5p; hsa-miR-101-3p; hsa-miR-196b-5p; hsa-miR-93-5p; hsa-miR-16-5p; hsa-miR-96-5p; hsa-miR-26b-5p; hsa-miR-183-5p; hsa-miR-103a-3p; hsa-miR-130b-5p; hsa-miR-124-3p; hsa-miR-92b-3p; hsa-miR-375; hsa-miR-1226-3p; hsa-miR-26a-5p; hsa-miR-30e-5p; hsa-miR-326; hsa-miR-615-3p; hsa-miR-106b-5p; hsa-miR-193b-3p; hsa-…
Pathways (miRWalk)	hsa05219 Bladder cancer	enriched	0.0265026	187	hsa-miR-149-5p; hsa-miR-20a-5p; hsa-miR-18b-5p; hsa-miR-199a-3p; hsa-miR-32-5p; hsa-miR-107; hsa-miR-15a-5p; hsa-miR-20b-5p; hsa-miR-101-3p; hsa-miR-454-3p; hsa-miR-15b-5p; hsa-miR-93-5p; hsa-let-7g-5p; hsa-miR-17-5p; hsa-miR-195-5p; hsa-miR-424-5p; hsa-miR-98-5p; hsa-miR-126-3p; hsa-miR-16-5p; hsa-miR-96-5p; hsa-let-7a-5p; hsa-let-7f-5p; hsa-miR-26b-5p; hsa-miR-146b-5p; hsa-miR-140-5p; hsa-miR-2…
Pathways (miRWalk)	hsa05211 Renal cell carcinoma	enriched	0.026581	178	hsa-miR-31-5p; hsa-miR-149-5p; hsa-miR-18a-5p; hsa-miR-20a-5p; hsa-miR-199a-3p; hsa-miR-32-5p; hsa-miR-107; hsa-miR-15a-5p; hsa-let-7e-5p; hsa-miR-20b-5p; hsa-miR-101-3p; hsa-miR-15b-5p; hsa-miR-93-5p; hsa-let-7g-5p; hsa-miR-17-5p; hsa-miR-195-5p; hsa-miR-424-5p; hsa-miR-98-5p; hsa-miR-142-3p; hsa-miR-106b-3p; hsa-miR-27b-3p; hsa-miR-126-3p; hsa-miR-16-5p; hsa-miR-96-5p; hsa-let-7a-5p; hsa-miR-26…
Gene Ontology (miRWalk)	GO0007219 notch signaling pathway	enriched	0.0267654	172	hsa-miR-17-3p; hsa-miR-144-3p; hsa-miR-31-5p; hsa-miR-149-5p; hsa-miR-18a-5p; hsa-miR-20a-5p; hsa-miR-32-5p; hsa-miR-107; hsa-miR-15a-5p; hsa-let-7e-5p; hsa-miR-20b-5p; hsa-miR-101-3p; hsa-miR-15b-5p; hsa-miR-196b-5p; hsa-miR-93-5p; hsa-let-7g-5p; hsa-miR-17-5p; hsa-miR-195-5p; hsa-miR-424-5p; hsa-miR-98-5p; hsa-miR-142-3p; hsa-miR-106b-3p; hsa-miR-27b-3p; hsa-miR-16-5p; hsa-miR-96-5p; hsa-let-7a…
Pathways (miRWalk)	P02726 Aminobutyrate degradation	depleted	0.0268138	6	hsa-miR-24-3p; hsa-miR-155-5p; hsa-miR-215-5p; hsa-miR-192-5p; hsa-miR-335-5p; hsa-miR-30c-5p
Pathways (miRWalk)	P04384 Gamma aminobutyric acid synthesis	depleted	0.0268138	6	hsa-miR-24-3p; hsa-miR-155-5p; hsa-miR-215-5p; hsa-miR-192-5p; hsa-miR-335-5p; hsa-miR-30c-5p
Gene Ontology (miRWalk)	GO0000983 rna polymerase ii core promoter sequence specific dna binding transcription factor activity	depleted	0.0269876	26	hsa-miR-26b-5p; hsa-miR-148b-3p; hsa-miR-375; hsa-miR-615-3p; hsa-miR-1-3p; hsa-miR-21-5p; hsa-miR-122-5p; hsa-miR-145-5p; hsa-miR-215-5p; hsa-let-7c-5p; hsa-miR-181a-5p; hsa-let-7b-5p; hsa-miR-331-3p; hsa-miR-92a-3p; hsa-miR-93-3p; hsa-miR-484; hsa-miR-192-5p; hsa-miR-146a-5p; hsa-miR-320a; hsa-miR-335-5p; hsa-miR-30b-5p; hsa-miR-128-3p; hsa-miR-223-3p; hsa-miR-324-3p; hsa-miR-18a-3p; hsa-miR-34…
Gene Ontology (miRWalk)	GO0001833 inner cell mass cell proliferation	depleted	0.0269876	25	hsa-miR-93-5p; hsa-miR-26b-5p; hsa-miR-221-3p; hsa-miR-1260b; hsa-miR-296-3p; hsa-miR-455-3p; hsa-miR-122-5p; hsa-miR-590-3p; hsa-miR-215-5p; hsa-let-7c-5p; hsa-miR-186-5p; hsa-miR-1245a; hsa-let-7b-5p; hsa-miR-92a-3p; hsa-miR-7-5p; hsa-miR-484; hsa-miR-192-5p; hsa-miR-146a-5p; hsa-miR-320a; hsa-miR-152-3p; hsa-miR-335-5p; hsa-miR-128-3p; hsa-miR-324-3p; hsa-miR-18a-3p; hsa-miR-2110
Gene Ontology (miRWalk)	GO0022857 transmembrane transporter activity	depleted	0.0269876	45	hsa-miR-149-5p; hsa-miR-101-3p; hsa-miR-93-5p; hsa-miR-17-5p; hsa-miR-16-5p; hsa-let-7f-5p; hsa-miR-26b-5p; hsa-miR-1229-3p; hsa-miR-26a-5p; hsa-miR-30e-5p; hsa-miR-615-3p; hsa-miR-193b-3p; hsa-miR-23b-3p; hsa-miR-744-5p; hsa-miR-24-3p; hsa-miR-222-3p; hsa-miR-125a-5p; hsa-miR-10a-5p; hsa-miR-877-5p; hsa-miR-182-5p; hsa-miR-125b-5p; hsa-miR-1301-3p; hsa-miR-215-5p; hsa-miR-324-5p; hsa-miR-100-5p;…
Gene Ontology (miRWalk)	GO0046961 proton transporting atpase activity rotational mechanism	depleted	0.0269876	61	hsa-miR-149-5p; hsa-miR-15a-5p; hsa-miR-101-3p; hsa-miR-15b-5p; hsa-miR-93-5p; hsa-miR-17-5p; hsa-miR-16-5p; hsa-let-7a-5p; hsa-let-7f-5p; hsa-miR-26b-5p; hsa-miR-1229-3p; hsa-miR-124-3p; hsa-miR-26a-5p; hsa-miR-615-3p; hsa-miR-374b-5p; hsa-let-7c-3p; hsa-miR-221-3p; hsa-miR-193b-3p; hsa-miR-1-3p; hsa-miR-218-5p; hsa-miR-196a-5p; hsa-miR-30a-5p; hsa-miR-23b-3p; hsa-miR-744-5p; hsa-miR-455-3p; hsa…
Gene Ontology (miRWalk)	GO0003682 chromatin binding	enriched	0.0269876	218	hsa-miR-17-3p; hsa-miR-31-5p; hsa-miR-149-5p; hsa-miR-18a-5p; hsa-miR-20a-5p; hsa-miR-18b-5p; hsa-miR-32-5p; hsa-miR-301a-3p; hsa-miR-107; hsa-miR-425-3p; hsa-miR-15a-5p; hsa-let-7e-5p; hsa-miR-20b-5p; hsa-miR-101-3p; hsa-miR-454-3p; hsa-miR-15b-5p; hsa-miR-196b-5p; hsa-miR-93-5p; hsa-miR-17-5p; hsa-miR-195-5p; hsa-miR-424-5p; hsa-miR-98-5p; hsa-miR-142-3p; hsa-miR-106b-3p; hsa-miR-27b-3p; hsa-mi…
Gene Ontology (miRWalk)	GO0004674 protein serine threonine kinase activity	enriched	0.0269876	193	hsa-miR-17-3p; hsa-miR-144-3p; hsa-miR-31-5p; hsa-miR-149-5p; hsa-miR-18a-5p; hsa-miR-20a-5p; hsa-miR-199a-3p; hsa-miR-32-5p; hsa-miR-301a-3p; hsa-miR-107; hsa-miR-425-3p; hsa-miR-15a-5p; hsa-let-7e-5p; hsa-miR-20b-5p; hsa-miR-101-3p; hsa-miR-454-3p; hsa-miR-15b-5p; hsa-miR-196b-5p; hsa-miR-550a-5p; hsa-miR-93-5p; hsa-miR-17-5p; hsa-miR-195-5p; hsa-miR-424-5p; hsa-miR-98-5p; hsa-miR-142-3p; hsa-m…
Gene Ontology (miRWalk)	GO0004675 transmembrane receptor protein serine threonine kinase activity	enriched	0.0269876	38	hsa-miR-18a-5p; hsa-miR-20a-5p; hsa-miR-15a-5p; hsa-miR-101-3p; hsa-miR-93-5p; hsa-miR-17-5p; hsa-miR-98-5p; hsa-miR-142-3p; hsa-miR-16-5p; hsa-let-7a-5p; hsa-miR-26b-5p; hsa-miR-140-5p; hsa-miR-19a-3p; hsa-let-7d-5p; hsa-miR-372-3p; hsa-miR-124-3p; hsa-miR-590-5p; hsa-miR-302b-3p; hsa-miR-148a-3p; hsa-miR-197-3p; hsa-miR-130a-3p; hsa-miR-210-3p; hsa-miR-455-3p; hsa-miR-21-5p; hsa-miR-24-3p; hsa-…
Gene Ontology (miRWalk)	GO0005576 extracellular region	enriched	0.0269876	237	hsa-miR-17-3p; hsa-miR-144-3p; hsa-miR-31-5p; hsa-miR-149-5p; hsa-miR-18a-5p; hsa-miR-20a-5p; hsa-miR-32-5p; hsa-miR-301a-3p; hsa-miR-107; hsa-miR-15a-5p; hsa-miR-126-5p; hsa-let-7e-5p; hsa-miR-1227-3p; hsa-miR-20b-5p; hsa-miR-101-3p; hsa-miR-454-3p; hsa-miR-15b-5p; hsa-miR-196b-5p; hsa-miR-93-5p; hsa-let-7g-5p; hsa-miR-17-5p; hsa-miR-195-5p; hsa-miR-424-5p; hsa-miR-98-5p; hsa-miR-142-3p; hsa-miR…
Gene Ontology (miRWalk)	GO0005737 cytoplasm	enriched	0.0269876	420	hsa-miR-17-3p; hsa-miR-144-3p; hsa-miR-190a-5p; hsa-miR-31-5p; hsa-miR-149-5p; hsa-miR-191-3p; hsa-miR-18a-5p; hsa-miR-20a-5p; hsa-miR-18b-5p; hsa-miR-199a-3p; hsa-miR-32-5p; hsa-miR-301a-3p; hsa-miR-107; hsa-miR-425-3p; hsa-miR-15a-5p; hsa-miR-126-5p; hsa-let-7e-5p; hsa-miR-1227-3p; hsa-miR-20b-5p; hsa-miR-101-3p; hsa-miR-454-3p; hsa-miR-15b-5p; hsa-miR-196b-5p; hsa-miR-550a-5p; hsa-miR-93-5p; h…
Gene Ontology (miRWalk)	GO0005743 mitochondrial inner membrane	enriched	0.0269876	151	hsa-miR-17-3p; hsa-miR-31-5p; hsa-miR-149-5p; hsa-miR-18a-5p; hsa-miR-20a-5p; hsa-miR-18b-5p; hsa-miR-32-5p; hsa-miR-425-3p; hsa-miR-15a-5p; hsa-let-7e-5p; hsa-miR-1227-3p; hsa-miR-101-3p; hsa-miR-15b-5p; hsa-miR-196b-5p; hsa-miR-93-5p; hsa-miR-17-5p; hsa-miR-195-5p; hsa-miR-98-5p; hsa-miR-106b-3p; hsa-miR-27b-3p; hsa-miR-16-5p; hsa-miR-96-5p; hsa-let-7a-5p; hsa-let-7f-5p; hsa-miR-26b-5p; hsa-miR…
Gene Ontology (miRWalk)	GO0006357 regulation of transcription from rna polymerase ii promoter	enriched	0.0269876	193	hsa-miR-17-3p; hsa-miR-31-5p; hsa-miR-149-5p; hsa-miR-18a-5p; hsa-miR-20a-5p; hsa-miR-18b-5p; hsa-miR-199a-3p; hsa-miR-32-5p; hsa-miR-107; hsa-miR-425-3p; hsa-miR-15a-5p; hsa-let-7e-5p; hsa-miR-20b-5p; hsa-miR-101-3p; hsa-miR-15b-5p; hsa-miR-196b-5p; hsa-miR-93-5p; hsa-let-7g-5p; hsa-miR-17-5p; hsa-miR-195-5p; hsa-miR-424-5p; hsa-miR-98-5p; hsa-miR-142-3p; hsa-miR-106b-3p; hsa-miR-27b-3p; hsa-miR…
Gene Ontology (miRWalk)	GO0006470 protein dephosphorylation	enriched	0.0269876	136	hsa-miR-144-3p; hsa-miR-31-5p; hsa-miR-149-5p; hsa-miR-18a-5p; hsa-miR-20a-5p; hsa-miR-32-5p; hsa-miR-107; hsa-miR-15a-5p; hsa-miR-126-5p; hsa-let-7e-5p; hsa-miR-101-3p; hsa-miR-15b-5p; hsa-miR-196b-5p; hsa-miR-93-5p; hsa-miR-17-5p; hsa-miR-195-5p; hsa-miR-98-5p; hsa-miR-106b-3p; hsa-miR-27b-3p; hsa-miR-126-3p; hsa-miR-16-5p; hsa-miR-96-5p; hsa-let-7a-5p; hsa-miR-26b-5p; hsa-miR-27a-3p; hsa-miR-1…
Gene Ontology (miRWalk)	GO0006915 apoptotic process	enriched	0.0269876	268	hsa-miR-17-3p; hsa-miR-144-3p; hsa-miR-190a-5p; hsa-miR-31-5p; hsa-miR-149-5p; hsa-miR-18a-5p; hsa-miR-20a-5p; hsa-miR-18b-5p; hsa-miR-199a-3p; hsa-miR-32-5p; hsa-miR-107; hsa-miR-15a-5p; hsa-let-7e-5p; hsa-miR-1227-3p; hsa-miR-20b-5p; hsa-miR-101-3p; hsa-miR-454-3p; hsa-miR-15b-5p; hsa-miR-196b-5p; hsa-miR-93-5p; hsa-let-7g-5p; hsa-miR-17-5p; hsa-miR-195-5p; hsa-miR-424-5p; hsa-miR-98-5p; hsa-mi…
Gene Ontology (miRWalk)	GO0009314 response to radiation	enriched	0.0269876	98	hsa-miR-31-5p; hsa-miR-149-5p; hsa-miR-18a-5p; hsa-miR-20a-5p; hsa-miR-32-5p; hsa-miR-15a-5p; hsa-miR-126-5p; hsa-let-7e-5p; hsa-miR-101-3p; hsa-miR-15b-5p; hsa-miR-196b-5p; hsa-miR-93-5p; hsa-miR-17-5p; hsa-miR-195-5p; hsa-miR-424-5p; hsa-miR-98-5p; hsa-miR-126-3p; hsa-miR-16-5p; hsa-miR-96-5p; hsa-let-7a-5p; hsa-miR-26b-5p; hsa-miR-146b-5p; hsa-miR-136-5p; hsa-miR-183-5p; hsa-miR-103a-3p; hsa-m…
Gene Ontology (miRWalk)	GO0016049 cell growth	enriched	0.0269876	112	hsa-miR-17-3p; hsa-miR-144-3p; hsa-miR-149-5p; hsa-miR-18a-5p; hsa-miR-20a-5p; hsa-miR-32-5p; hsa-miR-301a-3p; hsa-miR-107; hsa-miR-15a-5p; hsa-let-7e-5p; hsa-miR-101-3p; hsa-miR-15b-5p; hsa-miR-196b-5p; hsa-miR-93-5p; hsa-miR-17-5p; hsa-miR-195-5p; hsa-miR-98-5p; hsa-miR-27b-3p; hsa-miR-16-5p; hsa-miR-96-5p; hsa-let-7a-5p; hsa-let-7f-5p; hsa-miR-26b-5p; hsa-miR-20a-3p; hsa-miR-27a-3p; hsa-miR-12…
Gene Ontology (miRWalk)	GO0016301 kinase activity	enriched	0.0269876	84	hsa-miR-144-3p; hsa-miR-31-5p; hsa-miR-149-5p; hsa-miR-18a-5p; hsa-miR-107; hsa-miR-15a-5p; hsa-miR-101-3p; hsa-miR-454-3p; hsa-miR-15b-5p; hsa-miR-196b-5p; hsa-miR-93-5p; hsa-miR-17-5p; hsa-miR-195-5p; hsa-miR-424-5p; hsa-miR-98-5p; hsa-miR-142-3p; hsa-miR-16-5p; hsa-miR-96-5p; hsa-let-7a-5p; hsa-miR-26b-5p; hsa-miR-146b-5p; hsa-miR-183-5p; hsa-miR-103a-3p; hsa-miR-328-3p; hsa-miR-148b-3p; hsa-m…
Gene Ontology (miRWalk)	GO0018105 peptidyl serine phosphorylation	enriched	0.0269876	138	hsa-miR-17-3p; hsa-miR-144-3p; hsa-miR-149-5p; hsa-miR-18a-5p; hsa-miR-20a-5p; hsa-miR-199a-3p; hsa-miR-32-5p; hsa-miR-15a-5p; hsa-miR-20b-5p; hsa-miR-101-3p; hsa-miR-15b-5p; hsa-miR-196b-5p; hsa-miR-93-5p; hsa-let-7g-5p; hsa-miR-17-5p; hsa-miR-195-5p; hsa-miR-98-5p; hsa-miR-142-3p; hsa-miR-16-5p; hsa-miR-96-5p; hsa-let-7a-5p; hsa-let-7f-5p; hsa-miR-26b-5p; hsa-miR-140-5p; hsa-miR-27a-3p; hsa-miR…
Gene Ontology (miRWalk)	GO0030259 lipid glycosylation	enriched	0.0269876	3	hsa-let-7e-5p; hsa-let-7a-5p; hsa-miR-26b-5p
Gene Ontology (miRWalk)	GO0032147 activation of protein kinase activity	enriched	0.0269876	80	hsa-miR-18a-5p; hsa-miR-20a-5p; hsa-miR-107; hsa-miR-15a-5p; hsa-miR-20b-5p; hsa-miR-101-3p; hsa-miR-15b-5p; hsa-miR-93-5p; hsa-miR-17-5p; hsa-miR-195-5p; hsa-miR-98-5p; hsa-miR-126-3p; hsa-miR-16-5p; hsa-miR-96-5p; hsa-let-7a-5p; hsa-miR-26b-5p; hsa-miR-146b-5p; hsa-miR-140-5p; hsa-miR-27a-3p; hsa-miR-19a-3p; hsa-miR-103a-3p; hsa-miR-328-3p; hsa-miR-148b-3p; hsa-miR-146b-3p; hsa-miR-372-3p; hsa-…
Gene Ontology (miRWalk)	GO0032570 response to progesterone stimulus	enriched	0.0269876	63	hsa-miR-20a-5p; hsa-miR-199a-3p; hsa-miR-107; hsa-miR-15a-5p; hsa-let-7e-5p; hsa-miR-15b-5p; hsa-miR-17-5p; hsa-miR-195-5p; hsa-miR-424-5p; hsa-miR-98-5p; hsa-miR-16-5p; hsa-let-7a-5p; hsa-miR-26b-5p; hsa-miR-613; hsa-miR-19a-3p; hsa-miR-183-5p; hsa-miR-103a-3p; hsa-miR-148b-3p; hsa-let-7d-5p; hsa-miR-203a-3p; hsa-miR-372-3p; hsa-miR-124-3p; hsa-miR-375; hsa-miR-302d-3p; hsa-miR-1226-3p; hsa-miR-…
Gene Ontology (miRWalk)	GO0032587 ruffle membrane	enriched	0.0269876	96	hsa-miR-31-5p; hsa-miR-149-5p; hsa-miR-18a-5p; hsa-miR-20a-5p; hsa-miR-32-5p; hsa-miR-2116-3p; hsa-let-7e-5p; hsa-miR-101-3p; hsa-miR-15b-5p; hsa-miR-93-5p; hsa-miR-17-5p; hsa-miR-98-5p; hsa-miR-142-3p; hsa-miR-106b-3p; hsa-miR-27b-3p; hsa-miR-126-3p; hsa-miR-16-5p; hsa-miR-96-5p; hsa-let-7a-5p; hsa-miR-26b-5p; hsa-miR-146b-5p; hsa-miR-27a-3p; hsa-miR-1229-3p; hsa-miR-940; hsa-miR-183-5p; hsa-miR…
Gene Ontology (miRWalk)	GO0042738 exogenous drug catabolic process	enriched	0.0269876	9	hsa-miR-107; hsa-let-7e-5p; hsa-miR-27b-3p; hsa-miR-16-5p; hsa-let-7a-5p; hsa-miR-103a-3p; hsa-miR-615-3p; hsa-miR-148a-3p; hsa-let-7b-5p
Gene Ontology (miRWalk)	GO0042803 protein homodimerization activity	enriched	0.0269876	228	hsa-miR-17-3p; hsa-miR-31-5p; hsa-miR-149-5p; hsa-miR-18a-5p; hsa-miR-20a-5p; hsa-miR-199a-3p; hsa-miR-32-5p; hsa-miR-301a-3p; hsa-miR-107; hsa-miR-425-3p; hsa-miR-15a-5p; hsa-let-7e-5p; hsa-miR-1227-3p; hsa-miR-20b-5p; hsa-miR-101-3p; hsa-miR-454-3p; hsa-miR-15b-5p; hsa-miR-196b-5p; hsa-miR-93-5p; hsa-miR-17-5p; hsa-miR-195-5p; hsa-miR-424-5p; hsa-miR-98-5p; hsa-miR-142-3p; hsa-miR-106b-3p; hsa-…
Gene Ontology (miRWalk)	GO0043129 surfactant homeostasis	enriched	0.0269876	56	hsa-miR-20a-5p; hsa-miR-107; hsa-miR-15a-5p; hsa-miR-20b-5p; hsa-miR-101-3p; hsa-miR-15b-5p; hsa-miR-93-5p; hsa-miR-17-5p; hsa-miR-195-5p; hsa-miR-126-3p; hsa-miR-16-5p; hsa-miR-26b-5p; hsa-miR-146b-5p; hsa-miR-140-5p; hsa-miR-19a-3p; hsa-miR-372-3p; hsa-miR-124-3p; hsa-miR-520g-3p; hsa-miR-375; hsa-miR-302d-3p; hsa-miR-205-5p; hsa-miR-9-5p; hsa-miR-19b-1-5p; hsa-miR-33a-5p; hsa-miR-200b-3p; hsa-…
Gene Ontology (miRWalk)	GO0043406 positive regulation of map kinase activity	enriched	0.0269876	96	hsa-miR-18a-5p; hsa-miR-20a-5p; hsa-miR-107; hsa-miR-15a-5p; hsa-miR-20b-5p; hsa-miR-101-3p; hsa-miR-15b-5p; hsa-miR-196b-5p; hsa-miR-93-5p; hsa-let-7g-5p; hsa-miR-17-5p; hsa-miR-195-5p; hsa-miR-424-5p; hsa-miR-126-3p; hsa-miR-16-5p; hsa-miR-96-5p; hsa-let-7a-5p; hsa-miR-26b-5p; hsa-miR-140-5p; hsa-miR-27a-3p; hsa-let-7g-3p; hsa-miR-183-5p; hsa-miR-217; hsa-miR-148b-3p; hsa-miR-146b-3p; hsa-miR-5…
Gene Ontology (miRWalk)	GO0043565 sequence specific dna binding	enriched	0.0269876	248	hsa-miR-17-3p; hsa-miR-144-3p; hsa-miR-31-5p; hsa-miR-149-5p; hsa-miR-18a-5p; hsa-miR-20a-5p; hsa-miR-18b-5p; hsa-miR-199a-3p; hsa-miR-32-5p; hsa-miR-301a-3p; hsa-miR-107; hsa-miR-15a-5p; hsa-let-7e-5p; hsa-miR-20b-5p; hsa-miR-101-3p; hsa-miR-454-3p; hsa-miR-15b-5p; hsa-miR-196b-5p; hsa-miR-93-5p; hsa-let-7g-5p; hsa-miR-17-5p; hsa-miR-195-5p; hsa-miR-424-5p; hsa-miR-98-5p; hsa-miR-142-3p; hsa-miR…
Gene Ontology (miRWalk)	GO0045121 membrane raft	enriched	0.0269876	136	hsa-miR-17-3p; hsa-miR-31-5p; hsa-miR-149-5p; hsa-miR-18a-5p; hsa-miR-20a-5p; hsa-miR-199a-3p; hsa-miR-32-5p; hsa-miR-425-3p; hsa-miR-15a-5p; hsa-let-7e-5p; hsa-miR-101-3p; hsa-miR-15b-5p; hsa-miR-93-5p; hsa-let-7g-5p; hsa-miR-17-5p; hsa-miR-195-5p; hsa-miR-424-5p; hsa-miR-98-5p; hsa-miR-27b-3p; hsa-miR-126-3p; hsa-miR-16-5p; hsa-miR-96-5p; hsa-let-7a-5p; hsa-miR-26b-5p; hsa-miR-146b-5p; hsa-miR-…
Gene Ontology (miRWalk)	GO0048008 platelet derived growth factor receptor signaling pathway	enriched	0.0269876	50	hsa-miR-31-5p; hsa-miR-18a-5p; hsa-miR-32-5p; hsa-let-7e-5p; hsa-miR-101-3p; hsa-miR-15b-5p; hsa-miR-93-5p; hsa-miR-17-5p; hsa-miR-195-5p; hsa-miR-98-5p; hsa-miR-16-5p; hsa-miR-26b-5p; hsa-miR-140-5p; hsa-miR-183-5p; hsa-miR-328-3p; hsa-miR-148b-3p; hsa-miR-146b-3p; hsa-miR-135a-5p; hsa-let-7d-5p; hsa-miR-124-3p; hsa-miR-375; hsa-miR-1226-3p; hsa-miR-26a-5p; hsa-let-7i-5p; hsa-miR-615-3p; hsa-miR…
Gene Ontology (miRWalk)	GO0050927 positive regulation of positive chemotaxis	enriched	0.0269876	50	hsa-miR-18a-5p; hsa-miR-20a-5p; hsa-miR-107; hsa-miR-15a-5p; hsa-miR-20b-5p; hsa-miR-101-3p; hsa-miR-15b-5p; hsa-miR-93-5p; hsa-miR-17-5p; hsa-miR-195-5p; hsa-miR-126-3p; hsa-miR-16-5p; hsa-miR-26b-5p; hsa-miR-140-5p; hsa-miR-372-3p; hsa-miR-124-3p; hsa-miR-520g-3p; hsa-miR-375; hsa-miR-302d-3p; hsa-miR-205-5p; hsa-miR-9-5p; hsa-miR-19b-1-5p; hsa-miR-200b-3p; hsa-miR-504-5p; hsa-miR-200a-3p; hsa-…
Gene Ontology (miRWalk)	GO0051894 positive regulation of focal adhesion assembly	enriched	0.0269876	55	hsa-miR-31-5p; hsa-miR-18a-5p; hsa-miR-20a-5p; hsa-miR-32-5p; hsa-miR-107; hsa-miR-15a-5p; hsa-miR-20b-5p; hsa-miR-101-3p; hsa-miR-15b-5p; hsa-miR-93-5p; hsa-miR-17-5p; hsa-miR-195-5p; hsa-miR-126-3p; hsa-miR-16-5p; hsa-miR-26b-5p; hsa-miR-140-5p; hsa-miR-328-3p; hsa-miR-372-3p; hsa-miR-124-3p; hsa-miR-520g-3p; hsa-miR-302d-3p; hsa-miR-205-5p; hsa-miR-9-5p; hsa-miR-19b-1-5p; hsa-miR-200b-3p; hsa-…
Gene Ontology (miRWalk)	GO0051897 positive regulation of protein kinase b signaling cascade	enriched	0.0269876	83	hsa-miR-144-3p; hsa-miR-31-5p; hsa-miR-149-5p; hsa-miR-18a-5p; hsa-miR-20a-5p; hsa-let-7e-5p; hsa-miR-101-3p; hsa-miR-93-5p; hsa-miR-17-5p; hsa-miR-98-5p; hsa-miR-142-3p; hsa-miR-126-3p; hsa-miR-16-5p; hsa-miR-96-5p; hsa-let-7a-5p; hsa-miR-26b-5p; hsa-miR-140-5p; hsa-miR-27a-3p; hsa-miR-193a-3p; hsa-miR-136-5p; hsa-miR-183-5p; hsa-miR-130b-5p; hsa-miR-328-3p; hsa-miR-148b-3p; hsa-let-7d-5p; hsa-m…
Gene Ontology (miRWalk)	GO0060021 palate development	enriched	0.0269876	114	hsa-miR-31-5p; hsa-miR-149-5p; hsa-miR-18a-5p; hsa-miR-20a-5p; hsa-miR-32-5p; hsa-miR-301a-3p; hsa-miR-107; hsa-miR-15a-5p; hsa-let-7e-5p; hsa-miR-101-3p; hsa-miR-454-3p; hsa-miR-93-5p; hsa-miR-17-5p; hsa-miR-195-5p; hsa-miR-98-5p; hsa-miR-142-3p; hsa-miR-16-5p; hsa-miR-96-5p; hsa-let-7a-5p; hsa-let-7f-5p; hsa-miR-26b-5p; hsa-miR-140-5p; hsa-miR-19a-3p; hsa-miR-940; hsa-miR-183-5p; hsa-miR-545-3p…
Gene Ontology (miRWalk)	GO0060252 positive regulation of glial cell proliferation	enriched	0.0269876	21	hsa-miR-144-3p; hsa-miR-107; hsa-miR-101-3p; hsa-miR-93-5p; hsa-miR-17-5p; hsa-miR-424-5p; hsa-miR-98-5p; hsa-miR-16-5p; hsa-miR-26b-5p; hsa-miR-27a-3p; hsa-miR-103a-3p; hsa-miR-375; hsa-miR-26a-5p; hsa-miR-29c-3p; hsa-miR-340-5p; hsa-miR-222-3p; hsa-miR-155-5p; hsa-miR-181a-5p; hsa-miR-505-5p; hsa-miR-181b-5p; hsa-miR-128-3p
Gene Ontology (miRWalk)	GO0071347 cellular response to interleukin 1	enriched	0.0269876	58	hsa-miR-17-3p; hsa-miR-31-5p; hsa-miR-18a-5p; hsa-miR-20a-5p; hsa-miR-107; hsa-miR-15a-5p; hsa-miR-20b-5p; hsa-miR-101-3p; hsa-miR-93-5p; hsa-miR-17-5p; hsa-miR-424-5p; hsa-miR-98-5p; hsa-miR-106b-3p; hsa-miR-126-3p; hsa-miR-16-5p; hsa-miR-96-5p; hsa-let-7a-5p; hsa-miR-26b-5p; hsa-miR-146b-5p; hsa-miR-338-3p; hsa-miR-124-3p; hsa-miR-375; hsa-miR-9-5p; hsa-miR-33a-5p; hsa-miR-30e-5p; hsa-miR-519c-…
Gene Ontology (miRWalk)	GO0000276 mitochondrial proton transporting atp synthase complex coupling factor f o	depleted	0.0273681	9	hsa-miR-10a-5p; hsa-miR-1301-3p; hsa-miR-215-5p; hsa-miR-324-5p; hsa-miR-100-5p; hsa-miR-331-3p; hsa-miR-92a-3p; hsa-miR-484; hsa-miR-192-5p
Gene Ontology (miRWalk)	GO1900006 positive regulation of dendrite development	depleted	0.0273681	12	hsa-miR-93-5p; hsa-miR-1-3p; hsa-miR-215-5p; hsa-let-7b-5p; hsa-miR-19b-3p; hsa-miR-192-5p; hsa-miR-342-3p; hsa-miR-335-5p; hsa-miR-30b-5p; hsa-miR-130b-3p; hsa-miR-22-3p; hsa-miR-34a-5p
Gene Ontology (miRWalk)	GO0000079 regulation of cyclin dependent protein kinase activity	enriched	0.0273681	145	hsa-miR-17-3p; hsa-miR-144-3p; hsa-miR-190a-5p; hsa-miR-18a-5p; hsa-miR-20a-5p; hsa-miR-199a-3p; hsa-miR-32-5p; hsa-miR-107; hsa-miR-15a-5p; hsa-let-7e-5p; hsa-miR-20b-5p; hsa-miR-15b-5p; hsa-miR-196b-5p; hsa-miR-93-5p; hsa-miR-17-5p; hsa-miR-195-5p; hsa-miR-424-5p; hsa-miR-98-5p; hsa-miR-142-3p; hsa-miR-27b-3p; hsa-miR-126-3p; hsa-miR-16-5p; hsa-miR-96-5p; hsa-let-7a-5p; hsa-let-7f-5p; hsa-miR-2…
Gene Ontology (miRWalk)	GO0001525 angiogenesis	enriched	0.0273681	185	hsa-miR-17-3p; hsa-miR-144-3p; hsa-miR-31-5p; hsa-miR-149-5p; hsa-miR-18a-5p; hsa-miR-20a-5p; hsa-miR-32-5p; hsa-miR-301a-3p; hsa-miR-107; hsa-miR-15a-5p; hsa-let-7e-5p; hsa-miR-20b-5p; hsa-miR-101-3p; hsa-miR-15b-5p; hsa-miR-93-5p; hsa-miR-17-5p; hsa-miR-195-5p; hsa-miR-424-5p; hsa-miR-98-5p; hsa-miR-142-3p; hsa-miR-106b-3p; hsa-miR-27b-3p; hsa-miR-126-3p; hsa-miR-16-5p; hsa-miR-96-5p; hsa-let-7…
Gene Ontology (miRWalk)	GO0001570 vasculogenesis	enriched	0.0273681	116	hsa-miR-31-5p; hsa-miR-149-5p; hsa-miR-18a-5p; hsa-miR-20a-5p; hsa-miR-199a-3p; hsa-miR-107; hsa-miR-15a-5p; hsa-let-7e-5p; hsa-miR-20b-5p; hsa-miR-101-3p; hsa-miR-15b-5p; hsa-miR-93-5p; hsa-miR-17-5p; hsa-miR-195-5p; hsa-miR-98-5p; hsa-miR-142-3p; hsa-miR-126-3p; hsa-miR-16-5p; hsa-let-7a-5p; hsa-miR-26b-5p; hsa-miR-140-5p; hsa-miR-193a-3p; hsa-miR-19a-3p; hsa-miR-940; hsa-miR-103a-3p; hsa-miR-3…
Gene Ontology (miRWalk)	GO0002042 cell migration involved in sprouting angiogenesis	enriched	0.0273681	73	hsa-miR-20a-5p; hsa-miR-32-5p; hsa-miR-107; hsa-miR-15a-5p; hsa-miR-20b-5p; hsa-miR-101-3p; hsa-miR-15b-5p; hsa-miR-93-5p; hsa-miR-17-5p; hsa-miR-195-5p; hsa-miR-126-3p; hsa-miR-16-5p; hsa-miR-96-5p; hsa-let-7a-5p; hsa-miR-26b-5p; hsa-miR-140-5p; hsa-miR-183-5p; hsa-miR-103a-3p; hsa-miR-217; hsa-let-7d-5p; hsa-miR-372-3p; hsa-miR-124-3p; hsa-miR-520g-3p; hsa-miR-375; hsa-miR-302d-3p; hsa-miR-205-…
Gene Ontology (miRWalk)	GO0002053 positive regulation of mesenchymal cell proliferation	enriched	0.0273681	116	hsa-miR-31-5p; hsa-miR-18a-5p; hsa-miR-20a-5p; hsa-miR-107; hsa-miR-15a-5p; hsa-let-7e-5p; hsa-miR-20b-5p; hsa-miR-101-3p; hsa-miR-15b-5p; hsa-miR-93-5p; hsa-let-7g-5p; hsa-miR-17-5p; hsa-miR-195-5p; hsa-miR-424-5p; hsa-miR-98-5p; hsa-miR-126-3p; hsa-miR-16-5p; hsa-let-7a-5p; hsa-let-7f-5p; hsa-miR-26b-5p; hsa-miR-140-5p; hsa-miR-1229-3p; hsa-miR-19a-3p; hsa-miR-940; hsa-miR-183-5p; hsa-miR-217; …
Gene Ontology (miRWalk)	GO0004721 phosphoprotein phosphatase activity	enriched	0.0273681	75	hsa-miR-144-3p; hsa-miR-149-5p; hsa-miR-18a-5p; hsa-miR-20a-5p; hsa-miR-32-5p; hsa-miR-107; hsa-let-7e-5p; hsa-miR-101-3p; hsa-miR-15b-5p; hsa-miR-93-5p; hsa-miR-17-5p; hsa-miR-424-5p; hsa-miR-98-5p; hsa-miR-16-5p; hsa-miR-96-5p; hsa-miR-26b-5p; hsa-miR-19a-3p; hsa-miR-940; hsa-miR-183-5p; hsa-miR-103a-3p; hsa-miR-519d-3p; hsa-miR-217; hsa-miR-130b-5p; hsa-miR-124-3p; hsa-miR-375; hsa-miR-26a-5p;…
Gene Ontology (miRWalk)	GO0008270 zinc ion binding	enriched	0.0273681	296	hsa-miR-17-3p; hsa-let-7f-1-3p; hsa-miR-144-3p; hsa-miR-31-5p; hsa-miR-149-5p; hsa-miR-18a-5p; hsa-miR-20a-5p; hsa-miR-18b-5p; hsa-miR-32-5p; hsa-miR-301a-3p; hsa-miR-107; hsa-miR-425-3p; hsa-miR-15a-5p; hsa-miR-126-5p; hsa-let-7e-5p; hsa-miR-1227-3p; hsa-miR-20b-5p; hsa-miR-101-3p; hsa-miR-454-3p; hsa-miR-15b-5p; hsa-miR-196b-5p; hsa-miR-93-5p; hsa-let-7g-5p; hsa-miR-17-5p; hsa-miR-195-5p; hsa-m…
Gene Ontology (miRWalk)	GO0010212 response to ionizing radiation	enriched	0.0273681	81	hsa-miR-17-3p; hsa-miR-31-5p; hsa-miR-18a-5p; hsa-miR-20a-5p; hsa-miR-32-5p; hsa-miR-107; hsa-miR-15a-5p; hsa-miR-101-3p; hsa-miR-15b-5p; hsa-miR-93-5p; hsa-miR-17-5p; hsa-miR-98-5p; hsa-miR-27b-3p; hsa-miR-126-3p; hsa-miR-16-5p; hsa-let-7a-5p; hsa-let-7f-5p; hsa-miR-26b-5p; hsa-miR-27a-3p; hsa-miR-369-5p; hsa-miR-130b-5p; hsa-miR-328-3p; hsa-miR-374a-5p; hsa-let-7d-5p; hsa-miR-124-3p; hsa-miR-56…
Gene Ontology (miRWalk)	GO0010467 gene expression	enriched	0.0273681	312	hsa-miR-17-3p; hsa-let-7f-1-3p; hsa-miR-144-3p; hsa-miR-31-5p; hsa-miR-149-5p; hsa-miR-18a-5p; hsa-miR-20a-5p; hsa-miR-18b-5p; hsa-miR-199a-3p; hsa-miR-32-5p; hsa-miR-301a-3p; hsa-miR-107; hsa-miR-425-3p; hsa-miR-15a-5p; hsa-let-7e-5p; hsa-miR-1227-3p; hsa-miR-20b-5p; hsa-miR-101-3p; hsa-miR-454-3p; hsa-miR-15b-5p; hsa-miR-196b-5p; hsa-miR-93-5p; hsa-let-7g-5p; hsa-miR-17-5p; hsa-miR-195-5p; hsa-…
Gene Ontology (miRWalk)	GO0010629 negative regulation of gene expression	enriched	0.0273681	133	hsa-miR-144-3p; hsa-miR-31-5p; hsa-miR-18a-5p; hsa-miR-20a-5p; hsa-miR-18b-5p; hsa-miR-32-5p; hsa-miR-107; hsa-let-7e-5p; hsa-miR-20b-5p; hsa-miR-101-3p; hsa-miR-15b-5p; hsa-miR-93-5p; hsa-miR-17-5p; hsa-miR-195-5p; hsa-miR-424-5p; hsa-miR-98-5p; hsa-miR-27b-3p; hsa-miR-126-3p; hsa-miR-16-5p; hsa-miR-96-5p; hsa-let-7a-5p; hsa-let-7f-5p; hsa-miR-26b-5p; hsa-miR-146b-5p; hsa-miR-27a-3p; hsa-miR-122…
Gene Ontology (miRWalk)	GO0030198 extracellular matrix organization	enriched	0.0273681	119	hsa-miR-31-5p; hsa-miR-149-5p; hsa-miR-18a-5p; hsa-miR-20a-5p; hsa-miR-301a-3p; hsa-miR-15a-5p; hsa-miR-126-5p; hsa-let-7e-5p; hsa-miR-101-3p; hsa-miR-15b-5p; hsa-miR-93-5p; hsa-let-7g-5p; hsa-miR-17-5p; hsa-miR-98-5p; hsa-miR-106b-3p; hsa-miR-27b-3p; hsa-miR-126-3p; hsa-miR-16-5p; hsa-let-7a-5p; hsa-miR-26b-5p; hsa-miR-146b-5p; hsa-miR-140-5p; hsa-miR-20a-3p; hsa-miR-27a-3p; hsa-miR-193a-3p; hsa…
Gene Ontology (miRWalk)	GO0031077 post embryonic camera type eye development	enriched	0.0273681	55	hsa-miR-149-5p; hsa-miR-20a-5p; hsa-miR-32-5p; hsa-miR-107; hsa-miR-15a-5p; hsa-miR-20b-5p; hsa-miR-101-3p; hsa-miR-15b-5p; hsa-miR-93-5p; hsa-miR-17-5p; hsa-miR-195-5p; hsa-miR-126-3p; hsa-miR-16-5p; hsa-miR-26b-5p; hsa-miR-140-5p; hsa-miR-183-5p; hsa-miR-103a-3p; hsa-miR-372-3p; hsa-miR-124-3p; hsa-miR-520g-3p; hsa-miR-302d-3p; hsa-miR-205-5p; hsa-miR-9-5p; hsa-miR-200b-3p; hsa-miR-504-5p; hsa-…
Gene Ontology (miRWalk)	GO0032026 response to magnesium ion	enriched	0.0273681	45	hsa-miR-20a-5p; hsa-miR-15a-5p; hsa-miR-15b-5p; hsa-miR-93-5p; hsa-miR-17-5p; hsa-miR-195-5p; hsa-miR-424-5p; hsa-miR-98-5p; hsa-miR-16-5p; hsa-let-7a-5p; hsa-let-7f-5p; hsa-miR-26b-5p; hsa-miR-19a-3p; hsa-miR-183-5p; hsa-miR-338-3p; hsa-let-7d-5p; hsa-miR-124-3p; hsa-miR-9-5p; hsa-miR-19b-1-5p; hsa-miR-520b; hsa-miR-449a; hsa-miR-374b-5p; hsa-miR-302a-3p; hsa-miR-302c-3p; hsa-miR-106b-5p; hsa-mi…
Gene Ontology (miRWalk)	GO0033601 positive regulation of mammary gland epithelial cell proliferation	enriched	0.0273681	46	hsa-miR-18a-5p; hsa-miR-20a-5p; hsa-miR-425-3p; hsa-miR-15a-5p; hsa-miR-15b-5p; hsa-miR-93-5p; hsa-miR-17-5p; hsa-miR-195-5p; hsa-miR-424-5p; hsa-miR-16-5p; hsa-miR-96-5p; hsa-let-7f-5p; hsa-miR-26b-5p; hsa-miR-19a-3p; hsa-miR-183-5p; hsa-miR-338-3p; hsa-miR-205-5p; hsa-miR-9-5p; hsa-miR-19b-1-5p; hsa-miR-520b; hsa-miR-449a; hsa-miR-26a-5p; hsa-miR-374b-5p; hsa-miR-302a-3p; hsa-miR-302c-3p; hsa-m…
Gene Ontology (miRWalk)	GO0035335 peptidyl tyrosine dephosphorylation	enriched	0.0273681	98	hsa-miR-144-3p; hsa-miR-31-5p; hsa-miR-149-5p; hsa-miR-18a-5p; hsa-miR-20a-5p; hsa-miR-107; hsa-miR-15a-5p; hsa-miR-126-5p; hsa-let-7e-5p; hsa-miR-15b-5p; hsa-miR-93-5p; hsa-miR-17-5p; hsa-miR-624-5p; hsa-miR-106b-3p; hsa-miR-27b-3p; hsa-miR-126-3p; hsa-miR-16-5p; hsa-let-7a-5p; hsa-miR-26b-5p; hsa-miR-27a-3p; hsa-miR-1229-3p; hsa-miR-19a-3p; hsa-miR-183-5p; hsa-miR-103a-3p; hsa-miR-519d-3p; hsa-…
Gene Ontology (miRWalk)	GO0035767 endothelial cell chemotaxis	enriched	0.0273681	48	hsa-miR-20a-5p; hsa-miR-107; hsa-miR-15a-5p; hsa-miR-20b-5p; hsa-miR-101-3p; hsa-miR-15b-5p; hsa-miR-93-5p; hsa-miR-17-5p; hsa-miR-195-5p; hsa-miR-126-3p; hsa-miR-16-5p; hsa-let-7a-5p; hsa-miR-26b-5p; hsa-miR-140-5p; hsa-let-7d-5p; hsa-miR-372-3p; hsa-miR-124-3p; hsa-miR-520g-3p; hsa-miR-302d-3p; hsa-miR-205-5p; hsa-miR-9-5p; hsa-miR-200b-3p; hsa-miR-504-5p; hsa-miR-106b-5p; hsa-miR-1-3p; hsa-miR…
Gene Ontology (miRWalk)	GO0044212 transcription regulatory region dna binding	enriched	0.0273681	198	hsa-miR-31-5p; hsa-miR-149-5p; hsa-miR-18a-5p; hsa-miR-20a-5p; hsa-miR-199a-3p; hsa-miR-301a-3p; hsa-miR-107; hsa-miR-425-3p; hsa-miR-15a-5p; hsa-let-7e-5p; hsa-miR-1227-3p; hsa-miR-20b-5p; hsa-miR-101-3p; hsa-miR-454-3p; hsa-miR-15b-5p; hsa-miR-196b-5p; hsa-miR-93-5p; hsa-miR-17-5p; hsa-miR-424-5p; hsa-miR-98-5p; hsa-miR-142-3p; hsa-miR-106b-3p; hsa-miR-27b-3p; hsa-miR-126-3p; hsa-miR-16-5p; hsa…
Gene Ontology (miRWalk)	GO0045892 negative regulation of transcription dna dependent	enriched	0.0273681	245	hsa-miR-17-3p; hsa-miR-144-3p; hsa-miR-190a-5p; hsa-miR-31-5p; hsa-miR-149-5p; hsa-miR-18a-5p; hsa-miR-20a-5p; hsa-miR-18b-5p; hsa-miR-199a-3p; hsa-miR-32-5p; hsa-miR-301a-3p; hsa-miR-107; hsa-miR-425-3p; hsa-miR-15a-5p; hsa-let-7e-5p; hsa-miR-20b-5p; hsa-miR-101-3p; hsa-miR-454-3p; hsa-miR-15b-5p; hsa-miR-196b-5p; hsa-miR-93-5p; hsa-let-7g-5p; hsa-miR-17-5p; hsa-miR-195-5p; hsa-miR-424-5p; hsa-m…
Gene Ontology (miRWalk)	GO0046777 protein autophosphorylation	enriched	0.0273681	179	hsa-miR-17-3p; hsa-miR-144-3p; hsa-miR-31-5p; hsa-miR-149-5p; hsa-miR-18a-5p; hsa-miR-20a-5p; hsa-miR-199a-3p; hsa-miR-32-5p; hsa-miR-301a-3p; hsa-miR-107; hsa-miR-15a-5p; hsa-let-7e-5p; hsa-miR-20b-5p; hsa-miR-101-3p; hsa-miR-15b-5p; hsa-miR-196b-5p; hsa-miR-93-5p; hsa-let-7g-5p; hsa-miR-17-5p; hsa-miR-195-5p; hsa-miR-424-5p; hsa-miR-98-5p; hsa-miR-126-3p; hsa-miR-16-5p; hsa-let-7a-5p; hsa-let-7…
Gene Ontology (miRWalk)	GO0050821 protein stabilization	enriched	0.0273681	131	hsa-miR-17-3p; hsa-miR-144-3p; hsa-miR-31-5p; hsa-miR-149-5p; hsa-miR-18a-5p; hsa-miR-20a-5p; hsa-miR-18b-5p; hsa-miR-32-5p; hsa-miR-107; hsa-miR-425-3p; hsa-miR-15a-5p; hsa-miR-101-3p; hsa-miR-15b-5p; hsa-miR-93-5p; hsa-let-7g-5p; hsa-miR-17-5p; hsa-miR-98-5p; hsa-miR-142-3p; hsa-miR-106b-3p; hsa-miR-16-5p; hsa-miR-96-5p; hsa-let-7a-5p; hsa-let-7f-5p; hsa-miR-26b-5p; hsa-miR-27a-3p; hsa-miR-1229…
Gene Ontology (miRWalk)	GO0050930 induction of positive chemotaxis	enriched	0.0273681	58	hsa-miR-17-3p; hsa-miR-31-5p; hsa-miR-20a-5p; hsa-miR-107; hsa-miR-15a-5p; hsa-miR-126-5p; hsa-miR-20b-5p; hsa-miR-101-3p; hsa-miR-15b-5p; hsa-miR-93-5p; hsa-miR-17-5p; hsa-miR-195-5p; hsa-miR-98-5p; hsa-miR-126-3p; hsa-miR-16-5p; hsa-miR-26b-5p; hsa-miR-140-5p; hsa-miR-372-3p; hsa-miR-124-3p; hsa-miR-520g-3p; hsa-miR-375; hsa-miR-302d-3p; hsa-miR-205-5p; hsa-miR-9-5p; hsa-miR-200b-3p; hsa-miR-50…
Gene Ontology (miRWalk)	GO0051216 cartilage development	enriched	0.0273681	92	hsa-miR-17-3p; hsa-miR-31-5p; hsa-miR-149-5p; hsa-miR-18a-5p; hsa-miR-20a-5p; hsa-miR-199a-3p; hsa-miR-107; hsa-miR-126-5p; hsa-let-7e-5p; hsa-miR-20b-5p; hsa-miR-101-3p; hsa-miR-15b-5p; hsa-miR-93-5p; hsa-miR-17-5p; hsa-miR-424-5p; hsa-miR-142-3p; hsa-miR-106b-3p; hsa-miR-27b-3p; hsa-miR-16-5p; hsa-let-7a-5p; hsa-miR-26b-5p; hsa-miR-19a-3p; hsa-miR-103a-3p; hsa-miR-328-3p; hsa-miR-148b-3p; hsa-m…
Gene Ontology (miRWalk)	GO0060736 prostate gland growth	enriched	0.0273681	51	hsa-miR-144-3p; hsa-miR-149-5p; hsa-miR-18a-5p; hsa-miR-20a-5p; hsa-miR-107; hsa-miR-101-3p; hsa-miR-93-5p; hsa-miR-17-5p; hsa-miR-424-5p; hsa-miR-98-5p; hsa-miR-16-5p; hsa-let-7f-5p; hsa-miR-26b-5p; hsa-miR-27a-3p; hsa-miR-19a-3p; hsa-miR-103a-3p; hsa-miR-519d-3p; hsa-miR-217; hsa-miR-124-3p; hsa-miR-375; hsa-miR-26a-5p; hsa-miR-141-3p; hsa-miR-615-3p; hsa-miR-519c-3p; hsa-miR-221-3p; hsa-miR-10…
Gene Ontology (miRWalk)	GO0071371 cellular response to gonadotropin stimulus	enriched	0.0273681	19	hsa-miR-20a-5p; hsa-miR-15a-5p; hsa-miR-98-5p; hsa-miR-16-5p; hsa-let-7f-5p; hsa-miR-140-5p; hsa-miR-183-5p; hsa-miR-148b-3p; hsa-miR-124-3p; hsa-miR-92b-3p; hsa-miR-375; hsa-miR-200a-3p; hsa-miR-1-3p; hsa-miR-181c-5p; hsa-miR-181a-5p; hsa-let-7b-5p; hsa-miR-181b-5p; hsa-miR-212-3p; hsa-miR-128-3p
Pathways (miRWalk)	WP477 Cytoplasmic Ribosomal Proteins	enriched	0.0275238	162	hsa-miR-17-3p; hsa-miR-31-5p; hsa-miR-149-5p; hsa-miR-18a-5p; hsa-miR-20a-5p; hsa-miR-32-5p; hsa-miR-301a-3p; hsa-miR-107; hsa-let-7e-5p; hsa-miR-1227-3p; hsa-miR-454-3p; hsa-miR-15b-5p; hsa-miR-93-5p; hsa-let-7g-5p; hsa-miR-17-5p; hsa-miR-195-5p; hsa-miR-182-3p; hsa-miR-98-5p; hsa-miR-106b-3p; hsa-miR-27b-3p; hsa-miR-16-5p; hsa-miR-96-5p; hsa-let-7a-5p; hsa-miR-26b-5p; hsa-miR-20a-3p; hsa-miR-12…
Gene Ontology (miRWalk)	GO0007165 signal transduction	enriched	0.027963	267	hsa-miR-17-3p; hsa-miR-144-3p; hsa-miR-31-5p; hsa-miR-149-5p; hsa-miR-18a-5p; hsa-miR-20a-5p; hsa-miR-18b-5p; hsa-miR-199a-3p; hsa-miR-32-5p; hsa-miR-301a-3p; hsa-miR-107; hsa-miR-425-3p; hsa-miR-15a-5p; hsa-miR-126-5p; hsa-let-7e-5p; hsa-miR-20b-5p; hsa-miR-101-3p; hsa-miR-15b-5p; hsa-miR-196b-5p; hsa-miR-93-5p; hsa-let-7g-5p; hsa-miR-17-5p; hsa-miR-195-5p; hsa-miR-424-5p; hsa-miR-98-5p; hsa-miR…
Gene Ontology (miRWalk)	GO0005852 eukaryotic translation initiation factor 3 complex	depleted	0.027974	52	hsa-miR-149-5p; hsa-let-7e-5p; hsa-miR-98-5p; hsa-miR-16-5p; hsa-let-7a-5p; hsa-let-7f-5p; hsa-miR-26b-5p; hsa-miR-130b-5p; hsa-miR-124-3p; hsa-miR-92b-3p; hsa-miR-1226-3p; hsa-miR-423-3p; hsa-miR-615-3p; hsa-miR-1303; hsa-miR-106b-5p; hsa-miR-193b-3p; hsa-miR-340-3p; hsa-miR-342-5p; hsa-miR-744-5p; hsa-miR-455-3p; hsa-miR-21-5p; hsa-miR-222-3p; hsa-miR-155-5p; hsa-miR-769-3p; hsa-miR-215-5p; hsa…
Gene Ontology (miRWalk)	GO0031462 cul2 ring ubiquitin ligase complex	depleted	0.027974	15	hsa-miR-424-5p; hsa-miR-615-3p; hsa-miR-222-3p; hsa-miR-125a-5p; hsa-miR-4326; hsa-miR-100-5p; hsa-let-7b-5p; hsa-miR-331-3p; hsa-miR-92a-3p; hsa-miR-93-3p; hsa-miR-19b-3p; hsa-miR-99a-5p; hsa-miR-484; hsa-miR-335-5p; hsa-miR-30c-5p
Gene Ontology (miRWalk)	GO0050804 regulation of synaptic transmission	depleted	0.027974	14	hsa-miR-26b-5p; hsa-miR-744-5p; hsa-miR-10a-5p; hsa-miR-200c-3p; hsa-miR-215-5p; hsa-miR-3691-5p; hsa-miR-138-5p; hsa-miR-92a-3p; hsa-miR-19b-3p; hsa-miR-192-5p; hsa-miR-335-5p; hsa-miR-30b-5p; hsa-miR-128-3p; hsa-miR-130b-3p
Gene Ontology (miRWalk)	GO0000790 nuclear chromatin	enriched	0.027974	150	hsa-miR-17-3p; hsa-miR-149-5p; hsa-miR-18a-5p; hsa-miR-20a-5p; hsa-miR-18b-5p; hsa-miR-199a-3p; hsa-miR-32-5p; hsa-miR-301a-3p; hsa-miR-107; hsa-miR-425-3p; hsa-miR-15a-5p; hsa-let-7e-5p; hsa-miR-101-3p; hsa-miR-454-3p; hsa-miR-15b-5p; hsa-miR-196b-5p; hsa-miR-93-5p; hsa-miR-17-5p; hsa-miR-195-5p; hsa-miR-424-5p; hsa-miR-98-5p; hsa-miR-106b-3p; hsa-miR-27b-3p; hsa-miR-16-5p; hsa-let-7a-5p; hsa-mi…
Gene Ontology (miRWalk)	GO0001659 temperature homeostasis	enriched	0.027974	37	hsa-miR-17-3p; hsa-miR-20a-5p; hsa-miR-425-3p; hsa-miR-15a-5p; hsa-let-7e-5p; hsa-miR-20b-5p; hsa-miR-93-5p; hsa-miR-98-5p; hsa-miR-106b-3p; hsa-miR-96-5p; hsa-miR-26b-5p; hsa-miR-27a-3p; hsa-miR-183-5p; hsa-miR-148b-3p; hsa-miR-124-3p; hsa-miR-92b-3p; hsa-miR-9-5p; hsa-miR-337-3p; hsa-miR-504-5p; hsa-miR-615-3p; hsa-miR-1-3p; hsa-miR-196a-5p; hsa-miR-21-5p; hsa-miR-182-5p; hsa-miR-155-5p; hsa-mi…
Gene Ontology (miRWalk)	GO0001666 response to hypoxia	enriched	0.027974	188	hsa-miR-31-5p; hsa-miR-149-5p; hsa-miR-18a-5p; hsa-miR-20a-5p; hsa-miR-199a-3p; hsa-miR-32-5p; hsa-miR-301a-3p; hsa-miR-107; hsa-miR-425-3p; hsa-miR-15a-5p; hsa-miR-126-5p; hsa-let-7e-5p; hsa-miR-20b-5p; hsa-miR-101-3p; hsa-miR-454-3p; hsa-miR-15b-5p; hsa-miR-196b-5p; hsa-miR-93-5p; hsa-miR-17-5p; hsa-miR-195-5p; hsa-miR-424-5p; hsa-miR-98-5p; hsa-miR-106b-3p; hsa-miR-27b-3p; hsa-miR-126-3p; hsa-…
Gene Ontology (miRWalk)	GO0007199 g protein coupled receptor signaling pathway coupled to cgmp nucleotide second messenger	enriched	0.027974	15	hsa-miR-31-5p; hsa-miR-101-3p; hsa-miR-98-5p; hsa-miR-142-3p; hsa-miR-16-5p; hsa-miR-26b-5p; hsa-miR-940; hsa-miR-148b-3p; hsa-miR-124-3p; hsa-miR-145-5p; hsa-miR-215-5p; hsa-miR-204-5p; hsa-miR-192-5p; hsa-miR-335-5p; hsa-miR-34a-5p
Gene Ontology (miRWalk)	GO0007507 heart development	enriched	0.027974	166	hsa-miR-17-3p; hsa-miR-144-3p; hsa-miR-31-5p; hsa-miR-149-5p; hsa-miR-18a-5p; hsa-miR-20a-5p; hsa-miR-32-5p; hsa-miR-107; hsa-miR-15a-5p; hsa-let-7e-5p; hsa-miR-20b-5p; hsa-miR-101-3p; hsa-miR-15b-5p; hsa-miR-93-5p; hsa-miR-17-5p; hsa-miR-98-5p; hsa-miR-142-3p; hsa-miR-27b-3p; hsa-miR-126-3p; hsa-miR-16-5p; hsa-let-7a-5p; hsa-let-7f-5p; hsa-miR-26b-5p; hsa-miR-140-5p; hsa-miR-20a-3p; hsa-miR-27a-…
Gene Ontology (miRWalk)	GO0010740 positive regulation of intracellular protein kinase cascade	enriched	0.027974	43	hsa-miR-18a-5p; hsa-miR-20a-5p; hsa-miR-107; hsa-miR-15a-5p; hsa-miR-20b-5p; hsa-miR-101-3p; hsa-miR-15b-5p; hsa-miR-93-5p; hsa-miR-17-5p; hsa-miR-195-5p; hsa-miR-126-3p; hsa-miR-16-5p; hsa-miR-140-5p; hsa-miR-372-3p; hsa-miR-124-3p; hsa-miR-520g-3p; hsa-miR-302d-3p; hsa-miR-205-5p; hsa-miR-9-5p; hsa-miR-200b-3p; hsa-miR-504-5p; hsa-miR-106b-5p; hsa-miR-29b-3p; hsa-miR-373-3p; hsa-miR-29c-3p; hsa…
Gene Ontology (miRWalk)	GO0030308 negative regulation of cell growth	enriched	0.027974	206	hsa-miR-190a-5p; hsa-miR-31-5p; hsa-miR-149-5p; hsa-miR-18a-5p; hsa-miR-20a-5p; hsa-miR-199a-3p; hsa-miR-32-5p; hsa-miR-301a-3p; hsa-miR-425-3p; hsa-miR-15a-5p; hsa-let-7e-5p; hsa-miR-20b-5p; hsa-miR-101-3p; hsa-miR-454-3p; hsa-miR-15b-5p; hsa-miR-196b-5p; hsa-miR-93-5p; hsa-let-7g-5p; hsa-miR-17-5p; hsa-miR-195-5p; hsa-miR-424-5p; hsa-miR-98-5p; hsa-miR-142-3p; hsa-miR-27b-3p; hsa-miR-16-5p; hsa…
Gene Ontology (miRWalk)	GO0030336 negative regulation of cell migration	enriched	0.027974	136	hsa-miR-144-3p; hsa-miR-31-5p; hsa-miR-149-5p; hsa-miR-18a-5p; hsa-miR-20a-5p; hsa-miR-301a-3p; hsa-miR-107; hsa-miR-15a-5p; hsa-let-7e-5p; hsa-miR-454-3p; hsa-miR-15b-5p; hsa-miR-196b-5p; hsa-miR-93-5p; hsa-miR-17-5p; hsa-miR-195-5p; hsa-miR-98-5p; hsa-miR-142-3p; hsa-miR-126-3p; hsa-miR-16-5p; hsa-miR-96-5p; hsa-let-7a-5p; hsa-let-7f-5p; hsa-miR-26b-5p; hsa-miR-140-5p; hsa-miR-20a-3p; hsa-miR-1…
Gene Ontology (miRWalk)	GO0033130 acetylcholine receptor binding	enriched	0.027974	26	hsa-miR-20a-5p; hsa-miR-15a-5p; hsa-miR-101-3p; hsa-miR-93-5p; hsa-miR-17-5p; hsa-miR-195-5p; hsa-miR-16-5p; hsa-let-7a-5p; hsa-miR-328-3p; hsa-miR-135a-5p; hsa-let-7d-5p; hsa-miR-520c-3p; hsa-miR-375; hsa-miR-423-3p; hsa-miR-3620-3p; hsa-miR-106b-5p; hsa-miR-196a-5p; hsa-miR-130a-3p; hsa-miR-1260b; hsa-miR-590-3p; hsa-miR-222-3p; hsa-miR-532-3p; hsa-miR-484; hsa-miR-335-5p; hsa-miR-500a-5p; hsa-…
Gene Ontology (miRWalk)	GO0035924 cellular response to vascular endothelial growth factor stimulus	enriched	0.027974	58	hsa-miR-20a-5p; hsa-miR-107; hsa-miR-15a-5p; hsa-miR-20b-5p; hsa-miR-101-3p; hsa-miR-15b-5p; hsa-miR-93-5p; hsa-miR-17-5p; hsa-miR-195-5p; hsa-miR-126-3p; hsa-miR-16-5p; hsa-let-7a-5p; hsa-miR-26b-5p; hsa-miR-140-5p; hsa-miR-1229-3p; hsa-miR-183-5p; hsa-let-7d-5p; hsa-miR-372-3p; hsa-miR-124-3p; hsa-miR-520g-3p; hsa-miR-302d-3p; hsa-miR-205-5p; hsa-miR-9-5p; hsa-miR-19b-1-5p; hsa-miR-200b-3p; hsa…
Gene Ontology (miRWalk)	GO0040007 growth	enriched	0.027974	74	hsa-miR-144-3p; hsa-miR-31-5p; hsa-miR-20a-5p; hsa-miR-107; hsa-miR-15a-5p; hsa-miR-20b-5p; hsa-miR-101-3p; hsa-miR-15b-5p; hsa-miR-93-5p; hsa-let-7g-5p; hsa-miR-17-5p; hsa-miR-195-5p; hsa-miR-98-5p; hsa-miR-142-3p; hsa-miR-126-3p; hsa-miR-16-5p; hsa-let-7a-5p; hsa-let-7f-5p; hsa-miR-26b-5p; hsa-miR-140-5p; hsa-miR-1229-3p; hsa-miR-148b-3p; hsa-miR-372-3p; hsa-miR-124-3p; hsa-miR-520g-3p; hsa-miR…
Gene Ontology (miRWalk)	GO0045322 unmethylated cpg binding	enriched	0.027974	34	hsa-miR-199a-3p; hsa-miR-425-3p; hsa-miR-1227-3p; hsa-miR-93-5p; hsa-miR-17-5p; hsa-miR-195-5p; hsa-miR-16-5p; hsa-miR-193a-3p; hsa-miR-19a-3p; hsa-miR-369-5p; hsa-miR-148b-3p; hsa-let-7d-5p; hsa-miR-124-3p; hsa-miR-92b-3p; hsa-miR-375; hsa-miR-1226-3p; hsa-miR-148a-3p; hsa-miR-29b-3p; hsa-miR-29c-3p; hsa-miR-199a-5p; hsa-miR-296-3p; hsa-miR-122-5p; hsa-miR-155-5p; hsa-miR-331-3p; hsa-miR-92a-3p;…
Gene Ontology (miRWalk)	GO0045785 positive regulation of cell adhesion	enriched	0.027974	81	hsa-miR-17-3p; hsa-miR-31-5p; hsa-miR-20a-5p; hsa-miR-32-5p; hsa-miR-107; hsa-miR-15a-5p; hsa-miR-20b-5p; hsa-miR-101-3p; hsa-miR-15b-5p; hsa-miR-93-5p; hsa-miR-17-5p; hsa-miR-195-5p; hsa-miR-98-5p; hsa-miR-142-3p; hsa-miR-126-3p; hsa-miR-16-5p; hsa-miR-96-5p; hsa-miR-26b-5p; hsa-miR-140-5p; hsa-miR-27a-3p; hsa-miR-183-5p; hsa-miR-328-3p; hsa-miR-548d-3p; hsa-miR-372-3p; hsa-miR-124-3p; hsa-miR-5…
Gene Ontology (miRWalk)	GO0048739 cardiac muscle fiber development	enriched	0.027974	45	hsa-miR-20a-5p; hsa-miR-107; hsa-miR-15a-5p; hsa-miR-20b-5p; hsa-miR-101-3p; hsa-miR-15b-5p; hsa-miR-93-5p; hsa-miR-17-5p; hsa-miR-195-5p; hsa-miR-126-3p; hsa-miR-16-5p; hsa-miR-26b-5p; hsa-miR-140-5p; hsa-miR-372-3p; hsa-miR-520g-3p; hsa-miR-375; hsa-miR-302d-3p; hsa-miR-205-5p; hsa-miR-9-5p; hsa-miR-200b-3p; hsa-miR-504-5p; hsa-miR-26a-5p; hsa-miR-106b-5p; hsa-miR-29b-3p; hsa-miR-373-3p; hsa-mi…
Gene Ontology (miRWalk)	GO0060754 positive regulation of mast cell chemotaxis	enriched	0.027974	43	hsa-miR-20a-5p; hsa-miR-107; hsa-miR-15a-5p; hsa-miR-20b-5p; hsa-miR-101-3p; hsa-miR-15b-5p; hsa-miR-93-5p; hsa-miR-17-5p; hsa-miR-195-5p; hsa-miR-98-5p; hsa-miR-126-3p; hsa-miR-16-5p; hsa-miR-26b-5p; hsa-miR-140-5p; hsa-miR-372-3p; hsa-miR-520g-3p; hsa-miR-302d-3p; hsa-miR-205-5p; hsa-miR-9-5p; hsa-miR-200b-3p; hsa-miR-504-5p; hsa-miR-106b-5p; hsa-miR-29b-3p; hsa-miR-373-3p; hsa-miR-29c-3p; hsa-…
Gene Ontology (miRWalk)	GO0000186 activation of mapkk activity	enriched	0.027995	111	hsa-miR-31-5p; hsa-miR-20a-5p; hsa-miR-199a-3p; hsa-miR-32-5p; hsa-miR-126-5p; hsa-let-7e-5p; hsa-miR-101-3p; hsa-miR-15b-5p; hsa-miR-93-5p; hsa-let-7g-5p; hsa-miR-195-5p; hsa-miR-424-5p; hsa-miR-98-5p; hsa-miR-142-3p; hsa-miR-106b-3p; hsa-miR-27b-3p; hsa-miR-126-3p; hsa-miR-16-5p; hsa-miR-96-5p; hsa-let-7a-5p; hsa-miR-26b-5p; hsa-miR-140-5p; hsa-miR-27a-3p; hsa-miR-183-5p; hsa-miR-103a-3p; hsa-m…
Gene Ontology (miRWalk)	GO0005730 nucleolus	enriched	0.027995	328	hsa-miR-17-3p; hsa-let-7f-1-3p; hsa-miR-31-5p; hsa-miR-149-5p; hsa-miR-18a-5p; hsa-miR-20a-5p; hsa-miR-18b-5p; hsa-miR-199a-3p; hsa-miR-32-5p; hsa-miR-301a-3p; hsa-miR-107; hsa-miR-425-3p; hsa-miR-15a-5p; hsa-let-7e-5p; hsa-miR-1227-3p; hsa-miR-20b-5p; hsa-miR-101-3p; hsa-miR-454-3p; hsa-miR-15b-5p; hsa-miR-196b-5p; hsa-miR-93-5p; hsa-let-7g-5p; hsa-miR-17-5p; hsa-miR-195-5p; hsa-miR-182-3p; hsa-…
Gene Ontology (miRWalk)	GO0010923 negative regulation of phosphatase activity	enriched	0.027995	61	hsa-miR-31-5p; hsa-miR-149-5p; hsa-miR-18a-5p; hsa-miR-301a-3p; hsa-miR-196b-5p; hsa-miR-550a-5p; hsa-miR-93-5p; hsa-miR-98-5p; hsa-miR-106b-3p; hsa-miR-27b-3p; hsa-miR-126-3p; hsa-miR-16-5p; hsa-let-7a-5p; hsa-miR-26b-5p; hsa-miR-193a-3p; hsa-miR-940; hsa-miR-183-5p; hsa-miR-103a-3p; hsa-miR-598-3p; hsa-miR-148b-3p; hsa-miR-124-3p; hsa-miR-92b-3p; hsa-miR-375; hsa-miR-423-3p; hsa-miR-3679-3p; hs…
Pathways (miRWalk)	P00018 EGF receptor signaling pathway	enriched	0.0281322	164	hsa-miR-17-3p; hsa-miR-31-5p; hsa-miR-149-5p; hsa-miR-20a-5p; hsa-miR-199a-3p; hsa-miR-32-5p; hsa-miR-15a-5p; hsa-let-7e-5p; hsa-miR-20b-5p; hsa-miR-101-3p; hsa-miR-15b-5p; hsa-miR-93-5p; hsa-let-7g-5p; hsa-miR-17-5p; hsa-miR-424-5p; hsa-miR-98-5p; hsa-miR-142-3p; hsa-miR-27b-3p; hsa-miR-126-3p; hsa-miR-16-5p; hsa-miR-96-5p; hsa-let-7a-5p; hsa-let-7f-5p; hsa-miR-26b-5p; hsa-miR-146b-5p; hsa-miR-2…
Pathways (miRWalk)	hsa05221 Acute myeloid leukemia	enriched	0.0295737	142	hsa-miR-144-3p; hsa-miR-149-5p; hsa-miR-20a-5p; hsa-miR-199a-3p; hsa-miR-15a-5p; hsa-let-7e-5p; hsa-miR-20b-5p; hsa-miR-101-3p; hsa-miR-15b-5p; hsa-miR-93-5p; hsa-let-7g-5p; hsa-miR-17-5p; hsa-miR-195-5p; hsa-miR-424-5p; hsa-miR-98-5p; hsa-miR-126-3p; hsa-miR-16-5p; hsa-miR-96-5p; hsa-let-7a-5p; hsa-let-7f-5p; hsa-miR-26b-5p; hsa-miR-146b-5p; hsa-miR-1229-3p; hsa-miR-19a-3p; hsa-miR-183-5p; hsa-m…
Gene Ontology (miRWalk)	GO0071397 cellular response to cholesterol	depleted	0.0297481	29	hsa-miR-18a-5p; hsa-miR-96-5p; hsa-miR-940; hsa-miR-338-3p; hsa-miR-148b-3p; hsa-miR-26a-5p; hsa-miR-326; hsa-miR-221-3p; hsa-miR-505-3p; hsa-miR-122-5p; hsa-miR-125b-5p; hsa-miR-1301-3p; hsa-miR-769-3p; hsa-miR-324-5p; hsa-miR-31-3p; hsa-miR-186-5p; hsa-let-7b-5p; hsa-miR-331-3p; hsa-miR-92a-3p; hsa-miR-19b-3p; hsa-miR-7-5p; hsa-miR-192-5p; hsa-miR-10b-5p; hsa-miR-335-5p; hsa-miR-212-3p; hsa-miR…
Gene Ontology (miRWalk)	GO0002687 positive regulation of leukocyte migration	enriched	0.0297481	53	hsa-miR-17-3p; hsa-miR-31-5p; hsa-miR-20a-5p; hsa-miR-107; hsa-miR-15a-5p; hsa-miR-20b-5p; hsa-miR-101-3p; hsa-miR-15b-5p; hsa-miR-93-5p; hsa-miR-17-5p; hsa-miR-195-5p; hsa-miR-126-3p; hsa-miR-16-5p; hsa-miR-26b-5p; hsa-miR-140-5p; hsa-miR-19a-3p; hsa-miR-372-3p; hsa-miR-124-3p; hsa-miR-520g-3p; hsa-miR-302d-3p; hsa-miR-205-5p; hsa-miR-9-5p; hsa-miR-200b-3p; hsa-miR-504-5p; hsa-miR-221-3p; hsa-mi…
Gene Ontology (miRWalk)	GO0004725 protein tyrosine phosphatase activity	enriched	0.0297481	122	hsa-miR-144-3p; hsa-miR-31-5p; hsa-miR-149-5p; hsa-miR-18a-5p; hsa-miR-20a-5p; hsa-miR-107; hsa-miR-15a-5p; hsa-miR-126-5p; hsa-let-7e-5p; hsa-miR-15b-5p; hsa-miR-93-5p; hsa-miR-17-5p; hsa-miR-624-5p; hsa-miR-424-5p; hsa-miR-98-5p; hsa-miR-106b-3p; hsa-miR-27b-3p; hsa-miR-126-3p; hsa-miR-16-5p; hsa-let-7a-5p; hsa-miR-26b-5p; hsa-miR-27a-3p; hsa-miR-1229-3p; hsa-miR-19a-3p; hsa-miR-183-5p; hsa-miR…
Gene Ontology (miRWalk)	GO0005543 phospholipid binding	enriched	0.0297481	153	hsa-miR-190a-5p; hsa-miR-31-5p; hsa-miR-149-5p; hsa-miR-18a-5p; hsa-miR-20a-5p; hsa-miR-32-5p; hsa-miR-15a-5p; hsa-let-7e-5p; hsa-miR-20b-5p; hsa-miR-101-3p; hsa-miR-15b-5p; hsa-miR-93-5p; hsa-miR-17-5p; hsa-miR-195-5p; hsa-miR-424-5p; hsa-miR-98-5p; hsa-miR-142-3p; hsa-miR-27b-3p; hsa-miR-126-3p; hsa-miR-16-5p; hsa-miR-96-5p; hsa-let-7a-5p; hsa-let-7f-5p; hsa-miR-26b-5p; hsa-miR-146b-5p; hsa-miR…
Gene Ontology (miRWalk)	GO0005813 centrosome	enriched	0.0297481	186	hsa-miR-144-3p; hsa-miR-149-5p; hsa-miR-18a-5p; hsa-miR-20a-5p; hsa-miR-18b-5p; hsa-miR-32-5p; hsa-miR-301a-3p; hsa-miR-107; hsa-miR-15a-5p; hsa-let-7e-5p; hsa-miR-1227-3p; hsa-miR-101-3p; hsa-miR-454-3p; hsa-miR-15b-5p; hsa-miR-196b-5p; hsa-miR-93-5p; hsa-let-7g-5p; hsa-miR-17-5p; hsa-miR-195-5p; hsa-miR-424-5p; hsa-miR-98-5p; hsa-miR-142-3p; hsa-miR-106b-3p; hsa-miR-27b-3p; hsa-miR-126-3p; hsa-…
Gene Ontology (miRWalk)	GO0006367 transcription initiation from rna polymerase ii promoter	enriched	0.0297481	203	hsa-miR-17-3p; hsa-miR-144-3p; hsa-miR-31-5p; hsa-miR-149-5p; hsa-miR-18a-5p; hsa-miR-20a-5p; hsa-miR-18b-5p; hsa-miR-199a-3p; hsa-miR-32-5p; hsa-miR-301a-3p; hsa-miR-107; hsa-miR-425-3p; hsa-miR-15a-5p; hsa-let-7e-5p; hsa-miR-20b-5p; hsa-miR-101-3p; hsa-miR-454-3p; hsa-miR-15b-5p; hsa-miR-93-5p; hsa-let-7g-5p; hsa-miR-17-5p; hsa-miR-195-5p; hsa-miR-424-5p; hsa-miR-98-5p; hsa-miR-27b-3p; hsa-miR-…
Gene Ontology (miRWalk)	GO0006468 protein phosphorylation	enriched	0.0297481	224	hsa-miR-17-3p; hsa-miR-144-3p; hsa-miR-31-5p; hsa-miR-149-5p; hsa-miR-18a-5p; hsa-miR-20a-5p; hsa-miR-32-5p; hsa-miR-301a-3p; hsa-miR-107; hsa-miR-425-3p; hsa-miR-15a-5p; hsa-let-7e-5p; hsa-miR-20b-5p; hsa-miR-101-3p; hsa-miR-454-3p; hsa-miR-15b-5p; hsa-miR-196b-5p; hsa-miR-550a-5p; hsa-miR-93-5p; hsa-let-7g-5p; hsa-miR-17-5p; hsa-miR-195-5p; hsa-miR-424-5p; hsa-miR-98-5p; hsa-miR-142-3p; hsa-miR…
Gene Ontology (miRWalk)	GO0015651 quaternary ammonium group transmembrane transporter activity	enriched	0.0297481	4	hsa-miR-26b-5p; hsa-miR-148b-3p; hsa-miR-124-3p; hsa-miR-9-5p
Gene Ontology (miRWalk)	GO0016538 cyclin dependent protein kinase regulator activity	enriched	0.0297481	62	hsa-miR-20a-5p; hsa-miR-32-5p; hsa-miR-107; hsa-miR-15a-5p; hsa-let-7e-5p; hsa-miR-15b-5p; hsa-miR-93-5p; hsa-miR-17-5p; hsa-miR-195-5p; hsa-miR-424-5p; hsa-miR-106b-3p; hsa-miR-126-3p; hsa-miR-16-5p; hsa-let-7f-5p; hsa-miR-26b-5p; hsa-miR-19a-3p; hsa-miR-183-5p; hsa-miR-103a-3p; hsa-miR-338-3p; hsa-miR-124-3p; hsa-miR-9-5p; hsa-miR-19b-1-5p; hsa-miR-200b-3p; hsa-miR-520b; hsa-miR-449a; hsa-miR-2…
Gene Ontology (miRWalk)	GO0030324 lung development	enriched	0.0297481	140	hsa-miR-31-5p; hsa-miR-149-5p; hsa-miR-18a-5p; hsa-miR-20a-5p; hsa-miR-18b-5p; hsa-miR-32-5p; hsa-miR-107; hsa-miR-15a-5p; hsa-let-7e-5p; hsa-miR-20b-5p; hsa-miR-101-3p; hsa-miR-15b-5p; hsa-miR-93-5p; hsa-let-7g-5p; hsa-miR-17-5p; hsa-miR-195-5p; hsa-miR-98-5p; hsa-miR-142-3p; hsa-miR-106b-3p; hsa-miR-126-3p; hsa-miR-16-5p; hsa-let-7a-5p; hsa-let-7f-5p; hsa-miR-26b-5p; hsa-miR-140-5p; hsa-miR-27a…
Gene Ontology (miRWalk)	GO0030425 dendrite	enriched	0.0297481	128	hsa-miR-17-3p; hsa-miR-144-3p; hsa-miR-31-5p; hsa-miR-149-5p; hsa-miR-18a-5p; hsa-miR-20a-5p; hsa-miR-107; hsa-miR-15a-5p; hsa-let-7e-5p; hsa-miR-1227-3p; hsa-miR-15b-5p; hsa-miR-196b-5p; hsa-miR-93-5p; hsa-miR-17-5p; hsa-miR-424-5p; hsa-miR-98-5p; hsa-miR-142-3p; hsa-miR-27b-3p; hsa-miR-126-3p; hsa-miR-16-5p; hsa-let-7a-5p; hsa-let-7f-5p; hsa-miR-26b-5p; hsa-miR-20a-3p; hsa-miR-27a-3p; hsa-miR-1…
Gene Ontology (miRWalk)	GO0031642 negative regulation of myelination	enriched	0.0297481	35	hsa-miR-144-3p; hsa-miR-18a-5p; hsa-miR-20a-5p; hsa-miR-107; hsa-miR-15a-5p; hsa-miR-15b-5p; hsa-miR-93-5p; hsa-miR-17-5p; hsa-miR-16-5p; hsa-miR-26b-5p; hsa-miR-19a-3p; hsa-miR-103a-3p; hsa-miR-519d-3p; hsa-miR-217; hsa-miR-26a-5p; hsa-miR-141-3p; hsa-miR-519c-3p; hsa-miR-221-3p; hsa-miR-106b-5p; hsa-miR-193b-3p; hsa-miR-29b-3p; hsa-miR-216a-5p; hsa-miR-23b-3p; hsa-miR-21-5p; hsa-miR-409-3p; hsa…
Gene Ontology (miRWalk)	GO0033598 mammary gland epithelial cell proliferation	enriched	0.0297481	48	hsa-miR-18a-5p; hsa-miR-20a-5p; hsa-miR-15a-5p; hsa-let-7e-5p; hsa-miR-15b-5p; hsa-miR-93-5p; hsa-miR-17-5p; hsa-miR-195-5p; hsa-miR-424-5p; hsa-miR-16-5p; hsa-let-7f-5p; hsa-miR-26b-5p; hsa-miR-19a-3p; hsa-miR-940; hsa-miR-183-5p; hsa-miR-103a-3p; hsa-miR-338-3p; hsa-miR-124-3p; hsa-miR-9-5p; hsa-miR-19b-1-5p; hsa-miR-520b; hsa-miR-449a; hsa-miR-374b-5p; hsa-miR-302a-3p; hsa-miR-302c-3p; hsa-miR…
Gene Ontology (miRWalk)	GO0035176 social behavior	enriched	0.0297481	69	hsa-miR-17-3p; hsa-miR-144-3p; hsa-miR-18a-5p; hsa-miR-20a-5p; hsa-miR-199a-3p; hsa-miR-107; hsa-miR-425-3p; hsa-let-7e-5p; hsa-miR-93-5p; hsa-let-7g-5p; hsa-miR-17-5p; hsa-miR-195-5p; hsa-miR-126-3p; hsa-miR-16-5p; hsa-miR-96-5p; hsa-let-7a-5p; hsa-miR-26b-5p; hsa-miR-19a-3p; hsa-miR-103a-3p; hsa-miR-519d-3p; hsa-miR-217; hsa-miR-148b-3p; hsa-miR-124-3p; hsa-miR-26a-5p; hsa-miR-141-3p; hsa-miR-6…
Gene Ontology (miRWalk)	GO0042523 positive regulation of tyrosine phosphorylation of stat5 protein	enriched	0.0297481	17	hsa-miR-195-5p; hsa-miR-16-5p; hsa-miR-26b-5p; hsa-miR-146b-5p; hsa-miR-27a-3p; hsa-miR-19a-3p; hsa-miR-135a-5p; hsa-miR-372-3p; hsa-miR-375; hsa-miR-302d-3p; hsa-miR-221-3p; hsa-miR-181c-5p; hsa-miR-222-3p; hsa-miR-186-5p; hsa-miR-484; hsa-miR-146a-5p; hsa-miR-335-5p
Gene Ontology (miRWalk)	GO0046856 phosphatidylinositol dephosphorylation	enriched	0.0297481	48	hsa-miR-144-3p; hsa-miR-18a-5p; hsa-miR-20a-5p; hsa-miR-32-5p; hsa-miR-107; hsa-miR-101-3p; hsa-miR-15b-5p; hsa-miR-93-5p; hsa-miR-17-5p; hsa-miR-106b-3p; hsa-miR-27b-3p; hsa-miR-16-5p; hsa-miR-26b-5p; hsa-miR-19a-3p; hsa-miR-103a-3p; hsa-miR-519d-3p; hsa-miR-217; hsa-miR-26a-5p; hsa-miR-141-3p; hsa-miR-519c-3p; hsa-miR-221-3p; hsa-miR-106b-5p; hsa-miR-193b-3p; hsa-miR-29b-3p; hsa-miR-216a-5p; hs…
Gene Ontology (miRWalk)	GO0048146 positive regulation of fibroblast proliferation	enriched	0.0297481	134	hsa-miR-149-5p; hsa-miR-20a-5p; hsa-miR-107; hsa-miR-15a-5p; hsa-let-7e-5p; hsa-miR-20b-5p; hsa-miR-101-3p; hsa-miR-15b-5p; hsa-miR-93-5p; hsa-let-7g-5p; hsa-miR-17-5p; hsa-miR-195-5p; hsa-miR-424-5p; hsa-miR-98-5p; hsa-miR-106b-3p; hsa-miR-126-3p; hsa-miR-16-5p; hsa-miR-96-5p; hsa-let-7a-5p; hsa-let-7f-5p; hsa-miR-26b-5p; hsa-miR-146b-5p; hsa-miR-140-5p; hsa-miR-27a-3p; hsa-miR-1229-3p; hsa-miR-…
Gene Ontology (miRWalk)	GO0051000 positive regulation of nitric oxide synthase activity	enriched	0.0297481	56	hsa-miR-18a-5p; hsa-miR-20a-5p; hsa-miR-18b-5p; hsa-miR-107; hsa-miR-20b-5p; hsa-let-7g-5p; hsa-miR-424-5p; hsa-miR-98-5p; hsa-miR-142-3p; hsa-miR-106b-3p; hsa-miR-126-3p; hsa-miR-16-5p; hsa-miR-96-5p; hsa-let-7a-5p; hsa-miR-26b-5p; hsa-miR-19a-3p; hsa-miR-217; hsa-miR-148b-3p; hsa-miR-124-3p; hsa-miR-302d-3p; hsa-miR-302b-3p; hsa-miR-33a-5p; hsa-miR-26a-5p; hsa-miR-206; hsa-miR-615-3p; hsa-miR-3…
Pathways (miRWalk)	P02772 Pyruvate metabolism	depleted	0.0297799	44	hsa-miR-149-5p; hsa-let-7a-5p; hsa-miR-1229-3p; hsa-miR-183-5p; hsa-miR-328-3p; hsa-miR-423-3p; hsa-miR-766-3p; hsa-miR-326; hsa-let-7a-3p; hsa-miR-221-3p; hsa-miR-193b-3p; hsa-miR-10a-3p; hsa-miR-133a-3p; hsa-miR-30a-5p; hsa-miR-1260b; hsa-miR-296-3p; hsa-miR-122-5p; hsa-miR-222-3p; hsa-miR-125a-5p; hsa-miR-28-5p; hsa-miR-133b; hsa-miR-935; hsa-miR-125b-5p; hsa-miR-1301-3p; hsa-miR-769-3p; hsa-m…
Pathways (miRWalk)	WP107 Translation Factors	depleted	0.0297799	108	hsa-miR-149-5p; hsa-miR-18a-5p; hsa-miR-20a-5p; hsa-let-7e-5p; hsa-miR-15b-5p; hsa-miR-93-5p; hsa-let-7g-5p; hsa-miR-17-5p; hsa-miR-98-5p; hsa-miR-16-5p; hsa-miR-96-5p; hsa-let-7a-5p; hsa-let-7f-5p; hsa-miR-26b-5p; hsa-miR-1228-3p; hsa-miR-27a-3p; hsa-miR-1229-3p; hsa-miR-363-3p; hsa-miR-124-3p; hsa-miR-92b-3p; hsa-miR-375; hsa-miR-1226-3p; hsa-miR-9-5p; hsa-miR-423-3p; hsa-miR-26a-5p; hsa-miR-92…
Pathways (miRWalk)	hsa05110 Vibrio cholerae infection	depleted	0.0297799	102	hsa-miR-17-3p; hsa-miR-149-5p; hsa-miR-301a-3p; hsa-miR-15a-5p; hsa-miR-1227-3p; hsa-miR-15b-5p; hsa-miR-196b-5p; hsa-miR-93-5p; hsa-miR-17-5p; hsa-miR-98-5p; hsa-miR-16-5p; hsa-miR-96-5p; hsa-let-7a-5p; hsa-miR-26b-5p; hsa-miR-19a-3p; hsa-let-7d-5p; hsa-miR-203a-3p; hsa-miR-124-3p; hsa-miR-509-3p; hsa-miR-375; hsa-miR-1226-3p; hsa-miR-9-5p; hsa-miR-423-3p; hsa-miR-326; hsa-miR-615-3p; hsa-miR-37…
Pathways (miRWalk)	P00021 FGF signaling pathway	enriched	0.0297799	159	hsa-miR-17-3p; hsa-miR-31-5p; hsa-miR-149-5p; hsa-miR-20a-5p; hsa-miR-199a-3p; hsa-miR-32-5p; hsa-miR-15a-5p; hsa-let-7e-5p; hsa-miR-101-3p; hsa-miR-15b-5p; hsa-miR-93-5p; hsa-let-7g-5p; hsa-miR-17-5p; hsa-miR-424-5p; hsa-miR-98-5p; hsa-miR-142-3p; hsa-miR-27b-3p; hsa-miR-126-3p; hsa-miR-16-5p; hsa-miR-96-5p; hsa-let-7a-5p; hsa-let-7f-5p; hsa-miR-26b-5p; hsa-miR-146b-5p; hsa-miR-140-5p; hsa-miR-2…
Pathways (miRWalk)	P00029 Huntington disease	enriched	0.0297799	172	hsa-miR-17-3p; hsa-miR-31-5p; hsa-miR-149-5p; hsa-miR-20a-5p; hsa-miR-199a-3p; hsa-miR-301a-3p; hsa-miR-107; hsa-miR-425-3p; hsa-miR-15a-5p; hsa-let-7e-5p; hsa-miR-1227-3p; hsa-miR-101-3p; hsa-miR-454-3p; hsa-miR-15b-5p; hsa-miR-196b-5p; hsa-miR-93-5p; hsa-miR-17-5p; hsa-miR-195-5p; hsa-miR-142-3p; hsa-miR-106b-3p; hsa-miR-27b-3p; hsa-miR-16-5p; hsa-miR-96-5p; hsa-let-7a-5p; hsa-let-7f-5p; hsa-mi…
Pathways (miRWalk)	P00034 Integrin signalling pathway	enriched	0.0297799	187	hsa-miR-31-5p; hsa-miR-149-5p; hsa-miR-20a-5p; hsa-miR-199a-3p; hsa-miR-32-5p; hsa-miR-107; hsa-miR-15a-5p; hsa-let-7e-5p; hsa-miR-1227-3p; hsa-miR-101-3p; hsa-miR-454-3p; hsa-miR-15b-5p; hsa-miR-196b-5p; hsa-miR-93-5p; hsa-let-7g-5p; hsa-miR-17-5p; hsa-miR-195-5p; hsa-miR-424-5p; hsa-miR-98-5p; hsa-miR-142-3p; hsa-miR-106b-3p; hsa-miR-27b-3p; hsa-miR-126-3p; hsa-miR-16-5p; hsa-miR-96-5p; hsa-let…
Pathways (miRWalk)	WP127 IL 5 signaling pathway	enriched	0.0297799	115	hsa-miR-149-5p; hsa-miR-20a-5p; hsa-miR-199a-3p; hsa-miR-15a-5p; hsa-let-7e-5p; hsa-miR-20b-5p; hsa-miR-101-3p; hsa-miR-15b-5p; hsa-miR-93-5p; hsa-let-7g-5p; hsa-miR-17-5p; hsa-miR-195-5p; hsa-miR-182-3p; hsa-miR-424-5p; hsa-miR-98-5p; hsa-miR-126-3p; hsa-miR-16-5p; hsa-miR-96-5p; hsa-let-7a-5p; hsa-let-7f-5p; hsa-miR-26b-5p; hsa-miR-1229-3p; hsa-miR-183-5p; hsa-miR-103a-3p; hsa-miR-217; hsa-miR-…
Pathways (miRWalk)	WP185 Integrin mediated cell adhesion	enriched	0.0297799	148	hsa-miR-31-5p; hsa-miR-149-5p; hsa-miR-20a-5p; hsa-miR-199a-3p; hsa-miR-32-5p; hsa-miR-425-3p; hsa-miR-15a-5p; hsa-let-7e-5p; hsa-miR-101-3p; hsa-miR-15b-5p; hsa-miR-93-5p; hsa-miR-17-5p; hsa-miR-195-5p; hsa-miR-424-5p; hsa-miR-98-5p; hsa-miR-142-3p; hsa-miR-106b-3p; hsa-miR-27b-3p; hsa-miR-126-3p; hsa-miR-16-5p; hsa-miR-96-5p; hsa-let-7a-5p; hsa-miR-26b-5p; hsa-miR-146b-5p; hsa-miR-140-5p; hsa-m…
Pathways (miRWalk)	WP195 IL 1 signaling pathway	enriched	0.0297799	120	hsa-miR-149-5p; hsa-miR-20a-5p; hsa-miR-199a-3p; hsa-miR-15a-5p; hsa-miR-101-3p; hsa-miR-15b-5p; hsa-miR-93-5p; hsa-let-7g-5p; hsa-miR-17-5p; hsa-miR-195-5p; hsa-miR-424-5p; hsa-miR-98-5p; hsa-miR-27b-3p; hsa-miR-126-3p; hsa-miR-16-5p; hsa-miR-96-5p; hsa-let-7a-5p; hsa-let-7f-5p; hsa-miR-26b-5p; hsa-miR-146b-5p; hsa-miR-1228-3p; hsa-miR-1229-3p; hsa-miR-183-5p; hsa-miR-103a-3p; hsa-miR-130b-5p; h…
Pathways (miRWalk)	WP2035 FSH signaling pathway	enriched	0.0297799	93	hsa-miR-17-3p; hsa-miR-144-3p; hsa-miR-199a-3p; hsa-miR-32-5p; hsa-miR-15a-5p; hsa-let-7e-5p; hsa-miR-15b-5p; hsa-miR-196b-5p; hsa-miR-17-5p; hsa-miR-182-3p; hsa-miR-98-5p; hsa-miR-106b-3p; hsa-miR-16-5p; hsa-miR-96-5p; hsa-let-7f-5p; hsa-miR-26b-5p; hsa-miR-27a-3p; hsa-miR-19a-3p; hsa-miR-183-5p; hsa-miR-103a-3p; hsa-let-7d-5p; hsa-miR-203a-3p; hsa-miR-124-3p; hsa-miR-92b-3p; hsa-miR-375; hsa-mi…
Pathways (miRWalk)	WP286 IL 3 Signaling Pathway	enriched	0.0297799	132	hsa-miR-149-5p; hsa-miR-20a-5p; hsa-miR-199a-3p; hsa-miR-32-5p; hsa-miR-107; hsa-miR-15a-5p; hsa-let-7e-5p; hsa-miR-20b-5p; hsa-miR-101-3p; hsa-miR-15b-5p; hsa-miR-196b-5p; hsa-miR-93-5p; hsa-let-7g-5p; hsa-miR-17-5p; hsa-miR-195-5p; hsa-miR-424-5p; hsa-miR-98-5p; hsa-miR-27b-3p; hsa-miR-16-5p; hsa-miR-96-5p; hsa-let-7a-5p; hsa-let-7f-5p; hsa-miR-26b-5p; hsa-miR-1229-3p; hsa-miR-136-5p; hsa-miR-1…
Pathways (miRWalk)	WP289 Myometrial Relaxation and Contraction Pathways	enriched	0.0297799	150	hsa-miR-17-3p; hsa-miR-31-5p; hsa-miR-149-5p; hsa-miR-18a-5p; hsa-miR-199a-3p; hsa-miR-32-5p; hsa-miR-15a-5p; hsa-let-7e-5p; hsa-miR-1227-3p; hsa-miR-101-3p; hsa-miR-15b-5p; hsa-miR-196b-5p; hsa-miR-93-5p; hsa-miR-17-5p; hsa-miR-424-5p; hsa-miR-98-5p; hsa-miR-142-3p; hsa-miR-27b-3p; hsa-miR-126-3p; hsa-miR-16-5p; hsa-miR-96-5p; hsa-let-7a-5p; hsa-let-7f-5p; hsa-miR-26b-5p; hsa-miR-146b-5p; hsa-mi…
Pathways (miRWalk)	WP366 TGF beta Signaling Pathway1	enriched	0.0297799	205	hsa-miR-31-5p; hsa-miR-149-5p; hsa-miR-18a-5p; hsa-miR-20a-5p; hsa-miR-199a-3p; hsa-miR-32-5p; hsa-miR-301a-3p; hsa-miR-15a-5p; hsa-let-7e-5p; hsa-miR-101-3p; hsa-miR-454-3p; hsa-miR-15b-5p; hsa-miR-93-5p; hsa-let-7g-5p; hsa-miR-17-5p; hsa-miR-195-5p; hsa-miR-424-5p; hsa-miR-98-5p; hsa-miR-142-3p; hsa-miR-106b-3p; hsa-miR-27b-3p; hsa-miR-126-3p; hsa-miR-16-5p; hsa-let-7a-5p; hsa-let-7f-5p; hsa-mi…
Pathways (miRWalk)	WP474 Endochondral Ossification	enriched	0.0297799	144	hsa-miR-18a-5p; hsa-miR-20a-5p; hsa-miR-18b-5p; hsa-miR-32-5p; hsa-miR-301a-3p; hsa-miR-107; hsa-miR-15a-5p; hsa-let-7e-5p; hsa-miR-20b-5p; hsa-miR-101-3p; hsa-miR-15b-5p; hsa-miR-196b-5p; hsa-miR-93-5p; hsa-miR-17-5p; hsa-miR-195-5p; hsa-miR-424-5p; hsa-miR-98-5p; hsa-miR-27b-3p; hsa-miR-126-3p; hsa-miR-16-5p; hsa-miR-96-5p; hsa-let-7a-5p; hsa-miR-26b-5p; hsa-miR-140-5p; hsa-miR-27a-3p; hsa-miR-…
Pathways (miRWalk)	WP536 Calcium Regulation in the Cardiac Cell	enriched	0.0297799	127	hsa-miR-17-3p; hsa-miR-31-5p; hsa-miR-149-5p; hsa-miR-32-5p; hsa-miR-107; hsa-let-7e-5p; hsa-miR-101-3p; hsa-miR-15b-5p; hsa-miR-196b-5p; hsa-miR-93-5p; hsa-miR-17-5p; hsa-miR-424-5p; hsa-miR-98-5p; hsa-miR-142-3p; hsa-miR-27b-3p; hsa-miR-126-3p; hsa-miR-16-5p; hsa-miR-96-5p; hsa-let-7a-5p; hsa-let-7f-5p; hsa-miR-26b-5p; hsa-miR-27a-3p; hsa-miR-1229-3p; hsa-miR-19a-3p; hsa-miR-103a-3p; hsa-miR-32…
Pathways (miRWalk)	WP712 Estrogen signaling pathway	enriched	0.0297799	112	hsa-miR-149-5p; hsa-miR-18a-5p; hsa-miR-20a-5p; hsa-miR-18b-5p; hsa-miR-199a-3p; hsa-miR-15a-5p; hsa-miR-20b-5p; hsa-miR-101-3p; hsa-miR-15b-5p; hsa-miR-196b-5p; hsa-miR-93-5p; hsa-miR-17-5p; hsa-miR-195-5p; hsa-miR-424-5p; hsa-miR-27b-3p; hsa-miR-16-5p; hsa-miR-96-5p; hsa-let-7a-5p; hsa-let-7f-5p; hsa-miR-26b-5p; hsa-miR-146b-5p; hsa-miR-27a-3p; hsa-miR-136-5p; hsa-miR-19a-3p; hsa-miR-103a-3p; h…
Pathways (miRWalk)	hsa00190 Oxidative phosphorylation	enriched	0.0297799	105	hsa-miR-17-3p; hsa-miR-149-5p; hsa-miR-18a-5p; hsa-miR-20a-5p; hsa-miR-18b-5p; hsa-miR-15a-5p; hsa-let-7e-5p; hsa-miR-101-3p; hsa-miR-15b-5p; hsa-miR-93-5p; hsa-miR-17-5p; hsa-miR-98-5p; hsa-miR-106b-3p; hsa-miR-27b-3p; hsa-miR-16-5p; hsa-let-7a-5p; hsa-let-7f-5p; hsa-miR-26b-5p; hsa-miR-1229-3p; hsa-miR-940; hsa-miR-183-5p; hsa-miR-103a-3p; hsa-miR-130b-5p; hsa-miR-328-3p; hsa-miR-148b-3p; hsa-m…
Pathways (miRWalk)	hsa00591 Linoleic acid metabolism	enriched	0.0297799	20	hsa-miR-107; hsa-miR-15a-5p; hsa-miR-98-5p; hsa-miR-27b-3p; hsa-miR-146b-5p; hsa-miR-103a-3p; hsa-miR-338-3p; hsa-miR-124-3p; hsa-miR-92b-3p; hsa-miR-9-5p; hsa-miR-449c-5p; hsa-miR-488-3p; hsa-miR-30a-5p; hsa-miR-488-5p; hsa-miR-145-5p; hsa-miR-10a-5p; hsa-let-7b-5p; hsa-miR-335-5p; hsa-miR-128-3p; hsa-miR-132-3p
Pathways (miRWalk)	hsa04080 Neuroactive ligand receptor interaction	enriched	0.0297799	59	hsa-miR-17-3p; hsa-miR-18a-5p; hsa-miR-32-5p; hsa-miR-107; hsa-let-7e-5p; hsa-miR-15b-5p; hsa-miR-196b-5p; hsa-miR-98-5p; hsa-miR-142-3p; hsa-miR-27b-3p; hsa-miR-16-5p; hsa-miR-96-5p; hsa-let-7a-5p; hsa-miR-26b-5p; hsa-miR-27a-3p; hsa-miR-148b-3p; hsa-miR-203a-3p; hsa-miR-124-3p; hsa-miR-375; hsa-miR-483-3p; hsa-miR-9-5p; hsa-miR-504-5p; hsa-miR-766-3p; hsa-miR-148a-3p; hsa-miR-106b-5p; hsa-miR-1…
Pathways (miRWalk)	hsa04114 Oocyte meiosis	enriched	0.0297799	161	hsa-miR-31-5p; hsa-miR-149-5p; hsa-miR-18a-5p; hsa-miR-20a-5p; hsa-miR-199a-3p; hsa-miR-32-5p; hsa-miR-107; hsa-miR-15a-5p; hsa-let-7e-5p; hsa-miR-1227-3p; hsa-miR-101-3p; hsa-miR-15b-5p; hsa-miR-196b-5p; hsa-miR-93-5p; hsa-miR-17-5p; hsa-miR-195-5p; hsa-miR-424-5p; hsa-miR-98-5p; hsa-miR-27b-3p; hsa-miR-126-3p; hsa-miR-16-5p; hsa-miR-96-5p; hsa-let-7a-5p; hsa-let-7f-5p; hsa-miR-26b-5p; hsa-miR-2…
Pathways (miRWalk)	hsa04512 ECM receptor interaction	enriched	0.0297799	96	hsa-miR-31-5p; hsa-miR-149-5p; hsa-miR-20a-5p; hsa-miR-199a-3p; hsa-miR-32-5p; hsa-let-7e-5p; hsa-miR-15b-5p; hsa-miR-196b-5p; hsa-miR-93-5p; hsa-let-7g-5p; hsa-miR-17-5p; hsa-miR-98-5p; hsa-miR-142-3p; hsa-miR-16-5p; hsa-let-7a-5p; hsa-miR-26b-5p; hsa-miR-1229-3p; hsa-miR-183-5p; hsa-miR-103a-3p; hsa-miR-299-5p; hsa-miR-3928-3p; hsa-miR-328-3p; hsa-miR-148b-3p; hsa-let-7d-5p; hsa-miR-124-3p; hsa…
Pathways (miRWalk)	hsa04742 Taste transduction	enriched	0.0297799	31	hsa-miR-1227-3p; hsa-miR-101-3p; hsa-miR-196b-5p; hsa-miR-93-5p; hsa-miR-17-5p; hsa-miR-142-3p; hsa-miR-16-5p; hsa-miR-96-5p; hsa-miR-26b-5p; hsa-miR-103a-3p; hsa-miR-124-3p; hsa-miR-375; hsa-miR-1226-3p; hsa-miR-615-3p; hsa-miR-1-3p; hsa-miR-23b-3p; hsa-miR-744-5p; hsa-miR-182-5p; hsa-miR-155-5p; hsa-let-7b-5p; hsa-miR-331-3p; hsa-miR-92a-3p; hsa-miR-19b-3p; hsa-miR-589-3p; hsa-miR-320a; hsa-miR…
Pathways (miRWalk)	hsa05016 Huntingtons disease	enriched	0.0297799	171	hsa-miR-17-3p; hsa-miR-149-5p; hsa-miR-18a-5p; hsa-miR-20a-5p; hsa-miR-18b-5p; hsa-miR-32-5p; hsa-miR-425-3p; hsa-miR-15a-5p; hsa-let-7e-5p; hsa-miR-20b-5p; hsa-miR-101-3p; hsa-miR-454-3p; hsa-miR-15b-5p; hsa-miR-93-5p; hsa-miR-17-5p; hsa-miR-424-5p; hsa-miR-98-5p; hsa-miR-142-3p; hsa-miR-106b-3p; hsa-miR-27b-3p; hsa-miR-16-5p; hsa-let-7a-5p; hsa-let-7f-5p; hsa-miR-26b-5p; hsa-miR-140-5p; hsa-miR…
Pathways (miRWalk)	hsa04664 Fc epsilon RI signaling pathway	enriched	0.0300523	116	hsa-miR-17-3p; hsa-miR-31-5p; hsa-miR-149-5p; hsa-miR-20a-5p; hsa-miR-199a-3p; hsa-miR-15a-5p; hsa-miR-101-3p; hsa-miR-15b-5p; hsa-miR-93-5p; hsa-let-7g-5p; hsa-miR-17-5p; hsa-miR-424-5p; hsa-miR-98-5p; hsa-miR-142-3p; hsa-miR-27b-3p; hsa-miR-126-3p; hsa-miR-16-5p; hsa-miR-96-5p; hsa-let-7a-5p; hsa-let-7f-5p; hsa-miR-26b-5p; hsa-miR-146b-5p; hsa-miR-519d-3p; hsa-miR-217; hsa-miR-338-3p; hsa-miR-1…
Pathways (miRWalk)	P00031 Inflammation mediated by chemokine and cytokine signaling pathway	enriched	0.0301386	186	hsa-miR-144-3p; hsa-miR-31-5p; hsa-miR-149-5p; hsa-miR-18a-5p; hsa-miR-20a-5p; hsa-miR-199a-3p; hsa-miR-32-5p; hsa-miR-107; hsa-miR-15a-5p; hsa-let-7e-5p; hsa-miR-1227-3p; hsa-miR-20b-5p; hsa-miR-101-3p; hsa-miR-15b-5p; hsa-miR-196b-5p; hsa-miR-93-5p; hsa-let-7g-5p; hsa-miR-17-5p; hsa-miR-195-5p; hsa-miR-424-5p; hsa-miR-98-5p; hsa-miR-142-3p; hsa-miR-106b-3p; hsa-miR-27b-3p; hsa-miR-126-3p; hsa-m…
Pathways (miRWalk)	WP244 Alpha 6 Beta 4 signaling pathway	enriched	0.0301386	99	hsa-miR-17-3p; hsa-miR-144-3p; hsa-miR-31-5p; hsa-miR-199a-3p; hsa-miR-32-5p; hsa-let-7e-5p; hsa-miR-101-3p; hsa-miR-15b-5p; hsa-miR-196b-5p; hsa-miR-93-5p; hsa-miR-98-5p; hsa-miR-142-3p; hsa-miR-126-3p; hsa-miR-16-5p; hsa-let-7a-5p; hsa-miR-26b-5p; hsa-miR-146b-5p; hsa-miR-193a-3p; hsa-miR-183-5p; hsa-miR-217; hsa-miR-130b-5p; hsa-miR-148b-3p; hsa-miR-124-3p; hsa-miR-92b-3p; hsa-miR-375; hsa-miR…
Gene Ontology (miRWalk)	GO0000122 negative regulation of transcription from rna polymerase ii promoter	enriched	0.0306704	274	hsa-miR-17-3p; hsa-miR-144-3p; hsa-miR-31-5p; hsa-miR-149-5p; hsa-miR-18a-5p; hsa-miR-20a-5p; hsa-miR-18b-5p; hsa-miR-199a-3p; hsa-miR-32-5p; hsa-miR-301a-3p; hsa-miR-107; hsa-miR-425-3p; hsa-miR-15a-5p; hsa-let-7e-5p; hsa-miR-20b-5p; hsa-miR-101-3p; hsa-miR-454-3p; hsa-miR-15b-5p; hsa-miR-196b-5p; hsa-miR-93-5p; hsa-let-7g-5p; hsa-miR-17-5p; hsa-miR-195-5p; hsa-miR-424-5p; hsa-miR-98-5p; hsa-miR…
Gene Ontology (miRWalk)	GO0001818 negative regulation of cytokine production	enriched	0.0306704	19	hsa-miR-15a-5p; hsa-miR-101-3p; hsa-miR-93-5p; hsa-miR-16-5p; hsa-let-7a-5p; hsa-miR-26b-5p; hsa-miR-146b-5p; hsa-miR-27a-3p; hsa-miR-19a-3p; hsa-miR-124-3p; hsa-miR-9-5p; hsa-miR-148a-3p; hsa-miR-210-3p; hsa-miR-744-5p; hsa-miR-21-5p; hsa-miR-155-5p; hsa-miR-92a-3p; hsa-miR-146a-5p; hsa-miR-128-3p
Gene Ontology (miRWalk)	GO0001837 epithelial to mesenchymal transition	enriched	0.0306704	88	hsa-miR-144-3p; hsa-miR-149-5p; hsa-miR-18a-5p; hsa-miR-20a-5p; hsa-miR-107; hsa-miR-15a-5p; hsa-let-7e-5p; hsa-miR-20b-5p; hsa-miR-101-3p; hsa-let-7g-5p; hsa-miR-17-5p; hsa-miR-424-5p; hsa-miR-98-5p; hsa-miR-142-3p; hsa-miR-106b-3p; hsa-miR-27b-3p; hsa-miR-16-5p; hsa-let-7a-5p; hsa-let-7f-5p; hsa-miR-26b-5p; hsa-miR-140-5p; hsa-miR-183-5p; hsa-miR-545-3p; hsa-miR-148b-3p; hsa-let-7d-5p; hsa-miR-…
Gene Ontology (miRWalk)	GO0030194 positive regulation of blood coagulation	enriched	0.0306704	30	hsa-miR-144-3p; hsa-miR-20a-5p; hsa-miR-301a-3p; hsa-miR-17-5p; hsa-miR-98-5p; hsa-miR-106b-3p; hsa-miR-16-5p; hsa-let-7a-5p; hsa-miR-26b-5p; hsa-miR-27a-3p; hsa-let-7d-5p; hsa-miR-142-5p; hsa-miR-124-3p; hsa-miR-9-5p; hsa-miR-1258; hsa-miR-143-3p; hsa-miR-1-3p; hsa-miR-30a-3p; hsa-miR-30a-5p; hsa-miR-145-5p; hsa-miR-155-5p; hsa-miR-153-3p; hsa-miR-138-5p; hsa-miR-204-5p; hsa-let-7b-5p; hsa-miR-9…
Gene Ontology (miRWalk)	GO0030335 positive regulation of cell migration	enriched	0.0306704	163	hsa-miR-144-3p; hsa-miR-31-5p; hsa-miR-149-5p; hsa-miR-18a-5p; hsa-miR-20a-5p; hsa-miR-32-5p; hsa-miR-107; hsa-miR-425-3p; hsa-miR-15a-5p; hsa-let-7e-5p; hsa-miR-20b-5p; hsa-miR-101-3p; hsa-miR-15b-5p; hsa-miR-196b-5p; hsa-miR-93-5p; hsa-miR-17-5p; hsa-miR-195-5p; hsa-miR-424-5p; hsa-miR-98-5p; hsa-miR-142-3p; hsa-miR-27b-3p; hsa-miR-126-3p; hsa-miR-16-5p; hsa-let-7a-5p; hsa-let-7f-5p; hsa-miR-26…
Gene Ontology (miRWalk)	GO0031625 ubiquitin protein ligase binding	enriched	0.0306704	179	hsa-miR-17-3p; hsa-miR-31-5p; hsa-miR-149-5p; hsa-miR-18a-5p; hsa-miR-20a-5p; hsa-miR-32-5p; hsa-miR-107; hsa-miR-425-3p; hsa-miR-15a-5p; hsa-let-7e-5p; hsa-miR-20b-5p; hsa-miR-101-3p; hsa-miR-454-3p; hsa-miR-15b-5p; hsa-miR-196b-5p; hsa-miR-93-5p; hsa-miR-17-5p; hsa-miR-195-5p; hsa-miR-424-5p; hsa-miR-98-5p; hsa-miR-142-3p; hsa-miR-106b-3p; hsa-miR-27b-3p; hsa-miR-16-5p; hsa-miR-96-5p; hsa-let-7…
Gene Ontology (miRWalk)	GO0035035 histone acetyltransferase binding	enriched	0.0306704	65	hsa-miR-31-5p; hsa-miR-149-5p; hsa-miR-18a-5p; hsa-miR-20a-5p; hsa-miR-32-5p; hsa-miR-107; hsa-miR-15a-5p; hsa-miR-20b-5p; hsa-miR-454-3p; hsa-miR-93-5p; hsa-miR-17-5p; hsa-miR-424-5p; hsa-miR-106b-3p; hsa-miR-16-5p; hsa-let-7a-5p; hsa-let-7f-5p; hsa-miR-26b-5p; hsa-miR-27a-3p; hsa-miR-183-5p; hsa-miR-103a-3p; hsa-miR-148b-3p; hsa-miR-124-3p; hsa-miR-33a-5p; hsa-miR-504-5p; hsa-miR-374b-5p; hsa-m…
Gene Ontology (miRWalk)	GO0045664 regulation of neuron differentiation	enriched	0.0306704	71	hsa-miR-149-5p; hsa-miR-18a-5p; hsa-miR-20a-5p; hsa-miR-32-5p; hsa-miR-301a-3p; hsa-miR-107; hsa-miR-15a-5p; hsa-let-7e-5p; hsa-miR-196b-5p; hsa-miR-17-5p; hsa-miR-98-5p; hsa-miR-27b-3p; hsa-miR-16-5p; hsa-miR-96-5p; hsa-let-7a-5p; hsa-miR-26b-5p; hsa-miR-27a-3p; hsa-miR-19a-3p; hsa-miR-103a-3p; hsa-miR-519d-3p; hsa-miR-374a-5p; hsa-let-7d-5p; hsa-miR-124-3p; hsa-miR-562; hsa-miR-302d-3p; hsa-miR…
Pathways (miRWalk)	WP106 Alanine and aspartate metabolism	depleted	0.0309066	13	hsa-miR-17-3p; hsa-miR-16-5p; hsa-miR-196a-5p; hsa-miR-125a-5p; hsa-miR-324-5p; hsa-let-7b-5p; hsa-miR-92a-3p; hsa-miR-93-3p; hsa-miR-769-5p; hsa-miR-484; hsa-miR-342-3p; hsa-miR-335-5p; hsa-miR-25-3p
Pathways (miRWalk)	hsa00565 Ether lipid metabolism	enriched	0.0309066	37	hsa-miR-149-5p; hsa-miR-18a-5p; hsa-miR-15a-5p; hsa-miR-101-3p; hsa-miR-98-5p; hsa-miR-16-5p; hsa-miR-26b-5p; hsa-miR-146b-5p; hsa-miR-338-3p; hsa-miR-148b-3p; hsa-miR-124-3p; hsa-miR-92b-3p; hsa-miR-375; hsa-miR-1226-3p; hsa-miR-9-5p; hsa-miR-449c-5p; hsa-miR-615-3p; hsa-miR-193b-3p; hsa-miR-1-3p; hsa-miR-30a-5p; hsa-miR-1260b; hsa-miR-744-5p; hsa-miR-21-5p; hsa-miR-24-3p; hsa-miR-10a-5p; hsa-mi…
Pathways (miRWalk)	hsa04540 Gap junction	enriched	0.0309066	133	hsa-miR-17-3p; hsa-miR-31-5p; hsa-miR-20a-5p; hsa-miR-199a-3p; hsa-miR-32-5p; hsa-miR-301a-3p; hsa-miR-107; hsa-let-7e-5p; hsa-miR-101-3p; hsa-miR-15b-5p; hsa-miR-196b-5p; hsa-miR-93-5p; hsa-let-7g-5p; hsa-miR-17-5p; hsa-miR-424-5p; hsa-miR-98-5p; hsa-miR-142-3p; hsa-miR-126-3p; hsa-miR-16-5p; hsa-miR-96-5p; hsa-let-7a-5p; hsa-miR-26b-5p; hsa-miR-140-5p; hsa-miR-27a-3p; hsa-miR-1229-3p; hsa-miR-9…
Gene Ontology (miRWalk)	GO0060711 labyrinthine layer development	depleted	0.0309894	16	hsa-miR-101-3p; hsa-miR-424-5p; hsa-miR-9-5p; hsa-miR-181c-5p; hsa-miR-296-3p; hsa-miR-181a-5p; hsa-miR-204-5p; hsa-miR-93-3p; hsa-miR-484; hsa-miR-335-5p; hsa-miR-497-5p; hsa-miR-181b-5p; hsa-miR-181d-5p; hsa-miR-30c-5p; hsa-miR-128-3p; hsa-miR-34a-5p
Gene Ontology (miRWalk)	GO0001968 fibronectin binding	enriched	0.0309894	72	hsa-miR-18a-5p; hsa-miR-20a-5p; hsa-miR-107; hsa-miR-15a-5p; hsa-miR-20b-5p; hsa-miR-101-3p; hsa-miR-15b-5p; hsa-miR-93-5p; hsa-miR-17-5p; hsa-miR-195-5p; hsa-miR-98-5p; hsa-miR-126-3p; hsa-miR-16-5p; hsa-let-7a-5p; hsa-miR-26b-5p; hsa-miR-140-5p; hsa-miR-183-5p; hsa-miR-338-3p; hsa-miR-148b-3p; hsa-let-7d-5p; hsa-miR-372-3p; hsa-miR-124-3p; hsa-miR-520g-3p; hsa-miR-375; hsa-miR-302d-3p; hsa-miR-…
Gene Ontology (miRWalk)	GO0005829 cytosol	enriched	0.0309894	399	hsa-miR-17-3p; hsa-miR-144-3p; hsa-miR-190a-5p; hsa-miR-31-5p; hsa-miR-149-5p; hsa-miR-191-3p; hsa-miR-18a-5p; hsa-miR-20a-5p; hsa-miR-18b-5p; hsa-miR-199a-3p; hsa-miR-32-5p; hsa-miR-301a-3p; hsa-miR-107; hsa-miR-425-3p; hsa-miR-15a-5p; hsa-miR-2116-3p; hsa-miR-126-5p; hsa-let-7e-5p; hsa-miR-1227-3p; hsa-miR-20b-5p; hsa-miR-101-3p; hsa-miR-454-3p; hsa-miR-15b-5p; hsa-miR-196b-5p; hsa-miR-93-5p; h…
Gene Ontology (miRWalk)	GO0000956 nuclear transcribed mrna catabolic process	depleted	0.0311107	58	hsa-miR-31-5p; hsa-miR-149-5p; hsa-miR-20a-5p; hsa-miR-107; hsa-let-7e-5p; hsa-miR-93-5p; hsa-let-7g-5p; hsa-miR-17-5p; hsa-miR-195-5p; hsa-let-7a-5p; hsa-miR-146b-5p; hsa-miR-328-3p; hsa-miR-148b-3p; hsa-miR-423-3p; hsa-miR-26a-5p; hsa-miR-326; hsa-miR-615-3p; hsa-miR-106b-5p; hsa-miR-193b-3p; hsa-miR-197-3p; hsa-miR-30a-5p; hsa-miR-744-5p; hsa-miR-455-3p; hsa-miR-222-3p; hsa-miR-10a-5p; hsa-miR…
Gene Ontology (miRWalk)	GO0035068 micro ribonucleoprotein complex	depleted	0.0311107	67	hsa-miR-31-5p; hsa-miR-149-5p; hsa-miR-20a-5p; hsa-miR-107; hsa-let-7e-5p; hsa-miR-93-5p; hsa-let-7g-5p; hsa-miR-17-5p; hsa-miR-195-5p; hsa-miR-16-5p; hsa-let-7a-5p; hsa-miR-146b-5p; hsa-miR-328-3p; hsa-miR-148b-3p; hsa-let-7d-5p; hsa-miR-423-3p; hsa-miR-26a-5p; hsa-miR-326; hsa-miR-615-3p; hsa-miR-148a-3p; hsa-miR-106b-5p; hsa-miR-671-5p; hsa-miR-193b-3p; hsa-miR-197-3p; hsa-miR-30a-5p; hsa-miR-…
Gene Ontology (miRWalk)	GO0035278 negative regulation of translation involved in gene silencing by mirna	depleted	0.0311107	67	hsa-miR-31-5p; hsa-miR-149-5p; hsa-miR-20a-5p; hsa-miR-107; hsa-let-7e-5p; hsa-miR-93-5p; hsa-let-7g-5p; hsa-miR-17-5p; hsa-miR-195-5p; hsa-miR-16-5p; hsa-let-7a-5p; hsa-miR-146b-5p; hsa-miR-328-3p; hsa-miR-148b-3p; hsa-let-7d-5p; hsa-miR-423-3p; hsa-miR-26a-5p; hsa-miR-326; hsa-miR-615-3p; hsa-miR-148a-3p; hsa-miR-106b-5p; hsa-miR-671-5p; hsa-miR-193b-3p; hsa-miR-197-3p; hsa-miR-30a-5p; hsa-miR-…
Gene Ontology (miRWalk)	GO0042776 mitochondrial atp synthesis coupled proton transport	depleted	0.0311107	40	hsa-miR-149-5p; hsa-miR-101-3p; hsa-miR-93-5p; hsa-miR-17-5p; hsa-miR-16-5p; hsa-let-7f-5p; hsa-miR-1229-3p; hsa-miR-26a-5p; hsa-miR-30e-5p; hsa-miR-615-3p; hsa-miR-193b-3p; hsa-miR-23b-3p; hsa-miR-744-5p; hsa-miR-24-3p; hsa-miR-125a-5p; hsa-miR-10a-5p; hsa-miR-877-5p; hsa-miR-182-5p; hsa-miR-125b-5p; hsa-miR-1301-3p; hsa-miR-215-5p; hsa-miR-324-5p; hsa-miR-100-5p; hsa-miR-331-3p; hsa-miR-92a-3p;…
Gene Ontology (miRWalk)	GO0060993 kidney morphogenesis	depleted	0.0311107	20	hsa-miR-17-5p; hsa-miR-98-5p; hsa-miR-375; hsa-miR-340-5p; hsa-miR-21-5p; hsa-miR-129-5p; hsa-miR-129-2-3p; hsa-miR-155-5p; hsa-miR-215-5p; hsa-miR-138-5p; hsa-miR-181a-5p; hsa-miR-204-5p; hsa-miR-192-5p; hsa-miR-335-5p; hsa-miR-30b-5p; hsa-miR-30c-5p; hsa-miR-151a-5p; hsa-miR-132-3p; hsa-miR-191-5p; hsa-miR-25-3p
Gene Ontology (miRWalk)	GO0071203 wash complex	depleted	0.0311107	17	hsa-miR-149-5p; hsa-miR-26b-5p; hsa-miR-27a-3p; hsa-miR-598-3p; hsa-miR-9-5p; hsa-miR-324-5p; hsa-miR-7-5p; hsa-miR-769-5p; hsa-miR-484; hsa-miR-335-5p; hsa-miR-140-3p; hsa-miR-3934-5p; hsa-miR-1915-5p; hsa-miR-30c-5p; hsa-miR-324-3p; hsa-miR-130b-3p; hsa-miR-34a-5p
Gene Ontology (miRWalk)	GO0001568 blood vessel development	enriched	0.0311107	76	hsa-miR-18a-5p; hsa-miR-20a-5p; hsa-miR-32-5p; hsa-miR-107; hsa-miR-15a-5p; hsa-miR-101-3p; hsa-miR-93-5p; hsa-let-7g-5p; hsa-miR-17-5p; hsa-miR-98-5p; hsa-miR-106b-3p; hsa-miR-126-3p; hsa-miR-16-5p; hsa-miR-96-5p; hsa-let-7a-5p; hsa-miR-26b-5p; hsa-miR-27a-3p; hsa-miR-19a-3p; hsa-miR-183-5p; hsa-miR-103a-3p; hsa-miR-148b-3p; hsa-miR-372-3p; hsa-miR-124-3p; hsa-miR-562; hsa-miR-590-5p; hsa-miR-12…
Gene Ontology (miRWalk)	GO0002092 positive regulation of receptor internalization	enriched	0.0311107	62	hsa-miR-17-3p; hsa-miR-31-5p; hsa-miR-20a-5p; hsa-miR-107; hsa-miR-15a-5p; hsa-miR-20b-5p; hsa-miR-101-3p; hsa-miR-15b-5p; hsa-miR-93-5p; hsa-miR-17-5p; hsa-miR-195-5p; hsa-miR-126-3p; hsa-miR-16-5p; hsa-miR-26b-5p; hsa-miR-146b-5p; hsa-miR-140-5p; hsa-miR-103a-3p; hsa-miR-148b-3p; hsa-miR-372-3p; hsa-miR-124-3p; hsa-miR-520g-3p; hsa-miR-302d-3p; hsa-miR-205-5p; hsa-miR-9-5p; hsa-miR-200b-3p; hsa…
Gene Ontology (miRWalk)	GO0003151 outflow tract morphogenesis	enriched	0.0311107	93	hsa-miR-149-5p; hsa-miR-18a-5p; hsa-miR-20a-5p; hsa-miR-107; hsa-miR-15a-5p; hsa-miR-20b-5p; hsa-miR-101-3p; hsa-miR-15b-5p; hsa-miR-93-5p; hsa-miR-17-5p; hsa-miR-195-5p; hsa-miR-424-5p; hsa-miR-98-5p; hsa-miR-106b-3p; hsa-miR-126-3p; hsa-miR-16-5p; hsa-let-7a-5p; hsa-miR-26b-5p; hsa-miR-140-5p; hsa-miR-183-5p; hsa-miR-103a-3p; hsa-miR-148b-3p; hsa-let-7d-5p; hsa-miR-372-3p; hsa-miR-124-3p; hsa-m…
Gene Ontology (miRWalk)	GO0003700 sequence specific dna binding transcription factor activity	enriched	0.0311107	275	hsa-miR-17-3p; hsa-miR-144-3p; hsa-miR-31-5p; hsa-miR-149-5p; hsa-miR-18a-5p; hsa-miR-20a-5p; hsa-miR-18b-5p; hsa-miR-199a-3p; hsa-miR-32-5p; hsa-miR-301a-3p; hsa-miR-107; hsa-miR-425-3p; hsa-miR-15a-5p; hsa-let-7e-5p; hsa-miR-1227-3p; hsa-miR-20b-5p; hsa-miR-101-3p; hsa-miR-454-3p; hsa-miR-15b-5p; hsa-miR-196b-5p; hsa-miR-93-5p; hsa-let-7g-5p; hsa-miR-17-5p; hsa-miR-195-5p; hsa-miR-424-5p; hsa-m…
Gene Ontology (miRWalk)	GO0003730 mrna 3 utr binding	enriched	0.0311107	77	hsa-miR-149-5p; hsa-miR-18a-5p; hsa-miR-107; hsa-let-7e-5p; hsa-miR-101-3p; hsa-miR-15b-5p; hsa-miR-93-5p; hsa-let-7g-5p; hsa-miR-17-5p; hsa-miR-98-5p; hsa-miR-142-3p; hsa-miR-16-5p; hsa-let-7a-5p; hsa-let-7f-5p; hsa-miR-26b-5p; hsa-miR-27a-3p; hsa-miR-193a-3p; hsa-miR-1229-3p; hsa-miR-183-5p; hsa-miR-130b-5p; hsa-miR-328-3p; hsa-miR-374a-5p; hsa-let-7d-5p; hsa-miR-30b-3p; hsa-miR-124-3p; hsa-miR…
Gene Ontology (miRWalk)	GO0004722 protein serine threonine phosphatase activity	enriched	0.0311107	87	hsa-miR-144-3p; hsa-miR-190a-5p; hsa-miR-31-5p; hsa-miR-149-5p; hsa-miR-18a-5p; hsa-miR-20a-5p; hsa-miR-107; hsa-miR-15a-5p; hsa-let-7e-5p; hsa-miR-15b-5p; hsa-miR-93-5p; hsa-miR-17-5p; hsa-miR-98-5p; hsa-miR-106b-3p; hsa-miR-27b-3p; hsa-miR-16-5p; hsa-let-7a-5p; hsa-miR-26b-5p; hsa-miR-1229-3p; hsa-miR-19a-3p; hsa-miR-940; hsa-miR-103a-3p; hsa-miR-519d-3p; hsa-miR-217; hsa-miR-203a-3p; hsa-miR-1…
Gene Ontology (miRWalk)	GO0004842 ubiquitin protein ligase activity	enriched	0.0311107	170	hsa-miR-31-5p; hsa-miR-149-5p; hsa-miR-18a-5p; hsa-miR-20a-5p; hsa-miR-18b-5p; hsa-miR-32-5p; hsa-miR-15a-5p; hsa-let-7e-5p; hsa-miR-1227-3p; hsa-miR-20b-5p; hsa-miR-101-3p; hsa-miR-454-3p; hsa-miR-15b-5p; hsa-miR-196b-5p; hsa-miR-93-5p; hsa-let-7g-5p; hsa-miR-17-5p; hsa-miR-424-5p; hsa-miR-98-5p; hsa-miR-142-3p; hsa-miR-106b-3p; hsa-miR-16-5p; hsa-miR-96-5p; hsa-let-7a-5p; hsa-let-7f-5p; hsa-miR…
Gene Ontology (miRWalk)	GO0005104 fibroblast growth factor receptor binding	enriched	0.0311107	22	hsa-miR-32-5p; hsa-miR-101-3p; hsa-miR-15b-5p; hsa-miR-93-5p; hsa-miR-16-5p; hsa-miR-96-5p; hsa-miR-26b-5p; hsa-miR-140-5p; hsa-miR-103a-3p; hsa-miR-548b-3p; hsa-miR-124-3p; hsa-miR-1303; hsa-miR-196a-5p; hsa-miR-433-3p; hsa-miR-503-5p; hsa-miR-155-5p; hsa-miR-215-5p; hsa-miR-186-5p; hsa-miR-92a-3p; hsa-miR-7-5p; hsa-miR-192-5p; hsa-miR-335-5p
Gene Ontology (miRWalk)	GO0005143 interleukin 12 receptor binding	enriched	0.0311107	6	hsa-miR-195-5p; hsa-miR-16-5p; hsa-miR-26b-5p; hsa-miR-135a-5p; hsa-miR-375; hsa-miR-335-5p
Gene Ontology (miRWalk)	GO0005267 potassium channel activity	enriched	0.0311107	18	hsa-miR-1227-3p; hsa-miR-93-5p; hsa-miR-17-5p; hsa-miR-98-5p; hsa-miR-16-5p; hsa-miR-26b-5p; hsa-miR-103a-3p; hsa-miR-148b-3p; hsa-miR-124-3p; hsa-miR-375; hsa-miR-106b-5p; hsa-miR-1260b; hsa-miR-21-5p; hsa-miR-324-5p; hsa-let-7b-5p; hsa-miR-7-5p; hsa-miR-320a; hsa-miR-335-5p
Gene Ontology (miRWalk)	GO0005509 calcium ion binding	enriched	0.0311107	188	hsa-miR-17-3p; hsa-miR-144-3p; hsa-miR-31-5p; hsa-let-7b-3p; hsa-miR-149-5p; hsa-miR-191-3p; hsa-miR-18a-5p; hsa-miR-20a-5p; hsa-miR-32-5p; hsa-miR-107; hsa-miR-425-3p; hsa-miR-15a-5p; hsa-let-7e-5p; hsa-miR-20b-5p; hsa-miR-101-3p; hsa-miR-454-3p; hsa-miR-15b-5p; hsa-miR-196b-5p; hsa-miR-93-5p; hsa-let-7g-5p; hsa-miR-17-5p; hsa-miR-98-5p; hsa-miR-142-3p; hsa-miR-27b-3p; hsa-miR-126-3p; hsa-miR-16…
Gene Ontology (miRWalk)	GO0005622 intracellular	enriched	0.0311107	176	hsa-miR-149-5p; hsa-miR-191-3p; hsa-miR-18a-5p; hsa-miR-20a-5p; hsa-miR-199a-3p; hsa-miR-32-5p; hsa-miR-107; hsa-miR-15a-5p; hsa-miR-126-5p; hsa-let-7e-5p; hsa-miR-20b-5p; hsa-miR-101-3p; hsa-miR-454-3p; hsa-miR-15b-5p; hsa-miR-196b-5p; hsa-miR-93-5p; hsa-let-7g-5p; hsa-miR-17-5p; hsa-miR-195-5p; hsa-miR-424-5p; hsa-miR-98-5p; hsa-miR-142-3p; hsa-miR-27b-3p; hsa-miR-126-3p; hsa-miR-16-5p; hsa-miR…
Gene Ontology (miRWalk)	GO0005634 nucleus	enriched	0.0311107	438	hsa-miR-17-3p; hsa-let-7f-1-3p; hsa-miR-144-3p; hsa-miR-190a-5p; hsa-miR-31-5p; hsa-miR-149-5p; hsa-miR-191-3p; hsa-miR-18a-5p; hsa-miR-20a-5p; hsa-miR-18b-5p; hsa-miR-199a-3p; hsa-miR-32-5p; hsa-miR-301a-3p; hsa-miR-107; hsa-miR-425-3p; hsa-miR-15a-5p; hsa-let-7e-5p; hsa-miR-1227-3p; hsa-miR-20b-5p; hsa-miR-101-3p; hsa-miR-454-3p; hsa-miR-15b-5p; hsa-miR-196b-5p; hsa-miR-550a-5p; hsa-miR-93-5p; …
Gene Ontology (miRWalk)	GO0005654 nucleoplasm	enriched	0.0311107	334	hsa-miR-17-3p; hsa-let-7f-1-3p; hsa-miR-144-3p; hsa-miR-190a-5p; hsa-miR-31-5p; hsa-miR-149-5p; hsa-miR-18a-5p; hsa-miR-20a-5p; hsa-miR-18b-5p; hsa-miR-199a-3p; hsa-miR-32-5p; hsa-miR-301a-3p; hsa-miR-107; hsa-miR-425-3p; hsa-miR-15a-5p; hsa-let-7e-5p; hsa-miR-1227-3p; hsa-miR-20b-5p; hsa-miR-101-3p; hsa-miR-454-3p; hsa-miR-15b-5p; hsa-miR-196b-5p; hsa-miR-93-5p; hsa-let-7g-5p; hsa-miR-17-5p; hsa…
Gene Ontology (miRWalk)	GO0005794 golgi apparatus	enriched	0.0311107	237	hsa-miR-17-3p; hsa-miR-31-5p; hsa-miR-149-5p; hsa-miR-18a-5p; hsa-miR-20a-5p; hsa-miR-18b-5p; hsa-miR-199a-3p; hsa-miR-32-5p; hsa-miR-301a-3p; hsa-miR-107; hsa-miR-15a-5p; hsa-let-7e-5p; hsa-miR-1227-3p; hsa-miR-20b-5p; hsa-miR-101-3p; hsa-miR-454-3p; hsa-miR-15b-5p; hsa-miR-196b-5p; hsa-miR-93-5p; hsa-miR-17-5p; hsa-miR-195-5p; hsa-miR-182-3p; hsa-miR-424-5p; hsa-miR-98-5p; hsa-miR-142-3p; hsa-m…
Gene Ontology (miRWalk)	GO0006338 chromatin remodeling	enriched	0.0311107	124	hsa-miR-31-5p; hsa-miR-149-5p; hsa-miR-18a-5p; hsa-miR-20a-5p; hsa-miR-199a-3p; hsa-miR-32-5p; hsa-miR-107; hsa-miR-15a-5p; hsa-let-7e-5p; hsa-miR-101-3p; hsa-miR-93-5p; hsa-let-7g-5p; hsa-miR-17-5p; hsa-miR-424-5p; hsa-miR-98-5p; hsa-miR-27b-3p; hsa-miR-16-5p; hsa-miR-96-5p; hsa-let-7a-5p; hsa-let-7f-5p; hsa-miR-26b-5p; hsa-miR-140-5p; hsa-miR-1229-3p; hsa-miR-19a-3p; hsa-miR-183-5p; hsa-miR-103…
Gene Ontology (miRWalk)	GO0006508 proteolysis	enriched	0.0311107	151	hsa-miR-31-5p; hsa-miR-149-5p; hsa-miR-191-3p; hsa-miR-18a-5p; hsa-miR-20a-5p; hsa-miR-32-5p; hsa-miR-301a-3p; hsa-miR-107; hsa-miR-425-3p; hsa-miR-15a-5p; hsa-miR-126-5p; hsa-let-7e-5p; hsa-miR-101-3p; hsa-miR-454-3p; hsa-miR-93-5p; hsa-miR-17-5p; hsa-miR-424-5p; hsa-miR-98-5p; hsa-miR-142-3p; hsa-miR-106b-3p; hsa-miR-27b-3p; hsa-miR-126-3p; hsa-miR-16-5p; hsa-miR-96-5p; hsa-let-7a-5p; hsa-let-7…
Gene Ontology (miRWalk)	GO0007243 intracellular protein kinase cascade	enriched	0.0311107	114	hsa-miR-31-5p; hsa-miR-149-5p; hsa-miR-20a-5p; hsa-miR-32-5p; hsa-miR-107; hsa-miR-101-3p; hsa-miR-454-3p; hsa-miR-15b-5p; hsa-miR-196b-5p; hsa-miR-550a-5p; hsa-miR-93-5p; hsa-let-7g-5p; hsa-miR-17-5p; hsa-miR-195-5p; hsa-miR-98-5p; hsa-miR-142-3p; hsa-miR-106b-3p; hsa-miR-16-5p; hsa-let-7a-5p; hsa-miR-26b-5p; hsa-miR-146b-5p; hsa-miR-27a-3p; hsa-miR-1229-3p; hsa-miR-19a-3p; hsa-miR-183-5p; hsa-m…
Gene Ontology (miRWalk)	GO0007260 tyrosine phosphorylation of stat protein	enriched	0.0311107	6	hsa-miR-195-5p; hsa-miR-16-5p; hsa-let-7a-5p; hsa-miR-135a-5p; hsa-miR-375; hsa-miR-335-5p
Gene Ontology (miRWalk)	GO0007265 ras protein signal transduction	enriched	0.0311107	158	hsa-miR-31-5p; hsa-miR-149-5p; hsa-miR-20a-5p; hsa-miR-199a-3p; hsa-miR-32-5p; hsa-miR-107; hsa-miR-15a-5p; hsa-let-7e-5p; hsa-miR-20b-5p; hsa-miR-101-3p; hsa-miR-454-3p; hsa-miR-15b-5p; hsa-miR-93-5p; hsa-let-7g-5p; hsa-miR-17-5p; hsa-miR-424-5p; hsa-miR-98-5p; hsa-miR-126-3p; hsa-miR-16-5p; hsa-miR-96-5p; hsa-let-7a-5p; hsa-let-7f-5p; hsa-miR-26b-5p; hsa-miR-146b-5p; hsa-miR-140-5p; hsa-miR-20a…
Gene Ontology (miRWalk)	GO0007399 nervous system development	enriched	0.0311107	183	hsa-miR-17-3p; hsa-miR-149-5p; hsa-miR-18a-5p; hsa-miR-20a-5p; hsa-miR-199a-3p; hsa-miR-32-5p; hsa-miR-301a-3p; hsa-miR-107; hsa-miR-15a-5p; hsa-miR-126-5p; hsa-let-7e-5p; hsa-miR-20b-5p; hsa-miR-101-3p; hsa-miR-15b-5p; hsa-miR-93-5p; hsa-miR-17-5p; hsa-miR-195-5p; hsa-miR-424-5p; hsa-miR-98-5p; hsa-miR-142-3p; hsa-miR-106b-3p; hsa-miR-27b-3p; hsa-miR-126-3p; hsa-miR-16-5p; hsa-miR-96-5p; hsa-let…
Gene Ontology (miRWalk)	GO0007626 locomotory behavior	enriched	0.0311107	69	hsa-miR-144-3p; hsa-miR-18a-5p; hsa-miR-20a-5p; hsa-miR-107; hsa-miR-15a-5p; hsa-miR-101-3p; hsa-miR-93-5p; hsa-miR-17-5p; hsa-miR-98-5p; hsa-miR-16-5p; hsa-let-7a-5p; hsa-let-7f-5p; hsa-miR-26b-5p; hsa-miR-1229-3p; hsa-miR-19a-3p; hsa-miR-103a-3p; hsa-miR-519d-3p; hsa-miR-217; hsa-miR-338-3p; hsa-miR-328-3p; hsa-miR-148b-3p; hsa-let-7d-5p; hsa-miR-124-3p; hsa-miR-520c-3p; hsa-miR-9-5p; hsa-miR-4…
Gene Ontology (miRWalk)	GO0008201 heparin binding	enriched	0.0311107	125	hsa-miR-149-5p; hsa-miR-18a-5p; hsa-miR-20a-5p; hsa-miR-32-5p; hsa-miR-107; hsa-miR-15a-5p; hsa-miR-20b-5p; hsa-miR-101-3p; hsa-miR-454-3p; hsa-miR-15b-5p; hsa-miR-93-5p; hsa-miR-17-5p; hsa-miR-195-5p; hsa-miR-424-5p; hsa-miR-98-5p; hsa-miR-126-3p; hsa-miR-16-5p; hsa-let-7a-5p; hsa-miR-26b-5p; hsa-miR-140-5p; hsa-miR-1229-3p; hsa-miR-15a-3p; hsa-miR-183-5p; hsa-miR-103a-3p; hsa-miR-130b-5p; hsa-m…
Gene Ontology (miRWalk)	GO0008283 cell proliferation	enriched	0.0311107	237	hsa-miR-17-3p; hsa-miR-144-3p; hsa-miR-31-5p; hsa-miR-149-5p; hsa-miR-18a-5p; hsa-miR-20a-5p; hsa-miR-199a-3p; hsa-miR-32-5p; hsa-miR-301a-3p; hsa-miR-107; hsa-miR-15a-5p; hsa-miR-126-5p; hsa-let-7e-5p; hsa-miR-1227-3p; hsa-miR-20b-5p; hsa-miR-101-3p; hsa-miR-454-3p; hsa-miR-15b-5p; hsa-miR-196b-5p; hsa-miR-93-5p; hsa-let-7g-5p; hsa-miR-17-5p; hsa-miR-195-5p; hsa-miR-424-5p; hsa-miR-98-5p; hsa-mi…
Gene Ontology (miRWalk)	GO0009986 cell surface	enriched	0.0311107	198	hsa-miR-31-5p; hsa-miR-149-5p; hsa-miR-20a-5p; hsa-miR-199a-3p; hsa-miR-32-5p; hsa-miR-107; hsa-miR-15a-5p; hsa-miR-126-5p; hsa-let-7e-5p; hsa-miR-20b-5p; hsa-miR-101-3p; hsa-miR-454-3p; hsa-miR-15b-5p; hsa-miR-93-5p; hsa-let-7g-5p; hsa-miR-17-5p; hsa-miR-195-5p; hsa-miR-98-5p; hsa-miR-142-3p; hsa-miR-27b-3p; hsa-miR-126-3p; hsa-miR-16-5p; hsa-miR-96-5p; hsa-let-7a-5p; hsa-let-7f-5p; hsa-miR-26b-…
Gene Ontology (miRWalk)	GO0015095 magnesium ion transmembrane transporter activity	enriched	0.0311107	22	hsa-miR-20a-5p; hsa-miR-15a-5p; hsa-miR-98-5p; hsa-miR-16-5p; hsa-miR-96-5p; hsa-let-7a-5p; hsa-miR-26b-5p; hsa-miR-1229-3p; hsa-miR-148b-3p; hsa-miR-124-3p; hsa-miR-92b-3p; hsa-miR-9-5p; hsa-miR-3615; hsa-miR-744-5p; hsa-miR-155-5p; hsa-miR-769-3p; hsa-miR-215-5p; hsa-miR-331-3p; hsa-miR-192-5p; hsa-miR-30b-5p; hsa-miR-128-3p; hsa-miR-25-3p
Gene Ontology (miRWalk)	GO0016020 membrane	enriched	0.0311107	243	hsa-miR-144-3p; hsa-miR-190a-5p; hsa-miR-31-5p; hsa-miR-149-5p; hsa-miR-18a-5p; hsa-miR-20a-5p; hsa-miR-18b-5p; hsa-miR-199a-3p; hsa-miR-32-5p; hsa-miR-301a-3p; hsa-miR-107; hsa-miR-15a-5p; hsa-let-7e-5p; hsa-miR-1227-3p; hsa-miR-20b-5p; hsa-miR-101-3p; hsa-miR-454-3p; hsa-miR-15b-5p; hsa-miR-196b-5p; hsa-miR-93-5p; hsa-miR-17-5p; hsa-miR-195-5p; hsa-miR-424-5p; hsa-miR-98-5p; hsa-miR-142-3p; hsa…
Gene Ontology (miRWalk)	GO0016021 integral to membrane	enriched	0.0311107	293	hsa-miR-17-3p; hsa-miR-144-3p; hsa-miR-31-5p; hsa-let-7b-3p; hsa-miR-149-5p; hsa-miR-191-3p; hsa-miR-18a-5p; hsa-miR-20a-5p; hsa-miR-18b-5p; hsa-miR-199a-3p; hsa-miR-32-5p; hsa-miR-301a-3p; hsa-miR-107; hsa-miR-15a-5p; hsa-miR-126-5p; hsa-let-7e-5p; hsa-miR-1227-3p; hsa-miR-20b-5p; hsa-miR-101-3p; hsa-miR-454-3p; hsa-miR-15b-5p; hsa-miR-196b-5p; hsa-miR-93-5p; hsa-let-7g-5p; hsa-miR-17-5p; hsa-mi…
Gene Ontology (miRWalk)	GO0016607 nuclear speck	enriched	0.0311107	158	hsa-miR-31-5p; hsa-miR-149-5p; hsa-miR-18a-5p; hsa-miR-20a-5p; hsa-miR-18b-5p; hsa-miR-199a-3p; hsa-miR-32-5p; hsa-miR-301a-3p; hsa-miR-425-3p; hsa-miR-15a-5p; hsa-let-7e-5p; hsa-miR-101-3p; hsa-miR-15b-5p; hsa-miR-93-5p; hsa-let-7g-5p; hsa-miR-17-5p; hsa-miR-195-5p; hsa-miR-424-5p; hsa-miR-98-5p; hsa-miR-106b-3p; hsa-miR-27b-3p; hsa-miR-16-5p; hsa-miR-96-5p; hsa-let-7a-5p; hsa-let-7f-5p; hsa-miR…
Gene Ontology (miRWalk)	GO0019904 protein domain specific binding	enriched	0.0311107	164	hsa-miR-17-3p; hsa-let-7f-1-3p; hsa-miR-144-3p; hsa-miR-31-5p; hsa-miR-149-5p; hsa-miR-18a-5p; hsa-miR-20a-5p; hsa-miR-199a-3p; hsa-miR-32-5p; hsa-miR-425-3p; hsa-miR-15a-5p; hsa-let-7e-5p; hsa-miR-101-3p; hsa-miR-454-3p; hsa-miR-15b-5p; hsa-miR-93-5p; hsa-miR-17-5p; hsa-miR-195-5p; hsa-miR-424-5p; hsa-miR-98-5p; hsa-miR-106b-3p; hsa-miR-27b-3p; hsa-miR-16-5p; hsa-miR-96-5p; hsa-let-7a-5p; hsa-le…
Gene Ontology (miRWalk)	GO0022612 gland morphogenesis	enriched	0.0311107	55	hsa-miR-144-3p; hsa-miR-20a-5p; hsa-miR-107; hsa-miR-15a-5p; hsa-miR-101-3p; hsa-miR-15b-5p; hsa-miR-196b-5p; hsa-miR-17-5p; hsa-miR-195-5p; hsa-miR-424-5p; hsa-miR-98-5p; hsa-miR-16-5p; hsa-miR-96-5p; hsa-let-7a-5p; hsa-miR-26b-5p; hsa-miR-27a-3p; hsa-miR-136-5p; hsa-miR-103a-3p; hsa-miR-375; hsa-miR-19b-1-5p; hsa-miR-200b-3p; hsa-miR-449a; hsa-miR-26a-5p; hsa-miR-143-3p; hsa-miR-148a-3p; hsa-mi…
Gene Ontology (miRWalk)	GO0022625 cytosolic large ribosomal subunit	enriched	0.0311107	116	hsa-miR-17-3p; hsa-miR-31-5p; hsa-miR-149-5p; hsa-miR-18a-5p; hsa-miR-20a-5p; hsa-miR-32-5p; hsa-miR-301a-3p; hsa-miR-107; hsa-let-7e-5p; hsa-miR-454-3p; hsa-miR-15b-5p; hsa-miR-93-5p; hsa-let-7g-5p; hsa-miR-17-5p; hsa-miR-195-5p; hsa-miR-106b-3p; hsa-miR-27b-3p; hsa-miR-16-5p; hsa-let-7a-5p; hsa-miR-26b-5p; hsa-miR-20a-3p; hsa-miR-1247-5p; hsa-miR-1237-3p; hsa-miR-27a-3p; hsa-miR-1229-3p; hsa-mi…
Gene Ontology (miRWalk)	GO0030216 keratinocyte differentiation	enriched	0.0311107	69	hsa-miR-31-5p; hsa-miR-20a-5p; hsa-miR-126-5p; hsa-let-7e-5p; hsa-miR-101-3p; hsa-miR-93-5p; hsa-miR-424-5p; hsa-miR-98-5p; hsa-miR-142-3p; hsa-miR-126-3p; hsa-miR-16-5p; hsa-miR-96-5p; hsa-let-7a-5p; hsa-miR-26b-5p; hsa-miR-1229-3p; hsa-miR-940; hsa-miR-183-5p; hsa-miR-103a-3p; hsa-miR-148b-3p; hsa-miR-203a-3p; hsa-miR-372-3p; hsa-miR-124-3p; hsa-miR-375; hsa-miR-1226-3p; hsa-miR-205-5p; hsa-miR…
Gene Ontology (miRWalk)	GO0030325 adrenal gland development	enriched	0.0311107	37	hsa-miR-18a-5p; hsa-miR-32-5p; hsa-miR-15a-5p; hsa-let-7e-5p; hsa-miR-101-3p; hsa-miR-17-5p; hsa-miR-142-3p; hsa-miR-16-5p; hsa-let-7f-5p; hsa-miR-26b-5p; hsa-miR-20a-3p; hsa-miR-1229-3p; hsa-miR-103a-3p; hsa-miR-124-3p; hsa-miR-92b-3p; hsa-miR-375; hsa-miR-9-5p; hsa-miR-193b-3p; hsa-miR-29c-3p; hsa-miR-30a-5p; hsa-miR-744-5p; hsa-miR-455-3p; hsa-miR-370-3p; hsa-miR-224-5p; hsa-miR-122-5p; hsa-mi…
Gene Ontology (miRWalk)	GO0031100 organ regeneration	enriched	0.0311107	143	hsa-miR-144-3p; hsa-miR-31-5p; hsa-miR-18a-5p; hsa-miR-20a-5p; hsa-miR-107; hsa-miR-15a-5p; hsa-miR-126-5p; hsa-let-7e-5p; hsa-miR-20b-5p; hsa-miR-101-3p; hsa-miR-15b-5p; hsa-miR-93-5p; hsa-miR-17-5p; hsa-miR-195-5p; hsa-miR-424-5p; hsa-miR-98-5p; hsa-miR-27b-3p; hsa-miR-126-3p; hsa-miR-16-5p; hsa-miR-96-5p; hsa-let-7a-5p; hsa-let-7f-5p; hsa-miR-26b-5p; hsa-miR-146b-5p; hsa-miR-27a-3p; hsa-miR-12…
Gene Ontology (miRWalk)	GO0032731 positive regulation of interleukin 1 beta production	enriched	0.0311107	18	hsa-miR-18a-5p; hsa-miR-17-5p; hsa-miR-195-5p; hsa-miR-98-5p; hsa-miR-16-5p; hsa-miR-26b-5p; hsa-miR-135a-5p; hsa-let-7d-5p; hsa-miR-124-3p; hsa-miR-375; hsa-miR-200a-3p; hsa-miR-193b-3p; hsa-miR-1-3p; hsa-miR-346; hsa-miR-155-5p; hsa-miR-215-5p; hsa-miR-192-5p; hsa-miR-335-5p
Gene Ontology (miRWalk)	GO0035162 embryonic hemopoiesis	enriched	0.0311107	55	hsa-miR-18a-5p; hsa-miR-20a-5p; hsa-miR-107; hsa-miR-1227-3p; hsa-miR-20b-5p; hsa-miR-93-5p; hsa-miR-17-5p; hsa-miR-424-5p; hsa-miR-106b-3p; hsa-miR-16-5p; hsa-miR-96-5p; hsa-miR-26b-5p; hsa-miR-146b-5p; hsa-miR-193a-3p; hsa-miR-19a-3p; hsa-let-7d-5p; hsa-miR-372-3p; hsa-miR-124-3p; hsa-miR-590-5p; hsa-miR-205-5p; hsa-miR-19b-1-5p; hsa-miR-302b-3p; hsa-miR-33a-5p; hsa-miR-200b-3p; hsa-miR-519c-3p…
Gene Ontology (miRWalk)	GO0042056 chemoattractant activity	enriched	0.0311107	70	hsa-miR-20a-5p; hsa-miR-32-5p; hsa-miR-107; hsa-miR-15a-5p; hsa-let-7e-5p; hsa-miR-20b-5p; hsa-miR-101-3p; hsa-miR-15b-5p; hsa-miR-93-5p; hsa-let-7g-5p; hsa-miR-17-5p; hsa-miR-195-5p; hsa-miR-98-5p; hsa-miR-126-3p; hsa-miR-16-5p; hsa-miR-26b-5p; hsa-miR-140-5p; hsa-miR-103a-3p; hsa-miR-328-3p; hsa-miR-374a-5p; hsa-miR-148b-3p; hsa-miR-372-3p; hsa-miR-520g-3p; hsa-miR-302d-3p; hsa-miR-205-5p; hsa-…
Gene Ontology (miRWalk)	GO0043025 neuronal cell body	enriched	0.0311107	163	hsa-miR-17-3p; hsa-miR-144-3p; hsa-miR-31-5p; hsa-miR-149-5p; hsa-miR-18a-5p; hsa-miR-20a-5p; hsa-miR-18b-5p; hsa-miR-199a-3p; hsa-miR-301a-3p; hsa-miR-15a-5p; hsa-let-7e-5p; hsa-miR-1227-3p; hsa-miR-101-3p; hsa-miR-15b-5p; hsa-miR-196b-5p; hsa-miR-93-5p; hsa-miR-17-5p; hsa-miR-195-5p; hsa-miR-424-5p; hsa-miR-98-5p; hsa-miR-142-3p; hsa-miR-106b-3p; hsa-miR-27b-3p; hsa-miR-16-5p; hsa-miR-96-5p; hs…
Gene Ontology (miRWalk)	GO0043066 negative regulation of apoptotic process	enriched	0.0311107	273	hsa-miR-17-3p; hsa-miR-144-3p; hsa-miR-190a-5p; hsa-miR-31-5p; hsa-miR-149-5p; hsa-miR-18a-5p; hsa-miR-20a-5p; hsa-miR-18b-5p; hsa-miR-199a-3p; hsa-miR-32-5p; hsa-miR-301a-3p; hsa-miR-107; hsa-miR-15a-5p; hsa-miR-126-5p; hsa-let-7e-5p; hsa-miR-20b-5p; hsa-miR-101-3p; hsa-miR-454-3p; hsa-miR-15b-5p; hsa-miR-196b-5p; hsa-miR-93-5p; hsa-let-7g-5p; hsa-miR-17-5p; hsa-miR-195-5p; hsa-miR-424-5p; hsa-m…
Gene Ontology (miRWalk)	GO0043235 receptor complex	enriched	0.0311107	59	hsa-miR-18a-5p; hsa-miR-20a-5p; hsa-miR-101-3p; hsa-miR-454-3p; hsa-miR-93-5p; hsa-miR-17-5p; hsa-miR-98-5p; hsa-miR-142-3p; hsa-miR-16-5p; hsa-let-7a-5p; hsa-let-7f-5p; hsa-miR-26b-5p; hsa-miR-140-5p; hsa-miR-19a-3p; hsa-miR-940; hsa-miR-148b-3p; hsa-miR-548d-3p; hsa-let-7d-5p; hsa-miR-372-3p; hsa-miR-124-3p; hsa-miR-590-5p; hsa-miR-205-5p; hsa-miR-302b-3p; hsa-miR-26a-5p; hsa-miR-326; hsa-miR-2…
Gene Ontology (miRWalk)	GO0045471 response to ethanol	enriched	0.0311107	138	hsa-miR-17-3p; hsa-miR-31-5p; hsa-miR-149-5p; hsa-miR-20a-5p; hsa-miR-301a-3p; hsa-miR-107; hsa-miR-15a-5p; hsa-let-7e-5p; hsa-miR-20b-5p; hsa-miR-15b-5p; hsa-miR-196b-5p; hsa-miR-93-5p; hsa-let-7g-5p; hsa-miR-17-5p; hsa-miR-195-5p; hsa-miR-424-5p; hsa-miR-98-5p; hsa-miR-27b-3p; hsa-miR-16-5p; hsa-miR-96-5p; hsa-let-7a-5p; hsa-let-7f-5p; hsa-miR-26b-5p; hsa-miR-140-5p; hsa-miR-1229-3p; hsa-miR-13…
Gene Ontology (miRWalk)	GO0045893 positive regulation of transcription dna dependent	enriched	0.0311107	269	hsa-miR-17-3p; hsa-miR-144-3p; hsa-miR-31-5p; hsa-miR-149-5p; hsa-miR-18a-5p; hsa-miR-20a-5p; hsa-miR-18b-5p; hsa-miR-199a-3p; hsa-miR-32-5p; hsa-miR-301a-3p; hsa-miR-107; hsa-miR-425-3p; hsa-miR-15a-5p; hsa-let-7e-5p; hsa-miR-1227-3p; hsa-miR-20b-5p; hsa-miR-101-3p; hsa-miR-454-3p; hsa-miR-15b-5p; hsa-miR-196b-5p; hsa-miR-93-5p; hsa-let-7g-5p; hsa-miR-17-5p; hsa-miR-195-5p; hsa-miR-424-5p; hsa-m…
Gene Ontology (miRWalk)	GO0048471 perinuclear region of cytoplasm	enriched	0.0311107	224	hsa-miR-17-3p; hsa-miR-31-5p; hsa-let-7b-3p; hsa-miR-149-5p; hsa-miR-191-3p; hsa-miR-18a-5p; hsa-miR-20a-5p; hsa-miR-199a-3p; hsa-miR-32-5p; hsa-miR-301a-3p; hsa-miR-107; hsa-miR-425-3p; hsa-miR-15a-5p; hsa-let-7e-5p; hsa-miR-101-3p; hsa-miR-15b-5p; hsa-miR-196b-5p; hsa-miR-93-5p; hsa-miR-17-5p; hsa-miR-424-5p; hsa-miR-98-5p; hsa-miR-142-3p; hsa-miR-106b-3p; hsa-miR-27b-3p; hsa-miR-126-3p; hsa-mi…
Gene Ontology (miRWalk)	GO0051091 positive regulation of sequence specific dna binding transcription factor activity	enriched	0.0311107	126	hsa-miR-144-3p; hsa-miR-149-5p; hsa-miR-18a-5p; hsa-miR-20a-5p; hsa-miR-18b-5p; hsa-miR-107; hsa-miR-425-3p; hsa-miR-15a-5p; hsa-let-7e-5p; hsa-miR-20b-5p; hsa-miR-101-3p; hsa-miR-15b-5p; hsa-miR-93-5p; hsa-miR-17-5p; hsa-miR-195-5p; hsa-miR-98-5p; hsa-miR-27b-3p; hsa-miR-16-5p; hsa-let-7a-5p; hsa-miR-26b-5p; hsa-miR-146b-5p; hsa-miR-140-5p; hsa-miR-27a-3p; hsa-miR-19a-3p; hsa-miR-940; hsa-miR-18…
Gene Ontology (miRWalk)	GO0051781 positive regulation of cell division	enriched	0.0311107	93	hsa-miR-149-5p; hsa-miR-20a-5p; hsa-miR-32-5p; hsa-miR-107; hsa-miR-15a-5p; hsa-miR-20b-5p; hsa-miR-101-3p; hsa-miR-454-3p; hsa-miR-15b-5p; hsa-miR-93-5p; hsa-miR-17-5p; hsa-miR-195-5p; hsa-miR-126-3p; hsa-miR-16-5p; hsa-let-7a-5p; hsa-miR-26b-5p; hsa-miR-140-5p; hsa-miR-27a-3p; hsa-miR-1229-3p; hsa-miR-103a-3p; hsa-miR-130b-5p; hsa-miR-328-3p; hsa-miR-146b-3p; hsa-let-7d-5p; hsa-miR-372-3p; hsa-…
Gene Ontology (miRWalk)	GO0051895 negative regulation of focal adhesion assembly	enriched	0.0311107	39	hsa-miR-144-3p; hsa-miR-18a-5p; hsa-miR-20a-5p; hsa-miR-107; hsa-miR-93-5p; hsa-miR-17-5p; hsa-miR-98-5p; hsa-let-7a-5p; hsa-miR-19a-3p; hsa-miR-103a-3p; hsa-miR-519d-3p; hsa-miR-217; hsa-let-7d-5p; hsa-miR-205-5p; hsa-miR-33a-5p; hsa-miR-26a-5p; hsa-miR-141-3p; hsa-miR-519c-3p; hsa-miR-221-3p; hsa-miR-106b-5p; hsa-miR-193b-3p; hsa-miR-1-3p; hsa-miR-29b-3p; hsa-miR-216a-5p; hsa-miR-30a-3p; hsa-mi…
Gene Ontology (miRWalk)	GO0070374 positive regulation of erk1 and erk2 cascade	enriched	0.0311107	90	hsa-miR-17-3p; hsa-miR-149-5p; hsa-miR-18a-5p; hsa-miR-199a-3p; hsa-miR-32-5p; hsa-miR-107; hsa-miR-101-3p; hsa-miR-15b-5p; hsa-miR-98-5p; hsa-miR-27b-3p; hsa-miR-126-3p; hsa-miR-16-5p; hsa-let-7a-5p; hsa-miR-26b-5p; hsa-miR-140-5p; hsa-miR-27a-3p; hsa-miR-19a-3p; hsa-miR-103a-3p; hsa-miR-328-3p; hsa-miR-148b-3p; hsa-miR-146b-3p; hsa-let-7d-5p; hsa-miR-203a-3p; hsa-miR-372-3p; hsa-miR-124-3p; hsa…
Gene Ontology (miRWalk)	GO2000379 positive regulation of reactive oxygen species metabolic process	enriched	0.0311107	99	hsa-miR-144-3p; hsa-miR-18a-5p; hsa-miR-20a-5p; hsa-miR-15a-5p; hsa-miR-20b-5p; hsa-miR-454-3p; hsa-miR-93-5p; hsa-miR-17-5p; hsa-miR-98-5p; hsa-miR-106b-3p; hsa-miR-16-5p; hsa-miR-96-5p; hsa-let-7a-5p; hsa-let-7f-5p; hsa-miR-26b-5p; hsa-miR-146b-5p; hsa-miR-27a-3p; hsa-miR-1229-3p; hsa-miR-19a-3p; hsa-miR-363-3p; hsa-miR-519d-3p; hsa-miR-299-5p; hsa-miR-374a-5p; hsa-miR-146b-3p; hsa-let-7d-5p; h…
Gene Ontology (miRWalk)	GO0004971 alpha amino 3 hydroxy 5 methyl 4 isoxazole propionate selective glutamate receptor activity	depleted	0.0312109	4	hsa-miR-484; hsa-miR-192-5p; hsa-miR-335-5p; hsa-miR-181b-5p
Gene Ontology (miRWalk)	GO0014850 response to muscle activity	enriched	0.0312109	20	hsa-miR-18a-5p; hsa-miR-20a-5p; hsa-miR-107; hsa-miR-425-3p; hsa-miR-20b-5p; hsa-miR-424-5p; hsa-miR-98-5p; hsa-miR-106b-3p; hsa-miR-26b-5p; hsa-miR-33a-5p; hsa-miR-519c-3p; hsa-miR-199b-5p; hsa-miR-215-5p; hsa-miR-138-5p; hsa-let-7b-5p; hsa-miR-421; hsa-miR-192-5p; hsa-miR-378a-5p; hsa-miR-335-5p; hsa-miR-23a-3p
Gene Ontology (miRWalk)	GO0032355 response to estradiol stimulus	enriched	0.0313288	134	hsa-miR-17-3p; hsa-miR-31-5p; hsa-miR-149-5p; hsa-miR-18a-5p; hsa-miR-20a-5p; hsa-miR-18b-5p; hsa-miR-301a-3p; hsa-miR-107; hsa-miR-15a-5p; hsa-let-7e-5p; hsa-miR-20b-5p; hsa-miR-101-3p; hsa-miR-15b-5p; hsa-miR-93-5p; hsa-miR-17-5p; hsa-miR-195-5p; hsa-miR-424-5p; hsa-miR-98-5p; hsa-miR-106b-3p; hsa-miR-27b-3p; hsa-miR-126-3p; hsa-miR-16-5p; hsa-let-7a-5p; hsa-let-7f-5p; hsa-miR-26b-5p; hsa-miR-1…
Gene Ontology (miRWalk)	GO0042462 eye photoreceptor cell development	enriched	0.0313288	45	hsa-miR-20a-5p; hsa-miR-107; hsa-miR-15a-5p; hsa-miR-20b-5p; hsa-miR-101-3p; hsa-miR-15b-5p; hsa-miR-93-5p; hsa-miR-17-5p; hsa-miR-195-5p; hsa-miR-126-3p; hsa-miR-16-5p; hsa-miR-26b-5p; hsa-miR-140-5p; hsa-miR-372-3p; hsa-miR-124-3p; hsa-miR-520g-3p; hsa-miR-302d-3p; hsa-miR-205-5p; hsa-miR-9-5p; hsa-miR-200b-3p; hsa-miR-504-5p; hsa-miR-106b-5p; hsa-miR-29b-3p; hsa-miR-373-3p; hsa-miR-29c-3p; hsa…
Gene Ontology (miRWalk)	GO0043537 negative regulation of blood vessel endothelial cell migration	enriched	0.0314177	29	hsa-miR-20a-5p; hsa-miR-32-5p; hsa-miR-17-5p; hsa-miR-98-5p; hsa-miR-142-3p; hsa-miR-16-5p; hsa-let-7a-5p; hsa-miR-26b-5p; hsa-miR-140-5p; hsa-miR-103a-3p; hsa-miR-148b-3p; hsa-let-7d-5p; hsa-miR-124-3p; hsa-miR-1-3p; hsa-miR-30a-3p; hsa-miR-30a-5p; hsa-miR-744-5p; hsa-miR-21-5p; hsa-miR-24-3p; hsa-miR-503-5p; hsa-miR-155-5p; hsa-miR-215-5p; hsa-miR-186-5p; hsa-let-7b-5p; hsa-miR-92a-3p; hsa-miR-…
Gene Ontology (miRWalk)	GO0045618 positive regulation of keratinocyte differentiation	enriched	0.0314177	31	hsa-miR-31-5p; hsa-miR-18a-5p; hsa-miR-20a-5p; hsa-miR-17-5p; hsa-miR-98-5p; hsa-miR-27b-3p; hsa-miR-16-5p; hsa-miR-96-5p; hsa-let-7a-5p; hsa-miR-26b-5p; hsa-miR-27a-3p; hsa-miR-1229-3p; hsa-miR-205-5p; hsa-miR-33a-5p; hsa-miR-221-3p; hsa-miR-450b-5p; hsa-miR-29b-3p; hsa-miR-197-3p; hsa-miR-744-5p; hsa-miR-21-5p; hsa-miR-590-3p; hsa-miR-125a-5p; hsa-miR-10a-5p; hsa-miR-125b-5p; hsa-miR-215-5p; hs…
Gene Ontology (miRWalk)	GO0021542 dentate gyrus development	enriched	0.0315284	60	hsa-miR-144-3p; hsa-miR-18a-5p; hsa-miR-20a-5p; hsa-miR-107; hsa-miR-101-3p; hsa-miR-93-5p; hsa-miR-17-5p; hsa-miR-195-5p; hsa-miR-424-5p; hsa-miR-16-5p; hsa-let-7a-5p; hsa-miR-26b-5p; hsa-miR-1229-3p; hsa-miR-19a-3p; hsa-miR-103a-3p; hsa-miR-519d-3p; hsa-miR-217; hsa-miR-148b-3p; hsa-miR-203a-3p; hsa-miR-124-3p; hsa-miR-92b-3p; hsa-miR-504-5p; hsa-miR-449a; hsa-miR-26a-5p; hsa-miR-141-3p; hsa-mi…
Gene Ontology (miRWalk)	GO0032402 melanosome transport	depleted	0.0315342	21	hsa-miR-101-3p; hsa-miR-424-5p; hsa-miR-26b-5p; hsa-miR-148b-3p; hsa-miR-124-3p; hsa-miR-218-5p; hsa-miR-10a-5p; hsa-miR-215-5p; hsa-miR-181a-5p; hsa-let-7b-5p; hsa-miR-93-3p; hsa-miR-484; hsa-miR-192-5p; hsa-miR-335-5p; hsa-miR-497-5p; hsa-miR-30b-5p; hsa-miR-30c-5p; hsa-miR-378a-3p; hsa-miR-128-3p; hsa-miR-3176; hsa-miR-34a-5p
Gene Ontology (miRWalk)	GO0003714 transcription corepressor activity	enriched	0.0315342	165	hsa-miR-17-3p; hsa-miR-31-5p; hsa-miR-149-5p; hsa-miR-18a-5p; hsa-miR-20a-5p; hsa-miR-199a-3p; hsa-miR-32-5p; hsa-miR-425-3p; hsa-miR-15a-5p; hsa-let-7e-5p; hsa-miR-101-3p; hsa-miR-15b-5p; hsa-miR-196b-5p; hsa-miR-93-5p; hsa-miR-17-5p; hsa-miR-195-5p; hsa-miR-424-5p; hsa-miR-98-5p; hsa-miR-27b-3p; hsa-miR-126-3p; hsa-miR-16-5p; hsa-miR-96-5p; hsa-let-7a-5p; hsa-let-7f-5p; hsa-miR-26b-5p; hsa-miR-…
Gene Ontology (miRWalk)	GO0005125 cytokine activity	enriched	0.0315342	136	hsa-miR-149-5p; hsa-miR-18a-5p; hsa-miR-20a-5p; hsa-miR-32-5p; hsa-miR-107; hsa-miR-15a-5p; hsa-let-7e-5p; hsa-miR-1227-3p; hsa-miR-20b-5p; hsa-miR-101-3p; hsa-miR-15b-5p; hsa-miR-196b-5p; hsa-miR-93-5p; hsa-let-7g-5p; hsa-miR-17-5p; hsa-miR-195-5p; hsa-miR-98-5p; hsa-miR-142-3p; hsa-miR-126-3p; hsa-miR-16-5p; hsa-let-7a-5p; hsa-let-7f-5p; hsa-miR-26b-5p; hsa-miR-140-5p; hsa-miR-20a-3p; hsa-miR-1…
Gene Ontology (miRWalk)	GO0005515 protein binding	enriched	0.0315342	491	hsa-miR-17-3p; hsa-let-7f-1-3p; hsa-miR-144-3p; hsa-miR-190a-5p; hsa-miR-31-5p; hsa-miR-149-5p; hsa-miR-191-3p; hsa-miR-18a-5p; hsa-miR-20a-5p; hsa-miR-18b-5p; hsa-miR-199a-3p; hsa-miR-32-5p; hsa-miR-301a-3p; hsa-miR-107; hsa-miR-425-3p; hsa-miR-15a-5p; hsa-miR-126-5p; hsa-let-7e-5p; hsa-miR-1227-3p; hsa-miR-20b-5p; hsa-miR-101-3p; hsa-miR-454-3p; hsa-miR-15b-5p; hsa-miR-196b-5p; hsa-miR-550a-5p;…
Gene Ontology (miRWalk)	GO0005615 extracellular space	enriched	0.0315342	215	hsa-miR-17-3p; hsa-miR-144-3p; hsa-miR-31-5p; hsa-miR-149-5p; hsa-miR-18a-5p; hsa-miR-20a-5p; hsa-miR-199a-3p; hsa-miR-32-5p; hsa-miR-301a-3p; hsa-miR-107; hsa-miR-15a-5p; hsa-miR-126-5p; hsa-let-7e-5p; hsa-miR-20b-5p; hsa-miR-101-3p; hsa-miR-454-3p; hsa-miR-15b-5p; hsa-miR-93-5p; hsa-let-7g-5p; hsa-miR-17-5p; hsa-miR-195-5p; hsa-miR-98-5p; hsa-miR-142-3p; hsa-miR-27b-3p; hsa-miR-126-3p; hsa-miR-…
Gene Ontology (miRWalk)	GO0006541 glutamine metabolic process	enriched	0.0315342	56	hsa-miR-149-5p; hsa-miR-199a-3p; hsa-miR-32-5p; hsa-miR-301a-3p; hsa-miR-425-3p; hsa-miR-15a-5p; hsa-let-7e-5p; hsa-miR-101-3p; hsa-miR-93-5p; hsa-miR-17-5p; hsa-miR-195-5p; hsa-miR-98-5p; hsa-miR-16-5p; hsa-miR-26b-5p; hsa-miR-27a-3p; hsa-miR-19a-3p; hsa-miR-183-5p; hsa-miR-148b-3p; hsa-miR-124-3p; hsa-miR-92b-3p; hsa-miR-615-3p; hsa-miR-1-3p; hsa-miR-197-3p; hsa-miR-199a-5p; hsa-miR-1260b; hsa-…
Gene Ontology (miRWalk)	GO0007099 centriole replication	enriched	0.0315342	10	hsa-miR-149-5p; hsa-miR-18a-5p; hsa-miR-15a-5p; hsa-miR-17-5p; hsa-miR-16-5p; hsa-miR-26b-5p; hsa-miR-193b-3p; hsa-miR-129-2-3p; hsa-miR-215-5p; hsa-miR-192-5p
Gene Ontology (miRWalk)	GO0018107 peptidyl threonine phosphorylation	enriched	0.0315342	106	hsa-miR-144-3p; hsa-miR-149-5p; hsa-miR-18a-5p; hsa-miR-20a-5p; hsa-miR-301a-3p; hsa-miR-15a-5p; hsa-miR-20b-5p; hsa-miR-101-3p; hsa-miR-15b-5p; hsa-miR-196b-5p; hsa-miR-93-5p; hsa-miR-17-5p; hsa-miR-195-5p; hsa-miR-424-5p; hsa-miR-98-5p; hsa-miR-142-3p; hsa-miR-16-5p; hsa-miR-96-5p; hsa-let-7a-5p; hsa-miR-26b-5p; hsa-miR-140-5p; hsa-miR-27a-3p; hsa-miR-136-5p; hsa-miR-19a-3p; hsa-miR-183-5p; hsa…
Gene Ontology (miRWalk)	GO0019901 protein kinase binding	enriched	0.0315342	240	hsa-miR-17-3p; hsa-miR-144-3p; hsa-miR-31-5p; hsa-miR-149-5p; hsa-miR-191-3p; hsa-miR-18a-5p; hsa-miR-20a-5p; hsa-miR-199a-3p; hsa-miR-32-5p; hsa-miR-301a-3p; hsa-miR-107; hsa-miR-15a-5p; hsa-let-7e-5p; hsa-miR-20b-5p; hsa-miR-101-3p; hsa-miR-454-3p; hsa-miR-15b-5p; hsa-miR-196b-5p; hsa-miR-93-5p; hsa-let-7g-5p; hsa-miR-17-5p; hsa-miR-195-5p; hsa-miR-182-3p; hsa-miR-424-5p; hsa-miR-98-5p; hsa-miR…
Gene Ontology (miRWalk)	GO0030857 negative regulation of epithelial cell differentiation	enriched	0.0315342	59	hsa-miR-20a-5p; hsa-miR-15a-5p; hsa-miR-15b-5p; hsa-miR-93-5p; hsa-miR-17-5p; hsa-miR-195-5p; hsa-miR-424-5p; hsa-miR-16-5p; hsa-let-7f-5p; hsa-miR-26b-5p; hsa-miR-19a-3p; hsa-miR-183-5p; hsa-miR-103a-3p; hsa-miR-338-3p; hsa-miR-124-3p; hsa-miR-375; hsa-miR-1226-3p; hsa-miR-205-5p; hsa-miR-9-5p; hsa-miR-19b-1-5p; hsa-miR-200b-3p; hsa-miR-520b; hsa-miR-449a; hsa-miR-141-3p; hsa-miR-326; hsa-miR-37…
Gene Ontology (miRWalk)	GO0034612 response to tumor necrosis factor	enriched	0.0315342	41	hsa-miR-17-3p; hsa-miR-31-5p; hsa-miR-18a-5p; hsa-miR-126-5p; hsa-miR-17-5p; hsa-miR-195-5p; hsa-miR-98-5p; hsa-miR-126-3p; hsa-miR-16-5p; hsa-let-7a-5p; hsa-miR-26b-5p; hsa-miR-183-5p; hsa-miR-103a-3p; hsa-miR-338-3p; hsa-miR-135a-5p; hsa-miR-124-3p; hsa-miR-375; hsa-miR-19b-1-5p; hsa-miR-221-3p; hsa-miR-1-3p; hsa-miR-1256; hsa-miR-451a; hsa-miR-373-3p; hsa-miR-196a-5p; hsa-miR-744-5p; hsa-miR-2…
Gene Ontology (miRWalk)	GO0042493 response to drug	enriched	0.0315342	243	hsa-miR-17-3p; hsa-miR-31-5p; hsa-miR-149-5p; hsa-miR-18a-5p; hsa-miR-20a-5p; hsa-miR-199a-3p; hsa-miR-32-5p; hsa-miR-107; hsa-miR-15a-5p; hsa-miR-126-5p; hsa-let-7e-5p; hsa-miR-20b-5p; hsa-miR-101-3p; hsa-miR-15b-5p; hsa-miR-196b-5p; hsa-miR-93-5p; hsa-let-7g-5p; hsa-miR-17-5p; hsa-miR-195-5p; hsa-miR-424-5p; hsa-miR-98-5p; hsa-miR-106b-3p; hsa-miR-27b-3p; hsa-miR-126-3p; hsa-miR-16-5p; hsa-miR-…
Pathways (miRWalk)	P00025 Hedgehog signaling pathway	depleted	0.0315577	50	hsa-miR-149-5p; hsa-miR-15a-5p; hsa-let-7e-5p; hsa-miR-93-5p; hsa-miR-16-5p; hsa-miR-96-5p; hsa-miR-183-5p; hsa-miR-103a-3p; hsa-miR-338-3p; hsa-miR-148b-3p; hsa-miR-124-3p; hsa-miR-450a-5p; hsa-miR-26a-5p; hsa-miR-326; hsa-miR-193b-3p; hsa-miR-1296-5p; hsa-miR-197-3p; hsa-miR-196a-5p; hsa-miR-1260b; hsa-miR-21-5p; hsa-miR-590-3p; hsa-miR-10a-5p; hsa-miR-877-5p; hsa-miR-935; hsa-miR-155-5p; hsa-m…
Pathways (miRWalk)	WP500 Glycogen Metabolism	enriched	0.0315577	59	hsa-miR-31-5p; hsa-miR-149-5p; hsa-miR-20a-5p; hsa-miR-32-5p; hsa-miR-15a-5p; hsa-let-7e-5p; hsa-miR-93-5p; hsa-miR-17-5p; hsa-miR-98-5p; hsa-miR-142-3p; hsa-miR-27b-3p; hsa-miR-16-5p; hsa-let-7a-5p; hsa-miR-26b-5p; hsa-miR-103a-3p; hsa-miR-598-3p; hsa-miR-148b-3p; hsa-miR-124-3p; hsa-miR-30e-3p; hsa-miR-423-3p; hsa-miR-26a-5p; hsa-miR-326; hsa-miR-615-3p; hsa-miR-106b-5p; hsa-miR-193b-3p; hsa-mi…
Pathways (miRWalk)	hsa03010 Ribosome	enriched	0.0315577	154	hsa-miR-17-3p; hsa-miR-31-5p; hsa-miR-149-5p; hsa-miR-18a-5p; hsa-miR-20a-5p; hsa-miR-32-5p; hsa-miR-301a-3p; hsa-miR-107; hsa-let-7e-5p; hsa-miR-1227-3p; hsa-miR-454-3p; hsa-miR-15b-5p; hsa-miR-93-5p; hsa-let-7g-5p; hsa-miR-17-5p; hsa-miR-195-5p; hsa-miR-182-3p; hsa-miR-106b-3p; hsa-miR-27b-3p; hsa-miR-16-5p; hsa-miR-96-5p; hsa-let-7a-5p; hsa-miR-26b-5p; hsa-miR-20a-3p; hsa-miR-1247-5p; hsa-miR-…
Pathways (miRWalk)	hsa04060 Cytokine cytokine receptor interaction	enriched	0.0315577	158	hsa-miR-31-5p; hsa-miR-18a-5p; hsa-miR-20a-5p; hsa-miR-199a-3p; hsa-miR-107; hsa-miR-15a-5p; hsa-miR-126-5p; hsa-let-7e-5p; hsa-miR-20b-5p; hsa-miR-101-3p; hsa-miR-15b-5p; hsa-miR-93-5p; hsa-let-7g-5p; hsa-miR-17-5p; hsa-miR-195-5p; hsa-miR-98-5p; hsa-miR-142-3p; hsa-miR-126-3p; hsa-miR-16-5p; hsa-let-7a-5p; hsa-let-7f-5p; hsa-miR-26b-5p; hsa-miR-146b-5p; hsa-miR-140-5p; hsa-miR-1228-3p; hsa-miR-…
Pathways (miRWalk)	hsa04350 TGF beta signaling pathway	enriched	0.0315577	161	hsa-miR-31-5p; hsa-miR-149-5p; hsa-miR-18a-5p; hsa-miR-20a-5p; hsa-miR-199a-3p; hsa-miR-301a-3p; hsa-miR-15a-5p; hsa-let-7e-5p; hsa-miR-101-3p; hsa-miR-454-3p; hsa-miR-15b-5p; hsa-miR-93-5p; hsa-let-7g-5p; hsa-miR-17-5p; hsa-miR-424-5p; hsa-miR-98-5p; hsa-miR-142-3p; hsa-miR-27b-3p; hsa-miR-16-5p; hsa-let-7a-5p; hsa-let-7f-5p; hsa-miR-26b-5p; hsa-miR-146b-5p; hsa-miR-140-5p; hsa-miR-27a-3p; hsa-m…
Pathways (miRWalk)	hsa05216 Thyroid cancer	enriched	0.0315577	125	hsa-miR-31-5p; hsa-miR-20a-5p; hsa-miR-199a-3p; hsa-miR-15a-5p; hsa-miR-20b-5p; hsa-miR-101-3p; hsa-miR-454-3p; hsa-miR-15b-5p; hsa-miR-93-5p; hsa-let-7g-5p; hsa-miR-17-5p; hsa-miR-195-5p; hsa-miR-424-5p; hsa-miR-98-5p; hsa-miR-27b-3p; hsa-miR-126-3p; hsa-miR-16-5p; hsa-miR-96-5p; hsa-let-7a-5p; hsa-let-7f-5p; hsa-miR-26b-5p; hsa-miR-27a-3p; hsa-miR-19a-3p; hsa-miR-183-5p; hsa-miR-217; hsa-miR-33…
Gene Ontology (miRWalk)	GO0008150 biological process	enriched	0.0315649	172	hsa-miR-17-3p; hsa-miR-31-5p; hsa-miR-149-5p; hsa-miR-18a-5p; hsa-miR-20a-5p; hsa-miR-18b-5p; hsa-miR-32-5p; hsa-miR-301a-3p; hsa-miR-107; hsa-miR-425-3p; hsa-miR-15a-5p; hsa-let-7e-5p; hsa-miR-1227-3p; hsa-miR-20b-5p; hsa-miR-101-3p; hsa-miR-454-3p; hsa-miR-15b-5p; hsa-miR-196b-5p; hsa-miR-93-5p; hsa-miR-17-5p; hsa-miR-424-5p; hsa-miR-98-5p; hsa-miR-142-3p; hsa-miR-106b-3p; hsa-miR-27b-3p; hsa-m…
Gene Ontology (miRWalk)	GO0071542 dopaminergic neuron differentiation	enriched	0.0315649	66	hsa-miR-18a-5p; hsa-miR-20a-5p; hsa-miR-107; hsa-miR-15a-5p; hsa-miR-20b-5p; hsa-miR-101-3p; hsa-miR-15b-5p; hsa-miR-93-5p; hsa-miR-17-5p; hsa-miR-195-5p; hsa-miR-424-5p; hsa-miR-142-3p; hsa-miR-106b-3p; hsa-miR-126-3p; hsa-miR-16-5p; hsa-miR-140-5p; hsa-miR-19a-3p; hsa-miR-940; hsa-miR-217; hsa-miR-372-3p; hsa-miR-520g-3p; hsa-miR-302d-3p; hsa-miR-205-5p; hsa-miR-9-5p; hsa-miR-33a-5p; hsa-miR-20…
Gene Ontology (miRWalk)	GO0032488 cdc42 protein signal transduction	enriched	0.031688	6	hsa-miR-26b-5p; hsa-miR-27a-3p; hsa-miR-19a-3p; hsa-miR-33a-5p; hsa-miR-26a-5p; hsa-miR-33b-5p
Gene Ontology (miRWalk)	GO0034380 high density lipoprotein particle assembly	enriched	0.031688	6	hsa-miR-26b-5p; hsa-miR-27a-3p; hsa-miR-19a-3p; hsa-miR-33a-5p; hsa-miR-26a-5p; hsa-miR-33b-5p
Gene Ontology (miRWalk)	GO0042987 amyloid precursor protein catabolic process	depleted	0.0316958	19	hsa-miR-183-5p; hsa-miR-124-3p; hsa-miR-562; hsa-miR-21-5p; hsa-miR-24-3p; hsa-miR-145-5p; hsa-miR-10a-5p; hsa-miR-155-5p; hsa-miR-215-5p; hsa-miR-339-5p; hsa-miR-92a-3p; hsa-miR-93-3p; hsa-miR-7-5p; hsa-miR-769-5p; hsa-miR-99a-5p; hsa-miR-484; hsa-miR-192-5p; hsa-miR-335-5p; hsa-miR-18a-3p
Gene Ontology (miRWalk)	GO0009611 response to wounding	enriched	0.0317399	87	hsa-miR-31-5p; hsa-miR-18a-5p; hsa-miR-20a-5p; hsa-miR-199a-3p; hsa-miR-32-5p; hsa-let-7e-5p; hsa-miR-101-3p; hsa-miR-17-5p; hsa-miR-195-5p; hsa-miR-98-5p; hsa-miR-142-3p; hsa-miR-27b-3p; hsa-miR-126-3p; hsa-miR-16-5p; hsa-let-7a-5p; hsa-let-7f-5p; hsa-miR-26b-5p; hsa-miR-140-5p; hsa-miR-1229-3p; hsa-miR-103a-3p; hsa-miR-338-3p; hsa-miR-146b-3p; hsa-let-7d-5p; hsa-miR-124-3p; hsa-miR-562; hsa-miR…
Gene Ontology (miRWalk)	GO0051412 response to corticosterone stimulus	enriched	0.0317399	142	hsa-miR-17-3p; hsa-miR-149-5p; hsa-miR-18a-5p; hsa-miR-20a-5p; hsa-miR-199a-3p; hsa-miR-32-5p; hsa-miR-107; hsa-miR-15a-5p; hsa-let-7e-5p; hsa-miR-20b-5p; hsa-miR-15b-5p; hsa-miR-196b-5p; hsa-miR-550a-5p; hsa-miR-93-5p; hsa-miR-17-5p; hsa-miR-195-5p; hsa-miR-424-5p; hsa-miR-98-5p; hsa-miR-16-5p; hsa-miR-96-5p; hsa-let-7a-5p; hsa-let-7f-5p; hsa-miR-26b-5p; hsa-miR-146b-5p; hsa-miR-1229-3p; hsa-miR…
Gene Ontology (miRWalk)	GO0010975 regulation of neuron projection development	enriched	0.0317692	46	hsa-miR-144-3p; hsa-miR-18a-5p; hsa-miR-20a-5p; hsa-miR-107; hsa-miR-93-5p; hsa-miR-17-5p; hsa-miR-26b-5p; hsa-miR-19a-3p; hsa-miR-103a-3p; hsa-miR-519d-3p; hsa-miR-217; hsa-miR-148b-3p; hsa-miR-124-3p; hsa-miR-375; hsa-miR-302d-3p; hsa-miR-302b-3p; hsa-miR-26a-5p; hsa-miR-141-3p; hsa-miR-302a-3p; hsa-miR-143-3p; hsa-miR-519c-3p; hsa-miR-221-3p; hsa-miR-302c-3p; hsa-miR-106b-5p; hsa-miR-193b-3p; …
Gene Ontology (miRWalk)	GO0019005 scf ubiquitin ligase complex	enriched	0.0317692	44	hsa-miR-107; hsa-miR-15a-5p; hsa-let-7e-5p; hsa-miR-101-3p; hsa-miR-93-5p; hsa-miR-17-5p; hsa-miR-424-5p; hsa-miR-98-5p; hsa-miR-142-3p; hsa-miR-27b-3p; hsa-miR-16-5p; hsa-miR-27a-3p; hsa-miR-183-5p; hsa-miR-103a-3p; hsa-miR-148b-3p; hsa-miR-124-3p; hsa-miR-92b-3p; hsa-miR-450a-5p; hsa-miR-615-3p; hsa-miR-193b-3p; hsa-miR-197-3p; hsa-miR-340-5p; hsa-miR-21-5p; hsa-miR-590-3p; hsa-miR-10a-5p; hsa-…
Gene Ontology (miRWalk)	GO0030036 actin cytoskeleton organization	enriched	0.0317692	138	hsa-miR-17-3p; hsa-miR-31-5p; hsa-miR-149-5p; hsa-miR-18a-5p; hsa-miR-20a-5p; hsa-miR-32-5p; hsa-miR-107; hsa-let-7e-5p; hsa-miR-101-3p; hsa-miR-93-5p; hsa-let-7g-5p; hsa-miR-17-5p; hsa-miR-195-5p; hsa-miR-98-5p; hsa-miR-106b-3p; hsa-miR-27b-3p; hsa-miR-126-3p; hsa-miR-16-5p; hsa-miR-96-5p; hsa-let-7a-5p; hsa-let-7f-5p; hsa-miR-26b-5p; hsa-miR-146b-5p; hsa-miR-20a-3p; hsa-miR-1229-3p; hsa-miR-940…
Gene Ontology (miRWalk)	GO0031954 positive regulation of protein autophosphorylation	enriched	0.0317692	61	hsa-miR-20a-5p; hsa-miR-107; hsa-miR-15a-5p; hsa-miR-20b-5p; hsa-miR-101-3p; hsa-miR-454-3p; hsa-miR-15b-5p; hsa-miR-93-5p; hsa-miR-17-5p; hsa-miR-195-5p; hsa-miR-126-3p; hsa-miR-16-5p; hsa-miR-26b-5p; hsa-miR-140-5p; hsa-miR-146b-3p; hsa-let-7d-5p; hsa-miR-372-3p; hsa-miR-520g-3p; hsa-miR-375; hsa-miR-302d-3p; hsa-miR-205-5p; hsa-miR-9-5p; hsa-miR-423-3p; hsa-miR-33a-5p; hsa-miR-200b-3p; hsa-miR…
Gene Ontology (miRWalk)	GO0042832 defense response to protozoan	enriched	0.0317692	11	hsa-miR-15a-5p; hsa-miR-15b-5p; hsa-miR-93-5p; hsa-miR-16-5p; hsa-miR-26b-5p; hsa-miR-193a-3p; hsa-miR-92b-3p; hsa-miR-26a-5p; hsa-miR-29b-3p; hsa-miR-409-3p; hsa-miR-335-5p
Gene Ontology (miRWalk)	GO0043627 response to estrogen stimulus	enriched	0.0317692	135	hsa-miR-31-5p; hsa-miR-149-5p; hsa-miR-18a-5p; hsa-miR-20a-5p; hsa-miR-18b-5p; hsa-miR-301a-3p; hsa-miR-15a-5p; hsa-let-7e-5p; hsa-miR-20b-5p; hsa-miR-15b-5p; hsa-miR-196b-5p; hsa-miR-93-5p; hsa-miR-17-5p; hsa-miR-195-5p; hsa-miR-424-5p; hsa-miR-98-5p; hsa-miR-27b-3p; hsa-miR-16-5p; hsa-miR-96-5p; hsa-let-7a-5p; hsa-let-7f-5p; hsa-miR-26b-5p; hsa-miR-140-5p; hsa-miR-27a-3p; hsa-miR-1229-3p; hsa-m…
Gene Ontology (miRWalk)	GO0000228 nuclear chromosome	enriched	0.0320053	74	hsa-miR-149-5p; hsa-miR-15a-5p; hsa-let-7e-5p; hsa-miR-101-3p; hsa-miR-196b-5p; hsa-miR-93-5p; hsa-let-7g-5p; hsa-miR-98-5p; hsa-miR-106b-3p; hsa-miR-16-5p; hsa-let-7a-5p; hsa-let-7f-5p; hsa-miR-26b-5p; hsa-miR-27a-3p; hsa-miR-1229-3p; hsa-miR-183-5p; hsa-miR-103a-3p; hsa-miR-338-3p; hsa-miR-328-3p; hsa-let-7d-5p; hsa-miR-548b-3p; hsa-miR-203a-3p; hsa-miR-124-3p; hsa-miR-92b-3p; hsa-miR-375; hsa-…
Gene Ontology (miRWalk)	GO0009055 electron carrier activity	enriched	0.0320053	89	hsa-miR-17-3p; hsa-miR-31-5p; hsa-miR-149-5p; hsa-miR-18a-5p; hsa-miR-20a-5p; hsa-miR-32-5p; hsa-miR-107; hsa-miR-15a-5p; hsa-let-7e-5p; hsa-miR-15b-5p; hsa-miR-196b-5p; hsa-miR-93-5p; hsa-miR-17-5p; hsa-miR-106b-3p; hsa-miR-27b-3p; hsa-miR-16-5p; hsa-let-7a-5p; hsa-let-7f-5p; hsa-miR-26b-5p; hsa-miR-1229-3p; hsa-miR-940; hsa-miR-183-5p; hsa-miR-103a-3p; hsa-miR-148b-3p; hsa-miR-548b-3p; hsa-miR-…
Gene Ontology (miRWalk)	GO0016874 ligase activity	enriched	0.0320053	86	hsa-miR-17-3p; hsa-miR-31-5p; hsa-miR-149-5p; hsa-miR-18a-5p; hsa-miR-20a-5p; hsa-miR-32-5p; hsa-let-7e-5p; hsa-miR-101-3p; hsa-miR-15b-5p; hsa-miR-93-5p; hsa-let-7g-5p; hsa-miR-17-5p; hsa-miR-98-5p; hsa-miR-142-3p; hsa-miR-106b-3p; hsa-miR-27b-3p; hsa-miR-16-5p; hsa-let-7a-5p; hsa-miR-26b-5p; hsa-miR-1229-3p; hsa-miR-183-5p; hsa-miR-103a-3p; hsa-miR-130b-5p; hsa-miR-328-3p; hsa-miR-124-3p; hsa-m…
Gene Ontology (miRWalk)	GO0048661 positive regulation of smooth muscle cell proliferation	enriched	0.0320053	89	hsa-miR-17-3p; hsa-miR-149-5p; hsa-miR-18a-5p; hsa-miR-20a-5p; hsa-miR-107; hsa-miR-15a-5p; hsa-miR-20b-5p; hsa-miR-101-3p; hsa-miR-93-5p; hsa-let-7g-5p; hsa-miR-17-5p; hsa-miR-424-5p; hsa-miR-98-5p; hsa-miR-106b-3p; hsa-miR-16-5p; hsa-let-7a-5p; hsa-let-7f-5p; hsa-miR-26b-5p; hsa-miR-146b-5p; hsa-miR-27a-3p; hsa-miR-1229-3p; hsa-miR-103a-3p; hsa-miR-148b-3p; hsa-miR-146b-3p; hsa-let-7d-5p; hsa-m…
Gene Ontology (miRWalk)	GO0060389 pathway restricted smad protein phosphorylation	enriched	0.0320053	45	hsa-miR-18a-5p; hsa-miR-20a-5p; hsa-miR-101-3p; hsa-miR-15b-5p; hsa-miR-93-5p; hsa-miR-17-5p; hsa-miR-98-5p; hsa-miR-142-3p; hsa-miR-16-5p; hsa-miR-26b-5p; hsa-miR-140-5p; hsa-miR-19a-3p; hsa-miR-103a-3p; hsa-miR-217; hsa-let-7d-5p; hsa-miR-372-3p; hsa-miR-590-5p; hsa-miR-375; hsa-miR-302b-3p; hsa-miR-141-3p; hsa-miR-148a-3p; hsa-miR-193b-3p; hsa-miR-1-3p; hsa-miR-216a-5p; hsa-miR-197-3p; hsa-miR…
Gene Ontology (miRWalk)	GO0006071 glycerol metabolic process	depleted	0.0323748	17	hsa-miR-93-5p; hsa-miR-16-5p; hsa-miR-26b-5p; hsa-miR-615-3p; hsa-miR-26b-3p; hsa-miR-215-5p; hsa-miR-100-5p; hsa-let-7b-5p; hsa-miR-92a-3p; hsa-miR-769-5p; hsa-miR-99a-5p; hsa-miR-192-5p; hsa-miR-10b-5p; hsa-miR-378a-5p; hsa-miR-335-5p; hsa-miR-132-3p; hsa-miR-34a-5p
Gene Ontology (miRWalk)	GO0019905 syntaxin binding	enriched	0.0323748	43	hsa-miR-199a-3p; hsa-miR-32-5p; hsa-let-7e-5p; hsa-miR-1227-3p; hsa-miR-101-3p; hsa-miR-15b-5p; hsa-miR-196b-5p; hsa-miR-93-5p; hsa-miR-17-5p; hsa-miR-98-5p; hsa-miR-16-5p; hsa-miR-26b-5p; hsa-miR-27a-3p; hsa-miR-19a-3p; hsa-miR-103a-3p; hsa-miR-124-3p; hsa-miR-423-3p; hsa-miR-33a-5p; hsa-miR-26a-5p; hsa-miR-615-3p; hsa-miR-34c-5p; hsa-miR-33b-5p; hsa-miR-193b-3p; hsa-miR-1-3p; hsa-miR-199a-5p; h…
Gene Ontology (miRWalk)	GO0048015 phosphatidylinositol mediated signaling	enriched	0.0323748	160	hsa-miR-144-3p; hsa-miR-190a-5p; hsa-miR-31-5p; hsa-miR-149-5p; hsa-miR-18a-5p; hsa-miR-20a-5p; hsa-miR-18b-5p; hsa-miR-32-5p; hsa-miR-107; hsa-miR-15a-5p; hsa-let-7e-5p; hsa-miR-15b-5p; hsa-miR-93-5p; hsa-miR-17-5p; hsa-miR-195-5p; hsa-miR-424-5p; hsa-miR-98-5p; hsa-miR-106b-3p; hsa-miR-126-3p; hsa-miR-16-5p; hsa-miR-96-5p; hsa-let-7a-5p; hsa-miR-26b-5p; hsa-miR-146b-5p; hsa-miR-140-5p; hsa-miR-…
Gene Ontology (miRWalk)	GO0007155 cell adhesion	enriched	0.0326423	180	hsa-miR-17-3p; hsa-miR-31-5p; hsa-miR-149-5p; hsa-miR-18a-5p; hsa-miR-20a-5p; hsa-miR-18b-5p; hsa-miR-32-5p; hsa-miR-107; hsa-miR-15a-5p; hsa-miR-126-5p; hsa-let-7e-5p; hsa-miR-1227-3p; hsa-miR-20b-5p; hsa-miR-101-3p; hsa-miR-15b-5p; hsa-miR-196b-5p; hsa-miR-93-5p; hsa-miR-17-5p; hsa-miR-195-5p; hsa-miR-98-5p; hsa-miR-142-3p; hsa-miR-27b-3p; hsa-miR-126-3p; hsa-miR-16-5p; hsa-miR-96-5p; hsa-let-7…
Gene Ontology (miRWalk)	GO0015031 protein transport	enriched	0.0326751	165	hsa-miR-17-3p; hsa-miR-31-5p; hsa-miR-149-5p; hsa-miR-18a-5p; hsa-miR-20a-5p; hsa-miR-32-5p; hsa-miR-301a-3p; hsa-miR-107; hsa-miR-15a-5p; hsa-let-7e-5p; hsa-miR-101-3p; hsa-miR-15b-5p; hsa-miR-93-5p; hsa-let-7g-5p; hsa-miR-17-5p; hsa-miR-98-5p; hsa-miR-142-3p; hsa-miR-106b-3p; hsa-miR-27b-3p; hsa-miR-126-3p; hsa-miR-16-5p; hsa-miR-96-5p; hsa-let-7a-5p; hsa-let-7f-5p; hsa-miR-26b-5p; hsa-miR-146b…
Gene Ontology (miRWalk)	GO0050918 positive chemotaxis	enriched	0.0326751	79	hsa-miR-31-5p; hsa-miR-20a-5p; hsa-miR-32-5p; hsa-miR-107; hsa-miR-15a-5p; hsa-let-7e-5p; hsa-miR-20b-5p; hsa-miR-101-3p; hsa-miR-15b-5p; hsa-miR-93-5p; hsa-let-7g-5p; hsa-miR-17-5p; hsa-miR-195-5p; hsa-miR-98-5p; hsa-miR-126-3p; hsa-miR-16-5p; hsa-miR-26b-5p; hsa-miR-140-5p; hsa-miR-103a-3p; hsa-miR-328-3p; hsa-miR-374a-5p; hsa-miR-148b-3p; hsa-miR-372-3p; hsa-miR-124-3p; hsa-miR-520g-3p; hsa-mi…
Gene Ontology (miRWalk)	GO0001944 vasculature development	enriched	0.0327529	45	hsa-miR-31-5p; hsa-miR-18a-5p; hsa-miR-107; hsa-let-7e-5p; hsa-miR-101-3p; hsa-miR-15b-5p; hsa-miR-93-5p; hsa-miR-17-5p; hsa-miR-424-5p; hsa-miR-98-5p; hsa-miR-16-5p; hsa-miR-26b-5p; hsa-miR-27a-3p; hsa-miR-940; hsa-miR-103a-3p; hsa-miR-148b-3p; hsa-miR-375; hsa-miR-9-5p; hsa-miR-374b-5p; hsa-miR-197-3p; hsa-miR-218-5p; hsa-miR-296-3p; hsa-miR-744-5p; hsa-miR-21-5p; hsa-miR-122-5p; hsa-miR-590-3p…
Gene Ontology (miRWalk)	GO0008083 growth factor activity	enriched	0.0327529	133	hsa-miR-31-5p; hsa-miR-149-5p; hsa-miR-18a-5p; hsa-miR-20a-5p; hsa-miR-32-5p; hsa-miR-107; hsa-miR-15a-5p; hsa-miR-126-5p; hsa-miR-20b-5p; hsa-miR-101-3p; hsa-miR-15b-5p; hsa-miR-93-5p; hsa-miR-17-5p; hsa-miR-195-5p; hsa-miR-98-5p; hsa-miR-142-3p; hsa-miR-126-3p; hsa-miR-16-5p; hsa-let-7a-5p; hsa-let-7f-5p; hsa-miR-26b-5p; hsa-miR-140-5p; hsa-miR-20a-3p; hsa-miR-27a-3p; hsa-miR-1229-3p; hsa-miR-1…
Gene Ontology (miRWalk)	GO0030496 midbody	enriched	0.0327529	124	hsa-miR-31-5p; hsa-miR-149-5p; hsa-miR-18a-5p; hsa-miR-20a-5p; hsa-miR-18b-5p; hsa-miR-425-3p; hsa-miR-15a-5p; hsa-let-7e-5p; hsa-miR-101-3p; hsa-miR-15b-5p; hsa-miR-196b-5p; hsa-miR-93-5p; hsa-miR-17-5p; hsa-miR-195-5p; hsa-miR-424-5p; hsa-miR-98-5p; hsa-miR-142-3p; hsa-miR-106b-3p; hsa-miR-16-5p; hsa-miR-96-5p; hsa-let-7a-5p; hsa-miR-26b-5p; hsa-miR-146b-5p; hsa-miR-27a-3p; hsa-miR-193a-3p; hsa…
Gene Ontology (miRWalk)	GO0032870 cellular response to hormone stimulus	enriched	0.0327529	37	hsa-miR-20a-5p; hsa-miR-199a-3p; hsa-let-7e-5p; hsa-miR-20b-5p; hsa-miR-101-3p; hsa-miR-93-5p; hsa-miR-17-5p; hsa-miR-98-5p; hsa-miR-126-3p; hsa-miR-16-5p; hsa-miR-26b-5p; hsa-miR-1229-3p; hsa-miR-183-5p; hsa-let-7d-5p; hsa-miR-124-3p; hsa-miR-1226-3p; hsa-miR-337-3p; hsa-miR-615-3p; hsa-miR-221-3p; hsa-miR-199a-5p; hsa-miR-342-5p; hsa-miR-23b-3p; hsa-miR-1260b; hsa-miR-21-5p; hsa-miR-145-5p; hsa…
Gene Ontology (miRWalk)	GO0033555 multicellular organismal response to stress	enriched	0.0327529	28	hsa-miR-144-3p; hsa-miR-18a-5p; hsa-miR-20a-5p; hsa-miR-107; hsa-miR-93-5p; hsa-miR-17-5p; hsa-miR-19a-3p; hsa-miR-103a-3p; hsa-miR-519d-3p; hsa-miR-217; hsa-miR-26a-5p; hsa-miR-141-3p; hsa-miR-519c-3p; hsa-miR-221-3p; hsa-miR-106b-5p; hsa-miR-193b-3p; hsa-miR-1-3p; hsa-miR-29b-3p; hsa-miR-216a-5p; hsa-miR-23b-3p; hsa-miR-21-5p; hsa-miR-222-3p; hsa-miR-214-3p; hsa-miR-19b-3p; hsa-miR-29a-3p; hsa-…
Gene Ontology (miRWalk)	GO0035497 camp response element binding	enriched	0.0327529	37	hsa-miR-149-5p; hsa-miR-15a-5p; hsa-let-7e-5p; hsa-miR-101-3p; hsa-miR-93-5p; hsa-let-7g-5p; hsa-miR-98-5p; hsa-miR-16-5p; hsa-let-7a-5p; hsa-let-7f-5p; hsa-miR-26b-5p; hsa-miR-103a-3p; hsa-let-7d-5p; hsa-miR-203a-3p; hsa-miR-124-3p; hsa-miR-200b-3p; hsa-miR-26a-5p; hsa-miR-374b-5p; hsa-miR-29c-3p; hsa-miR-760; hsa-miR-30a-5p; hsa-miR-21-5p; hsa-miR-370-3p; hsa-miR-122-5p; hsa-miR-182-5p; hsa-miR…
Gene Ontology (miRWalk)	GO0046872 metal ion binding	enriched	0.0329728	257	hsa-miR-17-3p; hsa-miR-190a-5p; hsa-miR-31-5p; hsa-miR-149-5p; hsa-miR-18a-5p; hsa-miR-20a-5p; hsa-miR-18b-5p; hsa-miR-32-5p; hsa-miR-301a-3p; hsa-miR-107; hsa-miR-15a-5p; hsa-miR-2116-3p; hsa-miR-126-5p; hsa-let-7e-5p; hsa-miR-20b-5p; hsa-miR-101-3p; hsa-miR-454-3p; hsa-miR-15b-5p; hsa-miR-196b-5p; hsa-miR-550a-5p; hsa-miR-93-5p; hsa-miR-17-5p; hsa-miR-98-5p; hsa-miR-142-3p; hsa-miR-106b-3p; hsa…
Gene Ontology (miRWalk)	GO0070989 oxidative demethylation	enriched	0.0329728	7	hsa-miR-107; hsa-miR-98-5p; hsa-miR-27b-3p; hsa-miR-26b-5p; hsa-miR-103a-3p; hsa-let-7b-5p; hsa-miR-335-5p
Pathways (miRWalk)	hsa04320 Dorso ventral axis formation	enriched	0.0330888	86	hsa-miR-144-3p; hsa-miR-31-5p; hsa-miR-149-5p; hsa-miR-18a-5p; hsa-miR-199a-3p; hsa-miR-107; hsa-miR-101-3p; hsa-miR-15b-5p; hsa-miR-93-5p; hsa-let-7g-5p; hsa-miR-17-5p; hsa-miR-424-5p; hsa-miR-27b-3p; hsa-miR-126-3p; hsa-miR-16-5p; hsa-miR-96-5p; hsa-let-7a-5p; hsa-miR-27a-3p; hsa-miR-183-5p; hsa-miR-217; hsa-miR-130b-5p; hsa-miR-124-3p; hsa-miR-92b-3p; hsa-miR-9-5p; hsa-miR-423-3p; hsa-miR-200b…
Pathways (miRWalk)	WP143 Fatty Acid Beta Oxidation	depleted	0.0331015	51	hsa-miR-20a-5p; hsa-miR-15a-5p; hsa-miR-15b-5p; hsa-miR-195-5p; hsa-miR-98-5p; hsa-miR-16-5p; hsa-miR-26b-5p; hsa-miR-1229-3p; hsa-miR-148b-3p; hsa-miR-124-3p; hsa-miR-375; hsa-miR-615-3p; hsa-miR-221-3p; hsa-miR-193b-3p; hsa-miR-1-3p; hsa-miR-197-3p; hsa-miR-30a-5p; hsa-miR-340-5p; hsa-miR-23b-3p; hsa-miR-1260b; hsa-miR-21-5p; hsa-miR-370-3p; hsa-miR-125a-5p; hsa-miR-10a-5p; hsa-miR-877-5p; hsa-…
Pathways (miRWalk)	P00046 Oxidative stress response	enriched	0.0331015	103	hsa-miR-149-5p; hsa-miR-20a-5p; hsa-miR-199a-3p; hsa-miR-32-5p; hsa-miR-15a-5p; hsa-miR-101-3p; hsa-miR-15b-5p; hsa-miR-196b-5p; hsa-miR-93-5p; hsa-let-7g-5p; hsa-miR-17-5p; hsa-miR-195-5p; hsa-miR-98-5p; hsa-miR-27b-3p; hsa-miR-16-5p; hsa-miR-96-5p; hsa-let-7a-5p; hsa-let-7f-5p; hsa-miR-26b-5p; hsa-miR-146b-5p; hsa-miR-27a-3p; hsa-miR-136-5p; hsa-miR-103a-3p; hsa-miR-135a-5p; hsa-miR-124-3p; hsa…
Pathways (miRWalk)	hsa05310 Asthma	enriched	0.0331015	14	hsa-let-7g-5p; hsa-miR-98-5p; hsa-let-7f-5p; hsa-miR-26b-5p; hsa-miR-148b-3p; hsa-let-7d-5p; hsa-miR-203a-3p; hsa-let-7i-5p; hsa-miR-454-5p; hsa-miR-224-5p; hsa-miR-122-5p; hsa-miR-486-5p; hsa-miR-146a-5p; hsa-miR-335-5p
Gene Ontology (miRWalk)	GO0000975 regulatory region dna binding	enriched	0.0331298	34	hsa-miR-20a-5p; hsa-miR-15a-5p; hsa-let-7e-5p; hsa-miR-93-5p; hsa-let-7g-5p; hsa-miR-17-5p; hsa-miR-98-5p; hsa-miR-16-5p; hsa-let-7a-5p; hsa-let-7f-5p; hsa-miR-26b-5p; hsa-miR-146b-5p; hsa-let-7d-5p; hsa-miR-9-5p; hsa-miR-26a-5p; hsa-miR-106b-5p; hsa-miR-383-5p; hsa-miR-760; hsa-miR-210-3p; hsa-miR-296-3p; hsa-miR-21-5p; hsa-miR-370-3p; hsa-miR-155-5p; hsa-miR-125b-5p; hsa-let-7c-5p; hsa-miR-30d-…
Gene Ontology (miRWalk)	GO0042711 maternal behavior	enriched	0.0331298	30	hsa-miR-144-3p; hsa-miR-18a-5p; hsa-miR-20a-5p; hsa-miR-107; hsa-miR-93-5p; hsa-miR-17-5p; hsa-miR-19a-3p; hsa-miR-103a-3p; hsa-miR-519d-3p; hsa-miR-217; hsa-miR-375; hsa-miR-26a-5p; hsa-miR-141-3p; hsa-miR-519c-3p; hsa-miR-221-3p; hsa-miR-106b-5p; hsa-miR-193b-3p; hsa-miR-1-3p; hsa-miR-29b-3p; hsa-miR-216a-5p; hsa-miR-23b-3p; hsa-miR-21-5p; hsa-miR-222-3p; hsa-miR-214-3p; hsa-miR-19b-3p; hsa-miR…
Gene Ontology (miRWalk)	GO0097105 presynaptic membrane assembly	enriched	0.0331298	38	hsa-miR-144-3p; hsa-miR-18a-5p; hsa-miR-20a-5p; hsa-miR-107; hsa-miR-93-5p; hsa-miR-17-5p; hsa-miR-16-5p; hsa-miR-26b-5p; hsa-miR-19a-3p; hsa-miR-103a-3p; hsa-miR-519d-3p; hsa-miR-217; hsa-miR-148b-3p; hsa-miR-200b-3p; hsa-miR-26a-5p; hsa-miR-141-3p; hsa-miR-200a-3p; hsa-miR-519c-3p; hsa-miR-221-3p; hsa-miR-106b-5p; hsa-miR-193b-3p; hsa-miR-1-3p; hsa-miR-29b-3p; hsa-miR-216a-5p; hsa-miR-196a-5p; …
Gene Ontology (miRWalk)	GO0060397 jak stat cascade involved in growth hormone signaling pathway	enriched	0.0333263	58	hsa-miR-20a-5p; hsa-miR-199a-3p; hsa-let-7e-5p; hsa-miR-20b-5p; hsa-miR-15b-5p; hsa-miR-93-5p; hsa-miR-195-5p; hsa-miR-98-5p; hsa-miR-126-3p; hsa-miR-16-5p; hsa-miR-26b-5p; hsa-miR-1229-3p; hsa-miR-19a-3p; hsa-miR-217; hsa-miR-135a-5p; hsa-miR-203a-3p; hsa-miR-124-3p; hsa-miR-92b-3p; hsa-miR-375; hsa-miR-423-3p; hsa-miR-33a-5p; hsa-miR-337-3p; hsa-miR-766-3p; hsa-let-7i-5p; hsa-miR-615-3p; hsa-mi…
Gene Ontology (miRWalk)	GO0061002 negative regulation of dendritic spine morphogenesis	enriched	0.0335054	32	hsa-miR-144-3p; hsa-miR-18a-5p; hsa-miR-20a-5p; hsa-miR-107; hsa-miR-93-5p; hsa-miR-17-5p; hsa-miR-19a-3p; hsa-miR-103a-3p; hsa-miR-519d-3p; hsa-miR-217; hsa-miR-124-3p; hsa-miR-205-5p; hsa-miR-9-5p; hsa-miR-26a-5p; hsa-miR-141-3p; hsa-miR-519c-3p; hsa-miR-221-3p; hsa-miR-106b-5p; hsa-miR-193b-3p; hsa-miR-29b-3p; hsa-miR-216a-5p; hsa-miR-218-5p; hsa-miR-23b-3p; hsa-miR-21-5p; hsa-miR-222-3p; hsa-…
Pathways (miRWalk)	hsa00620 Pyruvate metabolism	depleted	0.0337001	82	hsa-miR-20a-5p; hsa-miR-425-3p; hsa-miR-15b-5p; hsa-miR-17-5p; hsa-miR-98-5p; hsa-miR-27b-3p; hsa-miR-16-5p; hsa-let-7a-5p; hsa-let-7f-5p; hsa-miR-26b-5p; hsa-miR-27a-3p; hsa-miR-183-5p; hsa-miR-130b-5p; hsa-miR-328-3p; hsa-miR-148b-3p; hsa-miR-124-3p; hsa-miR-92b-3p; hsa-miR-375; hsa-miR-1226-3p; hsa-miR-423-3p; hsa-miR-33a-5p; hsa-miR-766-3p; hsa-miR-326; hsa-miR-615-3p; hsa-miR-221-3p; hsa-miR…
Gene Ontology (miRWalk)	GO0007154 cell communication	enriched	0.0337413	71	hsa-miR-149-5p; hsa-miR-107; hsa-miR-15a-5p; hsa-let-7e-5p; hsa-miR-101-3p; hsa-miR-15b-5p; hsa-miR-196b-5p; hsa-miR-93-5p; hsa-miR-17-5p; hsa-miR-98-5p; hsa-miR-142-3p; hsa-miR-27b-3p; hsa-miR-16-5p; hsa-miR-96-5p; hsa-let-7a-5p; hsa-miR-26b-5p; hsa-miR-20a-3p; hsa-miR-1229-3p; hsa-miR-103a-3p; hsa-miR-328-3p; hsa-miR-148b-3p; hsa-miR-95-3p; hsa-miR-124-3p; hsa-miR-375; hsa-miR-9-5p; hsa-miR-33a…
Pathways (miRWalk)	P00052 TGF beta signaling pathway	enriched	0.0341027	151	hsa-miR-149-5p; hsa-miR-18a-5p; hsa-miR-20a-5p; hsa-miR-199a-3p; hsa-miR-301a-3p; hsa-miR-15a-5p; hsa-let-7e-5p; hsa-miR-20b-5p; hsa-miR-101-3p; hsa-miR-454-3p; hsa-miR-15b-5p; hsa-miR-93-5p; hsa-let-7g-5p; hsa-miR-17-5p; hsa-miR-195-5p; hsa-miR-424-5p; hsa-miR-98-5p; hsa-miR-142-3p; hsa-miR-27b-3p; hsa-miR-126-3p; hsa-miR-16-5p; hsa-miR-96-5p; hsa-let-7a-5p; hsa-miR-26b-5p; hsa-miR-140-5p; hsa-m…
Gene Ontology (miRWalk)	GO0006264 mitochondrial dna replication	enriched	0.0342002	15	hsa-miR-149-5p; hsa-miR-17-5p; hsa-miR-98-5p; hsa-miR-142-3p; hsa-miR-26b-5p; hsa-miR-183-5p; hsa-miR-103a-3p; hsa-miR-328-3p; hsa-miR-193b-3p; hsa-miR-186-5p; hsa-miR-331-3p; hsa-miR-92a-3p; hsa-miR-99a-5p; hsa-miR-484; hsa-miR-550a-3p
Gene Ontology (miRWalk)	GO0042622 photoreceptor outer segment membrane	enriched	0.0343244	6	hsa-miR-93-5p; hsa-miR-142-3p; hsa-miR-26b-5p; hsa-miR-124-3p; hsa-miR-9-5p; hsa-miR-1-3p
Gene Ontology (miRWalk)	GO0016070 rna metabolic process	enriched	0.0343429	224	hsa-miR-17-3p; hsa-miR-31-5p; hsa-miR-149-5p; hsa-miR-18a-5p; hsa-miR-20a-5p; hsa-miR-32-5p; hsa-miR-301a-3p; hsa-miR-107; hsa-miR-425-3p; hsa-miR-15a-5p; hsa-let-7e-5p; hsa-miR-1227-3p; hsa-miR-454-3p; hsa-miR-15b-5p; hsa-miR-93-5p; hsa-let-7g-5p; hsa-miR-17-5p; hsa-miR-195-5p; hsa-miR-182-3p; hsa-miR-424-5p; hsa-miR-98-5p; hsa-miR-142-3p; hsa-miR-106b-3p; hsa-miR-27b-3p; hsa-miR-16-5p; hsa-miR-…
Gene Ontology (miRWalk)	GO0033327 leydig cell differentiation	enriched	0.0345702	49	hsa-miR-20a-5p; hsa-miR-32-5p; hsa-miR-15a-5p; hsa-miR-15b-5p; hsa-miR-196b-5p; hsa-miR-93-5p; hsa-miR-17-5p; hsa-miR-195-5p; hsa-miR-424-5p; hsa-miR-16-5p; hsa-miR-96-5p; hsa-let-7f-5p; hsa-miR-26b-5p; hsa-miR-19a-3p; hsa-miR-183-5p; hsa-miR-338-3p; hsa-miR-124-3p; hsa-miR-1226-3p; hsa-miR-9-5p; hsa-miR-19b-1-5p; hsa-miR-520b; hsa-miR-449a; hsa-miR-374b-5p; hsa-miR-302a-3p; hsa-miR-302c-3p; hsa-…
Gene Ontology (miRWalk)	GO0042089 cytokine biosynthetic process	enriched	0.0345702	3	hsa-miR-107; hsa-miR-26b-5p; hsa-miR-124-3p
Pathways (miRWalk)	WP334 GPCRs Class B Secretin like	enriched	0.0347403	17	hsa-miR-20a-5p; hsa-miR-98-5p; hsa-miR-16-5p; hsa-miR-26b-5p; hsa-miR-103a-3p; hsa-miR-328-3p; hsa-miR-148b-3p; hsa-miR-124-3p; hsa-let-7i-5p; hsa-miR-221-3p; hsa-miR-455-3p; hsa-miR-21-5p; hsa-let-7b-5p; hsa-miR-19b-3p; hsa-miR-484; hsa-miR-335-5p; hsa-miR-18a-3p
Gene Ontology (miRWalk)	GO0045766 positive regulation of angiogenesis	enriched	0.0350361	125	hsa-miR-17-3p; hsa-miR-31-5p; hsa-miR-149-5p; hsa-miR-18a-5p; hsa-miR-20a-5p; hsa-miR-32-5p; hsa-miR-301a-3p; hsa-miR-107; hsa-miR-15a-5p; hsa-let-7e-5p; hsa-miR-20b-5p; hsa-miR-101-3p; hsa-miR-15b-5p; hsa-miR-93-5p; hsa-miR-17-5p; hsa-miR-195-5p; hsa-miR-424-5p; hsa-miR-98-5p; hsa-miR-106b-3p; hsa-miR-126-3p; hsa-miR-16-5p; hsa-let-7a-5p; hsa-miR-26b-5p; hsa-miR-140-5p; hsa-miR-27a-3p; hsa-miR-1…
Pathways (miRWalk)	hsa04630 Jak STAT signaling pathway	enriched	0.0351939	161	hsa-miR-149-5p; hsa-miR-20a-5p; hsa-miR-301a-3p; hsa-miR-15a-5p; hsa-let-7e-5p; hsa-miR-20b-5p; hsa-miR-101-3p; hsa-miR-15b-5p; hsa-miR-93-5p; hsa-let-7g-5p; hsa-miR-17-5p; hsa-miR-195-5p; hsa-miR-424-5p; hsa-miR-98-5p; hsa-miR-27b-3p; hsa-miR-126-3p; hsa-miR-16-5p; hsa-let-7a-5p; hsa-let-7f-5p; hsa-miR-26b-5p; hsa-miR-146b-5p; hsa-miR-140-5p; hsa-miR-27a-3p; hsa-miR-1229-3p; hsa-miR-19a-3p; hsa-…
Gene Ontology (miRWalk)	GO0000137 golgi cis cisterna	enriched	0.0356738	8	hsa-miR-15a-5p; hsa-miR-142-3p; hsa-miR-16-5p; hsa-let-7f-5p; hsa-miR-26b-5p; hsa-miR-9-5p; hsa-miR-1296-5p; hsa-miR-335-5p
Pathways (miRWalk)	WP1772 Apoptosis Modulation and Signaling	depleted	0.0358898	3	hsa-miR-93-3p; hsa-miR-421; hsa-miR-130b-3p
Pathways (miRWalk)	P00006 Apoptosis signaling pathway	enriched	0.0358898	187	hsa-miR-17-3p; hsa-miR-31-5p; hsa-miR-149-5p; hsa-miR-20a-5p; hsa-miR-199a-3p; hsa-miR-32-5p; hsa-miR-425-3p; hsa-miR-15a-5p; hsa-let-7e-5p; hsa-miR-101-3p; hsa-miR-454-3p; hsa-miR-15b-5p; hsa-miR-196b-5p; hsa-miR-93-5p; hsa-let-7g-5p; hsa-miR-17-5p; hsa-miR-195-5p; hsa-miR-424-5p; hsa-miR-98-5p; hsa-miR-27b-3p; hsa-miR-16-5p; hsa-miR-96-5p; hsa-let-7a-5p; hsa-miR-26b-5p; hsa-miR-146b-5p; hsa-miR…
Pathways (miRWalk)	WP15 selenium	enriched	0.0358898	117	hsa-miR-17-3p; hsa-miR-31-5p; hsa-miR-149-5p; hsa-miR-18a-5p; hsa-miR-301a-3p; hsa-miR-15a-5p; hsa-let-7e-5p; hsa-miR-101-3p; hsa-miR-15b-5p; hsa-miR-196b-5p; hsa-miR-550a-5p; hsa-miR-93-5p; hsa-miR-17-5p; hsa-miR-98-5p; hsa-miR-106b-3p; hsa-miR-16-5p; hsa-miR-96-5p; hsa-let-7a-5p; hsa-miR-26b-5p; hsa-miR-146b-5p; hsa-miR-27a-3p; hsa-miR-1229-3p; hsa-miR-19a-3p; hsa-miR-183-5p; hsa-miR-103a-3p; h…
Pathways (miRWalk)	WP411 mRNA processing	enriched	0.0358898	153	hsa-miR-17-3p; hsa-let-7f-1-3p; hsa-miR-149-5p; hsa-miR-18a-5p; hsa-miR-20a-5p; hsa-miR-32-5p; hsa-miR-107; hsa-let-7e-5p; hsa-miR-454-3p; hsa-miR-15b-5p; hsa-miR-93-5p; hsa-miR-17-5p; hsa-miR-98-5p; hsa-miR-106b-3p; hsa-miR-27b-3p; hsa-miR-126-3p; hsa-miR-16-5p; hsa-miR-96-5p; hsa-let-7a-5p; hsa-let-7f-5p; hsa-miR-26b-5p; hsa-miR-140-5p; hsa-miR-193a-3p; hsa-miR-1229-3p; hsa-miR-940; hsa-miR-183…
Pathways (miRWalk)	WP111 Electron Transport Chain	enriched	0.0361343	95	hsa-miR-17-3p; hsa-miR-149-5p; hsa-miR-18a-5p; hsa-miR-20a-5p; hsa-miR-18b-5p; hsa-miR-15a-5p; hsa-let-7e-5p; hsa-miR-101-3p; hsa-miR-93-5p; hsa-miR-17-5p; hsa-miR-106b-3p; hsa-miR-27b-3p; hsa-miR-16-5p; hsa-let-7a-5p; hsa-let-7f-5p; hsa-miR-26b-5p; hsa-miR-1229-3p; hsa-miR-940; hsa-miR-183-5p; hsa-miR-103a-3p; hsa-miR-130b-5p; hsa-miR-328-3p; hsa-miR-148b-3p; hsa-miR-548b-3p; hsa-miR-92b-3p; hsa…
Pathways (miRWalk)	WP1559 TFs Regulate miRNAs related to cardiac hypertrophy	enriched	0.0361343	40	hsa-miR-149-5p; hsa-miR-20a-5p; hsa-miR-15a-5p; hsa-let-7e-5p; hsa-miR-20b-5p; hsa-miR-93-5p; hsa-miR-16-5p; hsa-let-7a-5p; hsa-miR-26b-5p; hsa-miR-146b-5p; hsa-miR-183-5p; hsa-miR-124-3p; hsa-miR-302d-3p; hsa-miR-9-5p; hsa-miR-423-3p; hsa-miR-302b-3p; hsa-miR-337-3p; hsa-miR-302a-3p; hsa-miR-143-3p; hsa-miR-302c-3p; hsa-miR-193b-3p; hsa-miR-1296-5p; hsa-miR-451a; hsa-miR-708-5p; hsa-miR-30a-5p; …
Pathways (miRWalk)	hsa05322 Systemic lupus erythematosus	enriched	0.0361343	125	hsa-miR-17-3p; hsa-miR-31-5p; hsa-miR-149-5p; hsa-miR-32-5p; hsa-miR-425-3p; hsa-miR-15a-5p; hsa-let-7e-5p; hsa-miR-15b-5p; hsa-miR-93-5p; hsa-miR-17-5p; hsa-miR-424-5p; hsa-miR-98-5p; hsa-miR-142-3p; hsa-miR-106b-3p; hsa-miR-27b-3p; hsa-miR-16-5p; hsa-miR-96-5p; hsa-let-7a-5p; hsa-miR-26b-5p; hsa-miR-1229-3p; hsa-miR-940; hsa-miR-183-5p; hsa-miR-103a-3p; hsa-miR-363-3p; hsa-miR-328-3p; hsa-miR-5…
Gene Ontology (miRWalk)	GO0008429 phosphatidylethanolamine binding	depleted	0.0361391	15	hsa-miR-124-3p; hsa-miR-375; hsa-miR-224-5p; hsa-miR-122-5p; hsa-miR-222-3p; hsa-miR-155-5p; hsa-miR-1301-3p; hsa-miR-92a-3p; hsa-miR-7-5p; hsa-miR-484; hsa-miR-320a; hsa-miR-335-5p; hsa-miR-423-5p; hsa-miR-324-3p; hsa-miR-25-3p
Gene Ontology (miRWalk)	GO0008134 transcription factor binding	enriched	0.0361391	237	hsa-miR-17-3p; hsa-miR-31-5p; hsa-miR-149-5p; hsa-miR-18a-5p; hsa-miR-20a-5p; hsa-miR-18b-5p; hsa-miR-199a-3p; hsa-miR-32-5p; hsa-miR-107; hsa-miR-425-3p; hsa-miR-15a-5p; hsa-let-7e-5p; hsa-miR-20b-5p; hsa-miR-101-3p; hsa-miR-454-3p; hsa-miR-15b-5p; hsa-miR-196b-5p; hsa-miR-93-5p; hsa-let-7g-5p; hsa-miR-17-5p; hsa-miR-195-5p; hsa-miR-424-5p; hsa-miR-98-5p; hsa-miR-142-3p; hsa-miR-106b-3p; hsa-miR…
Gene Ontology (miRWalk)	GO0030168 platelet activation	enriched	0.0361391	205	hsa-miR-17-3p; hsa-miR-144-3p; hsa-miR-31-5p; hsa-miR-149-5p; hsa-miR-18a-5p; hsa-miR-20a-5p; hsa-miR-199a-3p; hsa-miR-32-5p; hsa-miR-301a-3p; hsa-miR-107; hsa-miR-15a-5p; hsa-let-7e-5p; hsa-miR-20b-5p; hsa-miR-101-3p; hsa-miR-15b-5p; hsa-miR-196b-5p; hsa-miR-93-5p; hsa-let-7g-5p; hsa-miR-17-5p; hsa-miR-195-5p; hsa-miR-424-5p; hsa-miR-98-5p; hsa-miR-142-3p; hsa-miR-106b-3p; hsa-miR-27b-3p; hsa-mi…
Gene Ontology (miRWalk)	GO0000988 protein binding transcription factor activity	enriched	0.0361503	59	hsa-miR-18a-5p; hsa-miR-20a-5p; hsa-miR-301a-3p; hsa-miR-107; hsa-let-7e-5p; hsa-miR-20b-5p; hsa-miR-454-3p; hsa-miR-196b-5p; hsa-miR-93-5p; hsa-let-7g-5p; hsa-miR-17-5p; hsa-miR-424-5p; hsa-miR-98-5p; hsa-miR-106b-3p; hsa-let-7a-5p; hsa-let-7f-5p; hsa-miR-19a-3p; hsa-miR-148b-3p; hsa-let-7d-5p; hsa-miR-124-3p; hsa-miR-375; hsa-miR-483-3p; hsa-miR-33a-5p; hsa-miR-26a-5p; hsa-miR-200a-3p; hsa-miR-…
Gene Ontology (miRWalk)	GO0042470 melanosome	depleted	0.0361871	146	hsa-miR-31-5p; hsa-miR-149-5p; hsa-miR-18a-5p; hsa-miR-20a-5p; hsa-miR-301a-3p; hsa-miR-107; hsa-miR-15a-5p; hsa-let-7e-5p; hsa-miR-1227-3p; hsa-miR-101-3p; hsa-miR-15b-5p; hsa-miR-93-5p; hsa-miR-17-5p; hsa-miR-98-5p; hsa-miR-142-3p; hsa-miR-27b-3p; hsa-miR-16-5p; hsa-miR-96-5p; hsa-let-7a-5p; hsa-miR-26b-5p; hsa-miR-1229-3p; hsa-miR-183-5p; hsa-miR-103a-3p; hsa-miR-130b-5p; hsa-miR-328-3p; hsa-m…
Gene Ontology (miRWalk)	GO0000724 double strand break repair via homologous recombination	enriched	0.0361871	85	hsa-miR-17-3p; hsa-miR-31-5p; hsa-miR-149-5p; hsa-miR-18a-5p; hsa-miR-20a-5p; hsa-miR-18b-5p; hsa-miR-32-5p; hsa-miR-15a-5p; hsa-let-7e-5p; hsa-miR-101-3p; hsa-miR-15b-5p; hsa-miR-93-5p; hsa-miR-17-5p; hsa-miR-142-3p; hsa-miR-16-5p; hsa-miR-96-5p; hsa-miR-26b-5p; hsa-miR-27a-3p; hsa-miR-940; hsa-miR-103a-3p; hsa-miR-328-3p; hsa-miR-374a-5p; hsa-miR-148b-3p; hsa-let-7d-5p; hsa-miR-124-3p; hsa-miR-…
Gene Ontology (miRWalk)	GO0001701 in utero embryonic development	enriched	0.0361871	184	hsa-miR-31-5p; hsa-miR-149-5p; hsa-miR-18a-5p; hsa-miR-20a-5p; hsa-miR-18b-5p; hsa-miR-32-5p; hsa-miR-301a-3p; hsa-miR-107; hsa-miR-15a-5p; hsa-let-7e-5p; hsa-miR-20b-5p; hsa-miR-101-3p; hsa-miR-454-3p; hsa-miR-15b-5p; hsa-miR-93-5p; hsa-let-7g-5p; hsa-miR-17-5p; hsa-miR-195-5p; hsa-miR-424-5p; hsa-miR-98-5p; hsa-miR-142-3p; hsa-miR-106b-3p; hsa-miR-27b-3p; hsa-miR-126-3p; hsa-miR-16-5p; hsa-let-…
Gene Ontology (miRWalk)	GO0005768 endosome	enriched	0.0361871	132	hsa-miR-190a-5p; hsa-miR-149-5p; hsa-miR-18a-5p; hsa-miR-20a-5p; hsa-miR-32-5p; hsa-miR-107; hsa-miR-425-3p; hsa-miR-15a-5p; hsa-let-7e-5p; hsa-miR-101-3p; hsa-miR-15b-5p; hsa-miR-93-5p; hsa-let-7g-5p; hsa-miR-17-5p; hsa-miR-424-5p; hsa-miR-98-5p; hsa-miR-106b-3p; hsa-miR-27b-3p; hsa-miR-126-3p; hsa-miR-16-5p; hsa-miR-96-5p; hsa-let-7a-5p; hsa-let-7f-5p; hsa-miR-26b-5p; hsa-miR-27a-3p; hsa-miR-12…
Gene Ontology (miRWalk)	GO0005874 microtubule	enriched	0.0361871	170	hsa-miR-17-3p; hsa-miR-149-5p; hsa-miR-18a-5p; hsa-miR-20a-5p; hsa-miR-32-5p; hsa-miR-301a-3p; hsa-miR-107; hsa-miR-15a-5p; hsa-let-7e-5p; hsa-miR-1227-3p; hsa-miR-101-3p; hsa-miR-454-3p; hsa-miR-15b-5p; hsa-miR-196b-5p; hsa-miR-93-5p; hsa-miR-17-5p; hsa-miR-195-5p; hsa-miR-424-5p; hsa-miR-98-5p; hsa-miR-142-3p; hsa-miR-27b-3p; hsa-miR-16-5p; hsa-miR-96-5p; hsa-let-7a-5p; hsa-let-7f-5p; hsa-miR-2…
Gene Ontology (miRWalk)	GO0005886 plasma membrane	enriched	0.0361871	344	hsa-miR-17-3p; hsa-miR-144-3p; hsa-miR-31-5p; hsa-miR-149-5p; hsa-miR-18a-5p; hsa-miR-20a-5p; hsa-miR-18b-5p; hsa-miR-199a-3p; hsa-miR-32-5p; hsa-miR-301a-3p; hsa-miR-107; hsa-miR-425-3p; hsa-miR-15a-5p; hsa-let-7e-5p; hsa-miR-1227-3p; hsa-miR-20b-5p; hsa-miR-101-3p; hsa-miR-454-3p; hsa-miR-15b-5p; hsa-miR-196b-5p; hsa-miR-93-5p; hsa-let-7g-5p; hsa-miR-17-5p; hsa-miR-195-5p; hsa-miR-424-5p; hsa-m…
Gene Ontology (miRWalk)	GO0007623 circadian rhythm	enriched	0.0361871	57	hsa-miR-190a-5p; hsa-miR-149-5p; hsa-miR-18a-5p; hsa-miR-32-5p; hsa-miR-15a-5p; hsa-miR-101-3p; hsa-miR-196b-5p; hsa-miR-93-5p; hsa-miR-17-5p; hsa-miR-424-5p; hsa-miR-98-5p; hsa-miR-142-3p; hsa-miR-16-5p; hsa-miR-96-5p; hsa-let-7a-5p; hsa-miR-26b-5p; hsa-miR-183-5p; hsa-miR-148b-3p; hsa-miR-124-3p; hsa-miR-375; hsa-miR-205-5p; hsa-miR-423-3p; hsa-miR-33a-5p; hsa-miR-141-3p; hsa-miR-326; hsa-miR-6…
Gene Ontology (miRWalk)	GO0008344 adult locomotory behavior	enriched	0.0361871	70	hsa-miR-31-5p; hsa-miR-18a-5p; hsa-miR-20a-5p; hsa-miR-199a-3p; hsa-miR-425-3p; hsa-miR-15a-5p; hsa-miR-126-5p; hsa-miR-101-3p; hsa-miR-15b-5p; hsa-miR-196b-5p; hsa-miR-17-5p; hsa-miR-195-5p; hsa-miR-126-3p; hsa-miR-16-5p; hsa-let-7a-5p; hsa-miR-26b-5p; hsa-miR-19a-3p; hsa-miR-328-3p; hsa-miR-148b-3p; hsa-let-7d-5p; hsa-miR-124-3p; hsa-miR-92b-3p; hsa-miR-520c-3p; hsa-miR-375; hsa-miR-9-5p; hsa-m…
Gene Ontology (miRWalk)	GO0016126 sterol biosynthetic process	enriched	0.0361871	5	hsa-let-7e-5p; hsa-miR-16-5p; hsa-miR-26b-5p; hsa-miR-183-5p; hsa-miR-335-5p
Gene Ontology (miRWalk)	GO0042541 hemoglobin biosynthetic process	enriched	0.0361871	15	hsa-miR-18a-5p; hsa-miR-20a-5p; hsa-miR-107; hsa-miR-20b-5p; hsa-miR-424-5p; hsa-miR-106b-3p; hsa-miR-26b-5p; hsa-miR-148b-3p; hsa-miR-33a-5p; hsa-miR-519c-3p; hsa-miR-199b-5p; hsa-miR-31-3p; hsa-miR-138-5p; hsa-let-7b-5p; hsa-miR-10b-5p
Gene Ontology (miRWalk)	GO0043498 cell surface binding	enriched	0.0361871	68	hsa-miR-17-3p; hsa-miR-31-5p; hsa-miR-20a-5p; hsa-miR-107; hsa-miR-15a-5p; hsa-miR-20b-5p; hsa-miR-101-3p; hsa-miR-15b-5p; hsa-miR-93-5p; hsa-miR-17-5p; hsa-miR-195-5p; hsa-miR-98-5p; hsa-miR-126-3p; hsa-miR-16-5p; hsa-miR-26b-5p; hsa-miR-140-5p; hsa-miR-146b-3p; hsa-let-7d-5p; hsa-miR-372-3p; hsa-miR-124-3p; hsa-miR-520g-3p; hsa-miR-375; hsa-miR-302d-3p; hsa-miR-205-5p; hsa-miR-9-5p; hsa-miR-200…
Pathways (miRWalk)	hsa05222 Small cell lung cancer	enriched	0.0362423	194	hsa-miR-144-3p; hsa-miR-190a-5p; hsa-miR-149-5p; hsa-miR-18a-5p; hsa-miR-20a-5p; hsa-miR-32-5p; hsa-miR-107; hsa-miR-15a-5p; hsa-let-7e-5p; hsa-miR-101-3p; hsa-miR-454-3p; hsa-miR-15b-5p; hsa-miR-196b-5p; hsa-miR-93-5p; hsa-let-7g-5p; hsa-miR-17-5p; hsa-miR-195-5p; hsa-miR-424-5p; hsa-miR-98-5p; hsa-miR-142-3p; hsa-miR-126-3p; hsa-miR-16-5p; hsa-miR-96-5p; hsa-let-7a-5p; hsa-let-7f-5p; hsa-miR-26…
Gene Ontology (miRWalk)	GO0014069 postsynaptic density	enriched	0.0364285	115	hsa-miR-17-3p; hsa-miR-31-5p; hsa-miR-149-5p; hsa-miR-18a-5p; hsa-miR-20a-5p; hsa-miR-199a-3p; hsa-miR-32-5p; hsa-miR-107; hsa-miR-15a-5p; hsa-let-7e-5p; hsa-miR-20b-5p; hsa-miR-101-3p; hsa-miR-196b-5p; hsa-miR-93-5p; hsa-miR-17-5p; hsa-miR-424-5p; hsa-miR-98-5p; hsa-miR-16-5p; hsa-let-7a-5p; hsa-miR-26b-5p; hsa-miR-27a-3p; hsa-miR-1229-3p; hsa-miR-19a-3p; hsa-miR-183-5p; hsa-miR-103a-3p; hsa-miR…
Gene Ontology (miRWalk)	GO0030165 pdz domain binding	enriched	0.0365145	101	hsa-miR-144-3p; hsa-miR-31-5p; hsa-miR-149-5p; hsa-miR-18a-5p; hsa-miR-20a-5p; hsa-miR-32-5p; hsa-miR-107; hsa-miR-15a-5p; hsa-miR-20b-5p; hsa-miR-101-3p; hsa-miR-93-5p; hsa-miR-17-5p; hsa-miR-98-5p; hsa-miR-16-5p; hsa-miR-26b-5p; hsa-miR-1229-3p; hsa-miR-19a-3p; hsa-miR-940; hsa-miR-183-5p; hsa-miR-103a-3p; hsa-miR-519d-3p; hsa-miR-217; hsa-miR-338-3p; hsa-miR-148b-3p; hsa-let-7d-5p; hsa-miR-548…
Gene Ontology (miRWalk)	GO0048011 nerve growth factor receptor signaling pathway	enriched	0.0365145	214	hsa-miR-17-3p; hsa-miR-144-3p; hsa-miR-190a-5p; hsa-miR-31-5p; hsa-miR-149-5p; hsa-miR-18a-5p; hsa-miR-20a-5p; hsa-miR-18b-5p; hsa-miR-199a-3p; hsa-miR-32-5p; hsa-miR-107; hsa-miR-15a-5p; hsa-let-7e-5p; hsa-miR-20b-5p; hsa-miR-101-3p; hsa-miR-454-3p; hsa-miR-15b-5p; hsa-miR-196b-5p; hsa-miR-93-5p; hsa-let-7g-5p; hsa-miR-17-5p; hsa-miR-195-5p; hsa-miR-424-5p; hsa-miR-98-5p; hsa-miR-142-3p; hsa-miR…
Gene Ontology (miRWalk)	GO0004540 ribonuclease activity	depleted	0.0366868	11	hsa-miR-26b-5p; hsa-miR-409-3p; hsa-miR-125b-5p; hsa-miR-215-5p; hsa-miR-186-5p; hsa-miR-331-3p; hsa-miR-484; hsa-miR-192-5p; hsa-miR-335-5p; hsa-miR-128-3p; hsa-miR-25-3p
Gene Ontology (miRWalk)	GO0010628 positive regulation of gene expression	enriched	0.0366868	164	hsa-miR-17-3p; hsa-miR-144-3p; hsa-miR-31-5p; hsa-miR-149-5p; hsa-miR-18a-5p; hsa-miR-20a-5p; hsa-miR-199a-3p; hsa-miR-107; hsa-miR-15a-5p; hsa-let-7e-5p; hsa-miR-20b-5p; hsa-miR-101-3p; hsa-miR-15b-5p; hsa-miR-93-5p; hsa-let-7g-5p; hsa-miR-17-5p; hsa-miR-195-5p; hsa-miR-424-5p; hsa-miR-98-5p; hsa-miR-27b-3p; hsa-miR-126-3p; hsa-miR-16-5p; hsa-miR-96-5p; hsa-let-7a-5p; hsa-let-7f-5p; hsa-miR-26b-…
Pathways (miRWalk)	P00045 Notch signaling pathway	enriched	0.0367365	68	hsa-miR-144-3p; hsa-miR-31-5p; hsa-miR-149-5p; hsa-miR-18a-5p; hsa-miR-20a-5p; hsa-miR-107; hsa-miR-15a-5p; hsa-miR-101-3p; hsa-miR-17-5p; hsa-miR-98-5p; hsa-miR-27b-3p; hsa-miR-16-5p; hsa-miR-26b-5p; hsa-miR-27a-3p; hsa-miR-183-5p; hsa-miR-103a-3p; hsa-miR-130b-5p; hsa-miR-148b-3p; hsa-miR-124-3p; hsa-miR-562; hsa-miR-375; hsa-miR-9-5p; hsa-miR-449a; hsa-miR-206; hsa-miR-326; hsa-miR-34c-5p; hsa…
Pathways (miRWalk)	WP2064 Neural Crest Differentiation	enriched	0.0367365	128	hsa-miR-17-3p; hsa-miR-144-3p; hsa-miR-31-5p; hsa-miR-18a-5p; hsa-miR-20a-5p; hsa-miR-107; hsa-miR-15a-5p; hsa-let-7e-5p; hsa-miR-101-3p; hsa-miR-196b-5p; hsa-miR-93-5p; hsa-let-7g-5p; hsa-miR-17-5p; hsa-miR-424-5p; hsa-miR-98-5p; hsa-miR-27b-3p; hsa-miR-16-5p; hsa-let-7a-5p; hsa-let-7f-5p; hsa-miR-26b-5p; hsa-miR-146b-5p; hsa-miR-27a-3p; hsa-miR-183-5p; hsa-miR-545-3p; hsa-miR-103a-3p; hsa-miR-1…
Pathways (miRWalk)	WP422 MAPK Cascade	enriched	0.0367365	72	hsa-miR-149-5p; hsa-miR-20a-5p; hsa-miR-199a-3p; hsa-miR-15a-5p; hsa-miR-101-3p; hsa-miR-15b-5p; hsa-miR-93-5p; hsa-let-7g-5p; hsa-miR-17-5p; hsa-miR-424-5p; hsa-miR-98-5p; hsa-miR-126-3p; hsa-miR-16-5p; hsa-miR-96-5p; hsa-let-7a-5p; hsa-miR-26b-5p; hsa-miR-217; hsa-miR-148b-3p; hsa-miR-124-3p; hsa-miR-92b-3p; hsa-miR-375; hsa-miR-9-5p; hsa-miR-423-3p; hsa-miR-520b; hsa-miR-26a-5p; hsa-miR-766-3p…
Pathways (miRWalk)	WP524 G13 Signaling Pathway	enriched	0.0367365	87	hsa-miR-31-5p; hsa-miR-18a-5p; hsa-miR-32-5p; hsa-miR-425-3p; hsa-let-7e-5p; hsa-miR-101-3p; hsa-miR-15b-5p; hsa-miR-93-5p; hsa-miR-17-5p; hsa-miR-195-5p; hsa-miR-98-5p; hsa-miR-142-3p; hsa-miR-27b-3p; hsa-miR-126-3p; hsa-miR-16-5p; hsa-let-7a-5p; hsa-miR-26b-5p; hsa-miR-146b-5p; hsa-miR-103a-3p; hsa-miR-328-3p; hsa-miR-148b-3p; hsa-miR-124-3p; hsa-miR-92b-3p; hsa-miR-375; hsa-miR-26a-5p; hsa-miR…
Pathways (miRWalk)	WP545 Complement Activation Classical Pathway	enriched	0.0367365	11	hsa-miR-98-5p; hsa-miR-142-3p; hsa-miR-16-5p; hsa-let-7a-5p; hsa-miR-26b-5p; hsa-miR-124-3p; hsa-miR-193b-3p; hsa-miR-10a-5p; hsa-miR-181a-5p; hsa-miR-335-5p; hsa-miR-132-3p
Pathways (miRWalk)	hsa04260 Cardiac muscle contraction	enriched	0.0367365	79	hsa-miR-31-5p; hsa-miR-18a-5p; hsa-miR-20a-5p; hsa-miR-18b-5p; hsa-miR-15b-5p; hsa-miR-196b-5p; hsa-miR-93-5p; hsa-miR-17-5p; hsa-miR-142-3p; hsa-miR-106b-3p; hsa-miR-16-5p; hsa-let-7a-5p; hsa-let-7f-5p; hsa-miR-26b-5p; hsa-miR-940; hsa-miR-183-5p; hsa-miR-103a-3p; hsa-miR-130b-5p; hsa-miR-148b-3p; hsa-let-7d-5p; hsa-miR-548b-3p; hsa-miR-124-3p; hsa-miR-375; hsa-miR-1226-3p; hsa-miR-423-3p; hsa-m…
Pathways (miRWalk)	hsa04270 Vascular smooth muscle contraction	enriched	0.0367365	104	hsa-miR-17-3p; hsa-miR-31-5p; hsa-miR-149-5p; hsa-miR-18a-5p; hsa-miR-199a-3p; hsa-miR-32-5p; hsa-miR-15a-5p; hsa-miR-101-3p; hsa-miR-15b-5p; hsa-miR-196b-5p; hsa-miR-93-5p; hsa-miR-17-5p; hsa-miR-424-5p; hsa-miR-98-5p; hsa-miR-142-3p; hsa-miR-27b-3p; hsa-miR-96-5p; hsa-miR-26b-5p; hsa-miR-146b-5p; hsa-miR-940; hsa-miR-338-3p; hsa-miR-598-3p; hsa-miR-148b-3p; hsa-let-7d-5p; hsa-miR-203a-3p; hsa-m…
Pathways (miRWalk)	hsa04912 GnRH signaling pathway	enriched	0.0367365	129	hsa-miR-17-3p; hsa-miR-149-5p; hsa-miR-20a-5p; hsa-miR-199a-3p; hsa-miR-32-5p; hsa-miR-15a-5p; hsa-miR-101-3p; hsa-miR-15b-5p; hsa-miR-196b-5p; hsa-miR-93-5p; hsa-let-7g-5p; hsa-miR-17-5p; hsa-miR-195-5p; hsa-miR-424-5p; hsa-miR-98-5p; hsa-miR-142-3p; hsa-miR-27b-3p; hsa-miR-126-3p; hsa-miR-16-5p; hsa-miR-96-5p; hsa-let-7a-5p; hsa-miR-26b-5p; hsa-miR-146b-5p; hsa-miR-27a-3p; hsa-miR-217; hsa-miR-…
Pathways (miRWalk)	hsa05332 Graft versus host disease	enriched	0.0367365	34	hsa-miR-15a-5p; hsa-let-7e-5p; hsa-miR-15b-5p; hsa-miR-98-5p; hsa-miR-16-5p; hsa-let-7a-5p; hsa-miR-26b-5p; hsa-miR-183-5p; hsa-miR-148b-3p; hsa-miR-203a-3p; hsa-miR-124-3p; hsa-miR-9-5p; hsa-miR-423-3p; hsa-miR-504-5p; hsa-miR-26a-5p; hsa-miR-615-3p; hsa-miR-148a-3p; hsa-miR-1-3p; hsa-miR-29b-3p; hsa-miR-181c-5p; hsa-miR-296-3p; hsa-miR-21-5p; hsa-miR-122-5p; hsa-miR-409-3p; hsa-miR-155-5p; hsa-…
Gene Ontology (miRWalk)	GO0010886 positive regulation of cholesterol storage	depleted	0.0367949	18	hsa-miR-96-5p; hsa-miR-26b-5p; hsa-miR-148b-3p; hsa-miR-615-3p; hsa-miR-28-5p; hsa-miR-877-5p; hsa-miR-155-5p; hsa-miR-324-5p; hsa-miR-138-5p; hsa-let-7b-5p; hsa-miR-331-3p; hsa-miR-92a-3p; hsa-miR-7-5p; hsa-miR-29a-3p; hsa-miR-335-5p; hsa-miR-223-3p; hsa-miR-34a-5p; hsa-miR-185-5p
Gene Ontology (miRWalk)	GO0003735 structural constituent of ribosome	enriched	0.0367949	164	hsa-miR-17-3p; hsa-miR-31-5p; hsa-miR-149-5p; hsa-miR-18a-5p; hsa-miR-20a-5p; hsa-miR-32-5p; hsa-miR-301a-3p; hsa-miR-107; hsa-let-7e-5p; hsa-miR-1227-3p; hsa-miR-101-3p; hsa-miR-454-3p; hsa-miR-15b-5p; hsa-miR-93-5p; hsa-let-7g-5p; hsa-miR-17-5p; hsa-miR-195-5p; hsa-miR-182-3p; hsa-miR-98-5p; hsa-miR-106b-3p; hsa-miR-27b-3p; hsa-miR-16-5p; hsa-miR-96-5p; hsa-let-7a-5p; hsa-miR-26b-5p; hsa-miR-36…
Gene Ontology (miRWalk)	GO0006644 phospholipid metabolic process	enriched	0.0367949	145	hsa-miR-144-3p; hsa-miR-149-5p; hsa-miR-18a-5p; hsa-miR-20a-5p; hsa-miR-32-5p; hsa-miR-107; hsa-miR-15a-5p; hsa-miR-2116-3p; hsa-let-7e-5p; hsa-miR-101-3p; hsa-miR-15b-5p; hsa-miR-93-5p; hsa-miR-17-5p; hsa-miR-98-5p; hsa-miR-142-3p; hsa-miR-106b-3p; hsa-miR-27b-3p; hsa-miR-126-3p; hsa-miR-16-5p; hsa-let-7a-5p; hsa-let-7f-5p; hsa-miR-26b-5p; hsa-miR-146b-5p; hsa-miR-140-5p; hsa-miR-27a-3p; hsa-miR…
Pathways (miRWalk)	hsa00630 Glyoxylate and dicarboxylate metabolism	enriched	0.0368442	34	hsa-miR-17-3p; hsa-miR-425-3p; hsa-miR-15b-5p; hsa-miR-93-5p; hsa-miR-27b-3p; hsa-miR-16-5p; hsa-miR-96-5p; hsa-let-7a-5p; hsa-miR-26b-5p; hsa-miR-940; hsa-miR-183-5p; hsa-miR-92b-3p; hsa-miR-30e-5p; hsa-miR-615-3p; hsa-let-7a-3p; hsa-miR-106b-5p; hsa-miR-193b-3p; hsa-miR-1-3p; hsa-miR-29c-3p; hsa-miR-744-5p; hsa-miR-222-3p; hsa-miR-28-5p; hsa-miR-877-5p; hsa-miR-155-5p; hsa-miR-1301-3p; hsa-miR-…
Pathways (miRWalk)	hsa04144 Endocytosis	enriched	0.0368442	198	hsa-miR-31-5p; hsa-miR-149-5p; hsa-miR-18a-5p; hsa-miR-20a-5p; hsa-miR-18b-5p; hsa-miR-199a-3p; hsa-miR-32-5p; hsa-miR-425-3p; hsa-miR-15a-5p; hsa-let-7e-5p; hsa-miR-20b-5p; hsa-miR-101-3p; hsa-miR-15b-5p; hsa-miR-93-5p; hsa-miR-17-5p; hsa-miR-195-5p; hsa-miR-424-5p; hsa-miR-98-5p; hsa-miR-142-3p; hsa-miR-16-5p; hsa-miR-96-5p; hsa-let-7a-5p; hsa-let-7f-5p; hsa-miR-26b-5p; hsa-miR-146b-5p; hsa-miR…
Gene Ontology (miRWalk)	GO0001047 core promoter binding	enriched	0.0371191	100	hsa-miR-144-3p; hsa-miR-149-5p; hsa-miR-20a-5p; hsa-miR-32-5p; hsa-let-7e-5p; hsa-miR-101-3p; hsa-miR-93-5p; hsa-let-7g-5p; hsa-miR-17-5p; hsa-miR-195-5p; hsa-miR-424-5p; hsa-miR-98-5p; hsa-miR-27b-3p; hsa-miR-126-3p; hsa-miR-16-5p; hsa-miR-96-5p; hsa-let-7a-5p; hsa-let-7f-5p; hsa-miR-26b-5p; hsa-miR-140-5p; hsa-miR-1229-3p; hsa-miR-103a-3p; hsa-miR-217; hsa-miR-130b-5p; hsa-miR-374a-5p; hsa-let-…
Gene Ontology (miRWalk)	GO0050803 regulation of synapse structure and activity	enriched	0.0372341	29	hsa-miR-20a-5p; hsa-miR-15a-5p; hsa-miR-101-3p; hsa-miR-15b-5p; hsa-miR-17-5p; hsa-miR-16-5p; hsa-let-7a-5p; hsa-let-7f-5p; hsa-miR-26b-5p; hsa-miR-328-3p; hsa-let-7d-5p; hsa-miR-92b-3p; hsa-miR-520c-3p; hsa-miR-423-3p; hsa-miR-3620-3p; hsa-miR-106b-5p; hsa-miR-29c-3p; hsa-miR-196a-5p; hsa-miR-130a-3p; hsa-miR-1260b; hsa-miR-222-3p; hsa-miR-339-5p; hsa-miR-19b-3p; hsa-miR-532-3p; hsa-miR-29a-3p; …
Gene Ontology (miRWalk)	GO0031639 plasminogen activation	depleted	0.0373646	13	hsa-miR-124-3p; hsa-miR-21-5p; hsa-miR-24-3p; hsa-miR-155-5p; hsa-miR-215-5p; hsa-miR-204-5p; hsa-miR-92a-3p; hsa-miR-99a-5p; hsa-miR-484; hsa-miR-192-5p; hsa-miR-335-5p; hsa-miR-18a-3p; hsa-miR-34a-5p
Gene Ontology (miRWalk)	GO0045179 apical cortex	depleted	0.0373646	5	hsa-miR-215-5p; hsa-miR-92a-3p; hsa-miR-484; hsa-miR-192-5p; hsa-miR-335-5p
Gene Ontology (miRWalk)	GO0006886 intracellular protein transport	enriched	0.0373646	127	hsa-miR-149-5p; hsa-miR-18a-5p; hsa-miR-20a-5p; hsa-miR-18b-5p; hsa-miR-32-5p; hsa-miR-301a-3p; hsa-miR-107; hsa-miR-425-3p; hsa-miR-15a-5p; hsa-let-7e-5p; hsa-miR-101-3p; hsa-miR-15b-5p; hsa-miR-196b-5p; hsa-miR-93-5p; hsa-miR-17-5p; hsa-miR-195-5p; hsa-miR-98-5p; hsa-miR-126-3p; hsa-miR-16-5p; hsa-miR-96-5p; hsa-let-7a-5p; hsa-miR-26b-5p; hsa-miR-1229-3p; hsa-miR-19a-3p; hsa-miR-940; hsa-miR-18…
Gene Ontology (miRWalk)	GO0007213 g protein coupled acetylcholine receptor signaling pathway	enriched	0.0373646	20	hsa-miR-107; hsa-miR-101-3p; hsa-miR-196b-5p; hsa-miR-17-5p; hsa-miR-16-5p; hsa-miR-26b-5p; hsa-miR-103a-3p; hsa-miR-148b-3p; hsa-miR-124-3p; hsa-miR-92b-3p; hsa-miR-30e-5p; hsa-miR-1-3p; hsa-miR-30a-5p; hsa-miR-935; hsa-miR-155-5p; hsa-miR-30d-5p; hsa-let-7b-5p; hsa-miR-589-3p; hsa-miR-30c-5p; hsa-miR-423-5p
Gene Ontology (miRWalk)	GO0009791 post embryonic development	enriched	0.0373646	121	hsa-miR-31-5p; hsa-miR-18a-5p; hsa-miR-20a-5p; hsa-miR-199a-3p; hsa-miR-32-5p; hsa-miR-107; hsa-miR-425-3p; hsa-miR-15a-5p; hsa-let-7e-5p; hsa-miR-101-3p; hsa-miR-15b-5p; hsa-miR-196b-5p; hsa-miR-93-5p; hsa-miR-17-5p; hsa-miR-195-5p; hsa-miR-424-5p; hsa-miR-98-5p; hsa-miR-142-3p; hsa-miR-27b-3p; hsa-miR-16-5p; hsa-miR-96-5p; hsa-let-7a-5p; hsa-miR-26b-5p; hsa-miR-193a-3p; hsa-miR-136-5p; hsa-miR-…
Gene Ontology (miRWalk)	GO0016572 histone phosphorylation	enriched	0.0373646	32	hsa-miR-20a-5p; hsa-let-7e-5p; hsa-miR-101-3p; hsa-miR-93-5p; hsa-miR-17-5p; hsa-miR-16-5p; hsa-let-7a-5p; hsa-let-7f-5p; hsa-miR-26b-5p; hsa-miR-27a-3p; hsa-miR-19a-3p; hsa-miR-103a-3p; hsa-miR-124-3p; hsa-miR-302d-3p; hsa-miR-423-3p; hsa-miR-148a-3p; hsa-miR-193b-3p; hsa-miR-30a-5p; hsa-miR-23b-3p; hsa-miR-744-5p; hsa-miR-21-5p; hsa-miR-376a-3p; hsa-miR-155-5p; hsa-let-7c-5p; hsa-miR-100-5p; hs…
Gene Ontology (miRWalk)	GO0035235 ionotropic glutamate receptor signaling pathway	enriched	0.0373646	23	hsa-miR-20a-5p; hsa-miR-15a-5p; hsa-miR-101-3p; hsa-miR-196b-5p; hsa-miR-17-5p; hsa-miR-16-5p; hsa-let-7a-5p; hsa-miR-26b-5p; hsa-miR-328-3p; hsa-let-7d-5p; hsa-miR-520c-3p; hsa-miR-423-3p; hsa-miR-3620-3p; hsa-miR-106b-5p; hsa-miR-196a-5p; hsa-miR-130a-3p; hsa-miR-1260b; hsa-miR-222-3p; hsa-miR-7-5p; hsa-miR-532-3p; hsa-miR-484; hsa-miR-181b-5p; hsa-miR-500a-5p
Gene Ontology (miRWalk)	GO0042826 histone deacetylase binding	enriched	0.0373646	121	hsa-miR-17-3p; hsa-miR-31-5p; hsa-miR-149-5p; hsa-miR-18a-5p; hsa-miR-20a-5p; hsa-miR-32-5p; hsa-miR-107; hsa-miR-425-3p; hsa-let-7e-5p; hsa-miR-20b-5p; hsa-miR-101-3p; hsa-miR-15b-5p; hsa-miR-93-5p; hsa-miR-17-5p; hsa-miR-424-5p; hsa-miR-98-5p; hsa-miR-106b-3p; hsa-miR-16-5p; hsa-let-7a-5p; hsa-let-7f-5p; hsa-miR-26b-5p; hsa-miR-146b-5p; hsa-miR-140-5p; hsa-miR-27a-3p; hsa-miR-19a-3p; hsa-miR-18…
Gene Ontology (miRWalk)	GO0043200 response to amino acid stimulus	enriched	0.0373646	50	hsa-miR-17-3p; hsa-miR-144-3p; hsa-miR-31-5p; hsa-miR-18a-5p; hsa-miR-18b-5p; hsa-miR-15a-5p; hsa-let-7e-5p; hsa-miR-101-3p; hsa-miR-15b-5p; hsa-miR-17-5p; hsa-miR-98-5p; hsa-miR-16-5p; hsa-miR-26b-5p; hsa-miR-183-5p; hsa-miR-103a-3p; hsa-miR-372-3p; hsa-miR-124-3p; hsa-miR-375; hsa-miR-205-5p; hsa-miR-9-5p; hsa-miR-302b-3p; hsa-miR-26a-5p; hsa-miR-615-3p; hsa-miR-221-3p; hsa-miR-1-3p; hsa-miR-12…
Gene Ontology (miRWalk)	GO0090399 replicative senescence	enriched	0.0373646	93	hsa-miR-18a-5p; hsa-miR-20a-5p; hsa-miR-15a-5p; hsa-miR-20b-5p; hsa-miR-101-3p; hsa-miR-454-3p; hsa-miR-15b-5p; hsa-miR-93-5p; hsa-let-7g-5p; hsa-miR-17-5p; hsa-miR-424-5p; hsa-miR-98-5p; hsa-miR-16-5p; hsa-miR-96-5p; hsa-let-7a-5p; hsa-let-7f-5p; hsa-miR-26b-5p; hsa-miR-146b-5p; hsa-miR-27a-3p; hsa-miR-1229-3p; hsa-miR-363-3p; hsa-miR-519d-3p; hsa-miR-299-5p; hsa-miR-374a-5p; hsa-miR-498; hsa-mi…
Gene Ontology (miRWalk)	GO0006730 one carbon metabolic process	enriched	0.0373951	42	hsa-miR-149-5p; hsa-miR-18a-5p; hsa-let-7e-5p; hsa-miR-196b-5p; hsa-miR-98-5p; hsa-miR-142-3p; hsa-miR-16-5p; hsa-let-7a-5p; hsa-miR-26b-5p; hsa-miR-1229-3p; hsa-miR-940; hsa-miR-103a-3p; hsa-miR-124-3p; hsa-miR-375; hsa-miR-9-5p; hsa-miR-423-3p; hsa-miR-26a-5p; hsa-miR-30e-5p; hsa-miR-326; hsa-miR-615-3p; hsa-miR-374b-5p; hsa-miR-106b-5p; hsa-miR-193b-3p; hsa-miR-1-3p; hsa-miR-29c-3p; hsa-miR-30…
Gene Ontology (miRWalk)	GO0045737 positive regulation of cyclin dependent protein kinase activity	enriched	0.0373951	62	hsa-miR-20a-5p; hsa-miR-301a-3p; hsa-miR-15a-5p; hsa-miR-15b-5p; hsa-miR-93-5p; hsa-miR-17-5p; hsa-miR-195-5p; hsa-miR-424-5p; hsa-miR-27b-3p; hsa-miR-16-5p; hsa-let-7a-5p; hsa-let-7f-5p; hsa-miR-26b-5p; hsa-miR-19a-3p; hsa-miR-183-5p; hsa-miR-338-3p; hsa-miR-148b-3p; hsa-miR-146b-3p; hsa-miR-302d-3p; hsa-miR-9-5p; hsa-miR-19b-1-5p; hsa-miR-302b-3p; hsa-miR-520b; hsa-miR-449a; hsa-miR-26a-5p; hsa…
Gene Ontology (miRWalk)	GO0005789 endoplasmic reticulum membrane	enriched	0.0374206	220	hsa-miR-17-3p; hsa-miR-144-3p; hsa-miR-31-5p; hsa-miR-149-5p; hsa-miR-191-3p; hsa-miR-18a-5p; hsa-miR-20a-5p; hsa-miR-18b-5p; hsa-miR-32-5p; hsa-miR-301a-3p; hsa-miR-107; hsa-miR-15a-5p; hsa-let-7e-5p; hsa-miR-101-3p; hsa-miR-15b-5p; hsa-miR-196b-5p; hsa-miR-550a-5p; hsa-miR-93-5p; hsa-let-7g-5p; hsa-miR-17-5p; hsa-miR-195-5p; hsa-miR-424-5p; hsa-miR-98-5p; hsa-miR-142-3p; hsa-miR-106b-3p; hsa-mi…
Gene Ontology (miRWalk)	GO0046982 protein heterodimerization activity	enriched	0.0376248	239	hsa-miR-17-3p; hsa-miR-31-5p; hsa-miR-149-5p; hsa-miR-18a-5p; hsa-miR-20a-5p; hsa-miR-199a-3p; hsa-miR-32-5p; hsa-miR-107; hsa-miR-425-3p; hsa-miR-15a-5p; hsa-let-7e-5p; hsa-miR-20b-5p; hsa-miR-101-3p; hsa-miR-454-3p; hsa-miR-15b-5p; hsa-miR-196b-5p; hsa-miR-93-5p; hsa-let-7g-5p; hsa-miR-17-5p; hsa-miR-195-5p; hsa-miR-424-5p; hsa-miR-98-5p; hsa-miR-142-3p; hsa-miR-106b-3p; hsa-miR-126-3p; hsa-miR…
Gene Ontology (miRWalk)	GO0003723 rna binding	enriched	0.0377796	247	hsa-miR-17-3p; hsa-let-7f-1-3p; hsa-miR-31-5p; hsa-miR-149-5p; hsa-miR-18a-5p; hsa-miR-20a-5p; hsa-miR-18b-5p; hsa-miR-32-5p; hsa-miR-301a-3p; hsa-miR-107; hsa-miR-425-3p; hsa-miR-15a-5p; hsa-let-7e-5p; hsa-miR-101-3p; hsa-miR-454-3p; hsa-miR-15b-5p; hsa-miR-196b-5p; hsa-miR-93-5p; hsa-let-7g-5p; hsa-miR-17-5p; hsa-miR-195-5p; hsa-miR-424-5p; hsa-miR-98-5p; hsa-miR-106b-3p; hsa-miR-27b-3p; hsa-mi…
Gene Ontology (miRWalk)	GO0004129 cytochrome c oxidase activity	enriched	0.0377796	27	hsa-miR-18a-5p; hsa-miR-20a-5p; hsa-miR-18b-5p; hsa-let-7e-5p; hsa-miR-17-5p; hsa-miR-98-5p; hsa-miR-16-5p; hsa-miR-26b-5p; hsa-miR-130b-5p; hsa-miR-148b-3p; hsa-miR-548b-3p; hsa-miR-124-3p; hsa-miR-193b-3p; hsa-miR-10a-5p; hsa-miR-125b-5p; hsa-miR-324-5p; hsa-miR-100-5p; hsa-let-7b-5p; hsa-miR-331-3p; hsa-miR-92a-3p; hsa-miR-19b-3p; hsa-miR-484; hsa-miR-320a; hsa-miR-320b; hsa-miR-324-3p; hsa-mi…
Gene Ontology (miRWalk)	GO0005578 proteinaceous extracellular matrix	enriched	0.0377796	118	hsa-miR-31-5p; hsa-miR-149-5p; hsa-miR-18a-5p; hsa-miR-20a-5p; hsa-miR-107; hsa-miR-15a-5p; hsa-miR-126-5p; hsa-let-7e-5p; hsa-miR-20b-5p; hsa-miR-101-3p; hsa-miR-15b-5p; hsa-miR-93-5p; hsa-miR-17-5p; hsa-miR-195-5p; hsa-miR-98-5p; hsa-miR-142-3p; hsa-miR-106b-3p; hsa-miR-27b-3p; hsa-miR-126-3p; hsa-miR-16-5p; hsa-miR-26b-5p; hsa-miR-146b-5p; hsa-miR-140-5p; hsa-miR-27a-3p; hsa-miR-1229-3p; hsa-m…
Gene Ontology (miRWalk)	GO0016199 axon midline choice point recognition	enriched	0.0377796	26	hsa-miR-20a-5p; hsa-miR-15a-5p; hsa-miR-101-3p; hsa-miR-17-5p; hsa-miR-16-5p; hsa-let-7a-5p; hsa-miR-26b-5p; hsa-miR-217; hsa-miR-328-3p; hsa-let-7d-5p; hsa-miR-124-3p; hsa-miR-520c-3p; hsa-miR-423-3p; hsa-miR-3620-3p; hsa-miR-106b-5p; hsa-miR-196a-5p; hsa-miR-342-5p; hsa-miR-130a-3p; hsa-miR-1260b; hsa-miR-590-3p; hsa-miR-145-5p; hsa-miR-222-3p; hsa-miR-532-3p; hsa-miR-484; hsa-miR-500a-5p; hsa-…
Gene Ontology (miRWalk)	GO0043234 protein complex	enriched	0.0377796	185	hsa-miR-17-3p; hsa-miR-31-5p; hsa-miR-149-5p; hsa-miR-18a-5p; hsa-miR-20a-5p; hsa-miR-18b-5p; hsa-miR-199a-3p; hsa-miR-32-5p; hsa-miR-107; hsa-miR-425-3p; hsa-miR-15a-5p; hsa-let-7e-5p; hsa-miR-101-3p; hsa-miR-454-3p; hsa-miR-15b-5p; hsa-miR-93-5p; hsa-let-7g-5p; hsa-miR-17-5p; hsa-miR-195-5p; hsa-miR-424-5p; hsa-miR-98-5p; hsa-miR-142-3p; hsa-miR-27b-3p; hsa-miR-16-5p; hsa-miR-96-5p; hsa-let-7a-…
Gene Ontology (miRWalk)	GO0043524 negative regulation of neuron apoptotic process	enriched	0.0377796	153	hsa-miR-17-3p; hsa-miR-31-5p; hsa-miR-149-5p; hsa-miR-18a-5p; hsa-miR-20a-5p; hsa-miR-199a-3p; hsa-miR-107; hsa-miR-425-3p; hsa-miR-15a-5p; hsa-miR-20b-5p; hsa-miR-101-3p; hsa-miR-15b-5p; hsa-miR-196b-5p; hsa-miR-93-5p; hsa-let-7g-5p; hsa-miR-17-5p; hsa-miR-195-5p; hsa-miR-424-5p; hsa-miR-98-5p; hsa-miR-106b-3p; hsa-miR-126-3p; hsa-miR-16-5p; hsa-miR-96-5p; hsa-let-7a-5p; hsa-miR-26b-5p; hsa-miR-…
Gene Ontology (miRWalk)	GO0060291 long term synaptic potentiation	enriched	0.0377796	56	hsa-miR-144-3p; hsa-miR-18a-5p; hsa-miR-20a-5p; hsa-miR-199a-3p; hsa-miR-107; hsa-miR-425-3p; hsa-miR-93-5p; hsa-miR-17-5p; hsa-miR-195-5p; hsa-miR-98-5p; hsa-miR-126-3p; hsa-miR-16-5p; hsa-miR-26b-5p; hsa-miR-19a-3p; hsa-miR-103a-3p; hsa-miR-519d-3p; hsa-miR-217; hsa-miR-148b-3p; hsa-miR-124-3p; hsa-miR-30e-3p; hsa-miR-9-5p; hsa-miR-504-5p; hsa-miR-26a-5p; hsa-miR-141-3p; hsa-miR-519c-3p; hsa-mi…
Gene Ontology (miRWalk)	GO0006396 rna processing	enriched	0.0378519	104	hsa-miR-17-3p; hsa-miR-149-5p; hsa-miR-18a-5p; hsa-miR-20a-5p; hsa-miR-18b-5p; hsa-miR-199a-3p; hsa-miR-32-5p; hsa-let-7e-5p; hsa-miR-101-3p; hsa-miR-15b-5p; hsa-miR-93-5p; hsa-let-7g-5p; hsa-miR-17-5p; hsa-miR-98-5p; hsa-miR-106b-3p; hsa-miR-27b-3p; hsa-miR-16-5p; hsa-miR-96-5p; hsa-let-7a-5p; hsa-let-7f-5p; hsa-miR-26b-5p; hsa-miR-1229-3p; hsa-miR-19a-3p; hsa-miR-183-5p; hsa-miR-338-3p; hsa-miR…
Gene Ontology (miRWalk)	GO0008380 rna splicing	enriched	0.0378519	181	hsa-miR-17-3p; hsa-let-7f-1-3p; hsa-miR-149-5p; hsa-miR-18a-5p; hsa-miR-20a-5p; hsa-miR-32-5p; hsa-miR-107; hsa-miR-425-3p; hsa-miR-15a-5p; hsa-let-7e-5p; hsa-miR-101-3p; hsa-miR-454-3p; hsa-miR-15b-5p; hsa-miR-93-5p; hsa-miR-17-5p; hsa-miR-424-5p; hsa-miR-98-5p; hsa-miR-106b-3p; hsa-miR-27b-3p; hsa-miR-126-3p; hsa-miR-16-5p; hsa-miR-96-5p; hsa-let-7a-5p; hsa-let-7f-5p; hsa-miR-26b-5p; hsa-miR-14…
Chromosomal location (miRBase)	Chromosome 14	enriched	0.0380682	156	hsa-miR-624-5p; hsa-miR-493-5p; hsa-miR-4706; hsa-miR-1247-5p; hsa-miR-136-5p; hsa-miR-369-5p; hsa-miR-337-5p; hsa-miR-299-5p; hsa-miR-494-5p; hsa-miR-4709-5p; hsa-miR-4307; hsa-miR-3173-5p; hsa-miR-495-5p; hsa-miR-487b-5p; hsa-miR-203a-3p; hsa-miR-154-3p; hsa-miR-5694; hsa-miR-379-5p; hsa-miR-208b-5p; hsa-miR-4308; hsa-miR-485-3p; hsa-miR-487a-5p; hsa-miR-411-3p; hsa-miR-203b-3p; hsa-miR-487b-3p…
Gene Ontology (miRWalk)	GO0006974 response to dna damage stimulus	enriched	0.0380765	210	hsa-miR-31-5p; hsa-miR-149-5p; hsa-miR-18a-5p; hsa-miR-20a-5p; hsa-miR-18b-5p; hsa-miR-107; hsa-miR-425-3p; hsa-miR-15a-5p; hsa-let-7e-5p; hsa-miR-20b-5p; hsa-miR-101-3p; hsa-miR-454-3p; hsa-miR-15b-5p; hsa-miR-196b-5p; hsa-miR-93-5p; hsa-let-7g-5p; hsa-miR-17-5p; hsa-miR-195-5p; hsa-miR-424-5p; hsa-miR-98-5p; hsa-miR-142-3p; hsa-miR-106b-3p; hsa-miR-16-5p; hsa-miR-96-5p; hsa-let-7a-5p; hsa-let-7…
Gene Ontology (miRWalk)	GO0016567 protein ubiquitination	enriched	0.0380765	174	hsa-miR-17-3p; hsa-miR-31-5p; hsa-miR-149-5p; hsa-miR-18a-5p; hsa-miR-20a-5p; hsa-miR-18b-5p; hsa-miR-32-5p; hsa-miR-107; hsa-miR-425-3p; hsa-miR-15a-5p; hsa-let-7e-5p; hsa-miR-20b-5p; hsa-miR-101-3p; hsa-miR-15b-5p; hsa-miR-196b-5p; hsa-miR-93-5p; hsa-let-7g-5p; hsa-miR-17-5p; hsa-miR-195-5p; hsa-miR-424-5p; hsa-miR-98-5p; hsa-miR-142-3p; hsa-miR-27b-3p; hsa-miR-16-5p; hsa-miR-96-5p; hsa-let-7a-…
Gene Ontology (miRWalk)	GO0043922 negative regulation by host of viral transcription	enriched	0.0380765	43	hsa-miR-149-5p; hsa-miR-15a-5p; hsa-let-7e-5p; hsa-miR-101-3p; hsa-miR-15b-5p; hsa-miR-93-5p; hsa-let-7g-5p; hsa-miR-195-5p; hsa-miR-98-5p; hsa-miR-16-5p; hsa-let-7a-5p; hsa-let-7f-5p; hsa-miR-26b-5p; hsa-miR-1229-3p; hsa-let-7d-5p; hsa-miR-124-3p; hsa-miR-9-5p; hsa-miR-449a; hsa-miR-26a-5p; hsa-miR-615-3p; hsa-miR-449b-5p; hsa-miR-671-5p; hsa-miR-373-3p; hsa-miR-29c-3p; hsa-miR-760; hsa-miR-30a-…
Gene Ontology (miRWalk)	GO0051726 regulation of cell cycle	enriched	0.0380765	139	hsa-miR-149-5p; hsa-miR-18a-5p; hsa-miR-20a-5p; hsa-miR-199a-3p; hsa-miR-32-5p; hsa-miR-107; hsa-miR-425-3p; hsa-miR-15a-5p; hsa-let-7e-5p; hsa-miR-101-3p; hsa-miR-15b-5p; hsa-miR-196b-5p; hsa-miR-93-5p; hsa-miR-17-5p; hsa-miR-195-5p; hsa-miR-424-5p; hsa-miR-98-5p; hsa-miR-142-3p; hsa-miR-106b-3p; hsa-miR-16-5p; hsa-miR-96-5p; hsa-let-7a-5p; hsa-miR-26b-5p; hsa-miR-140-5p; hsa-miR-27a-3p; hsa-miR…
Pathways (miRWalk)	hsa00532 Chondroitin sulfate biosynthesis	enriched	0.0381235	35	hsa-miR-18a-5p; hsa-miR-20a-5p; hsa-miR-126-5p; hsa-miR-15b-5p; hsa-miR-93-5p; hsa-miR-17-5p; hsa-miR-98-5p; hsa-miR-16-5p; hsa-miR-26b-5p; hsa-miR-671-3p; hsa-miR-124-3p; hsa-miR-375; hsa-miR-1226-3p; hsa-miR-9-5p; hsa-miR-766-3p; hsa-miR-615-3p; hsa-miR-671-5p; hsa-miR-193b-3p; hsa-miR-1-3p; hsa-miR-1296-5p; hsa-miR-21-5p; hsa-miR-122-5p; hsa-miR-125b-5p; hsa-miR-1301-3p; hsa-miR-215-5p; hsa-mi…
Pathways (miRWalk)	WP1591 Heart Development	enriched	0.0382746	127	hsa-miR-144-3p; hsa-miR-18a-5p; hsa-miR-20a-5p; hsa-miR-199a-3p; hsa-miR-301a-3p; hsa-miR-107; hsa-miR-15a-5p; hsa-miR-20b-5p; hsa-miR-101-3p; hsa-miR-454-3p; hsa-miR-15b-5p; hsa-miR-93-5p; hsa-miR-17-5p; hsa-miR-195-5p; hsa-miR-98-5p; hsa-miR-27b-3p; hsa-miR-126-3p; hsa-miR-16-5p; hsa-miR-26b-5p; hsa-miR-140-5p; hsa-miR-19a-3p; hsa-miR-940; hsa-miR-183-5p; hsa-miR-130b-5p; hsa-miR-148b-3p; hsa-l…
Gene Ontology (miRWalk)	GO0001823 mesonephros development	depleted	0.0382767	11	hsa-miR-93-5p; hsa-miR-1-3p; hsa-miR-21-5p; hsa-let-7b-5p; hsa-miR-92a-3p; hsa-miR-342-3p; hsa-miR-335-5p; hsa-miR-423-5p; hsa-miR-132-3p; hsa-miR-22-3p; hsa-miR-34a-5p
Gene Ontology (miRWalk)	GO0015693 magnesium ion transport	enriched	0.0382767	9	hsa-miR-16-5p; hsa-miR-26b-5p; hsa-miR-1229-3p; hsa-miR-103a-3p; hsa-miR-148b-3p; hsa-miR-124-3p; hsa-miR-30b-5p; hsa-miR-128-3p; hsa-miR-25-3p
Gene Ontology (miRWalk)	GO0031668 cellular response to extracellular stimulus	enriched	0.0382767	75	hsa-miR-20a-5p; hsa-miR-32-5p; hsa-miR-20b-5p; hsa-miR-15b-5p; hsa-miR-93-5p; hsa-miR-17-5p; hsa-miR-98-5p; hsa-miR-27b-3p; hsa-miR-96-5p; hsa-let-7a-5p; hsa-let-7f-5p; hsa-miR-26b-5p; hsa-miR-146b-5p; hsa-miR-1229-3p; hsa-miR-19a-3p; hsa-miR-363-3p; hsa-miR-519d-3p; hsa-miR-217; hsa-miR-299-5p; hsa-miR-328-3p; hsa-miR-372-3p; hsa-miR-124-3p; hsa-miR-375; hsa-miR-302d-3p; hsa-miR-423-3p; hsa-miR-…
Pathways (miRWalk)	P04394 Thyrotropin releasing hormone receptor signaling pathway	enriched	0.0384385	58	hsa-miR-17-3p; hsa-miR-31-5p; hsa-let-7e-5p; hsa-miR-101-3p; hsa-miR-196b-5p; hsa-miR-93-5p; hsa-miR-17-5p; hsa-miR-98-5p; hsa-miR-142-3p; hsa-miR-27b-3p; hsa-miR-16-5p; hsa-miR-96-5p; hsa-miR-26b-5p; hsa-miR-27a-3p; hsa-miR-103a-3p; hsa-miR-124-3p; hsa-miR-92b-3p; hsa-miR-375; hsa-miR-205-5p; hsa-miR-9-5p; hsa-miR-615-3p; hsa-miR-148a-3p; hsa-miR-193b-3p; hsa-miR-1-3p; hsa-miR-29c-3p; hsa-miR-19…
Pathways (miRWalk)	WP170 Nuclear Receptors	enriched	0.0384385	90	hsa-miR-149-5p; hsa-miR-18a-5p; hsa-miR-18b-5p; hsa-miR-32-5p; hsa-miR-20b-5p; hsa-miR-101-3p; hsa-miR-15b-5p; hsa-miR-93-5p; hsa-miR-98-5p; hsa-miR-27b-3p; hsa-miR-126-3p; hsa-miR-16-5p; hsa-let-7a-5p; hsa-miR-26b-5p; hsa-miR-613; hsa-miR-27a-3p; hsa-miR-19a-3p; hsa-miR-519d-3p; hsa-miR-217; hsa-miR-148b-3p; hsa-let-7d-5p; hsa-miR-372-3p; hsa-miR-30b-3p; hsa-miR-124-3p; hsa-miR-375; hsa-miR-302d…
Pathways (miRWalk)	WP2012 miRs in Muscle Cell Differentiation	enriched	0.0384385	66	hsa-miR-17-3p; hsa-miR-31-5p; hsa-miR-20a-5p; hsa-miR-101-3p; hsa-miR-196b-5p; hsa-miR-93-5p; hsa-miR-17-5p; hsa-miR-98-5p; hsa-miR-27b-3p; hsa-miR-16-5p; hsa-miR-96-5p; hsa-let-7a-5p; hsa-let-7f-5p; hsa-miR-26b-5p; hsa-miR-103a-3p; hsa-miR-217; hsa-miR-148b-3p; hsa-miR-124-3p; hsa-miR-92b-3p; hsa-miR-375; hsa-miR-205-5p; hsa-miR-9-5p; hsa-miR-26a-5p; hsa-miR-615-3p; hsa-miR-193b-3p; hsa-miR-1-3p…
Pathways (miRWalk)	hsa00280 Valine leucine and isoleucine degradation	enriched	0.0384385	58	hsa-miR-18a-5p; hsa-miR-32-5p; hsa-let-7e-5p; hsa-miR-15b-5p; hsa-miR-196b-5p; hsa-miR-98-5p; hsa-miR-16-5p; hsa-miR-96-5p; hsa-let-7a-5p; hsa-let-7f-5p; hsa-miR-26b-5p; hsa-miR-27a-3p; hsa-miR-1229-3p; hsa-miR-183-5p; hsa-miR-130b-5p; hsa-miR-328-3p; hsa-miR-124-3p; hsa-miR-1226-3p; hsa-miR-9-5p; hsa-miR-455-5p; hsa-miR-615-3p; hsa-miR-106b-5p; hsa-miR-193b-3p; hsa-miR-1-3p; hsa-miR-29c-3p; hsa-…
Pathways (miRWalk)	hsa04914 Progesterone mediated oocyte maturation	enriched	0.0384385	160	hsa-miR-31-5p; hsa-miR-149-5p; hsa-miR-18a-5p; hsa-miR-20a-5p; hsa-miR-199a-3p; hsa-miR-32-5p; hsa-miR-15a-5p; hsa-let-7e-5p; hsa-miR-1227-3p; hsa-miR-101-3p; hsa-miR-15b-5p; hsa-miR-196b-5p; hsa-miR-93-5p; hsa-let-7g-5p; hsa-miR-17-5p; hsa-miR-424-5p; hsa-miR-98-5p; hsa-miR-27b-3p; hsa-miR-126-3p; hsa-miR-16-5p; hsa-miR-96-5p; hsa-let-7a-5p; hsa-let-7f-5p; hsa-miR-26b-5p; hsa-miR-146b-5p; hsa-mi…
Pathways (miRWalk)	hsa05330 Allograft rejection	enriched	0.0384385	29	hsa-miR-15a-5p; hsa-let-7e-5p; hsa-miR-15b-5p; hsa-miR-98-5p; hsa-miR-16-5p; hsa-miR-26b-5p; hsa-miR-183-5p; hsa-miR-148b-3p; hsa-miR-203a-3p; hsa-miR-124-3p; hsa-miR-9-5p; hsa-miR-423-3p; hsa-miR-504-5p; hsa-miR-615-3p; hsa-miR-148a-3p; hsa-miR-29b-3p; hsa-miR-181c-5p; hsa-miR-454-5p; hsa-miR-296-3p; hsa-miR-21-5p; hsa-miR-224-5p; hsa-miR-122-5p; hsa-miR-409-3p; hsa-miR-486-5p; hsa-miR-92a-3p; h…
Gene Ontology (miRWalk)	GO0002634 regulation of germinal center formation	depleted	0.0384521	19	hsa-miR-26b-5p; hsa-miR-124-3p; hsa-miR-9-5p; hsa-miR-21-5p; hsa-miR-127-3p; hsa-miR-24-3p; hsa-miR-125a-5p; hsa-miR-877-5p; hsa-miR-155-5p; hsa-miR-125b-5p; hsa-let-7c-5p; hsa-miR-339-5p; hsa-let-7b-5p; hsa-miR-92a-3p; hsa-miR-29a-3p; hsa-miR-335-5p; hsa-miR-30b-5p; hsa-miR-423-5p; hsa-miR-223-3p
Gene Ontology (miRWalk)	GO0004672 protein kinase activity	enriched	0.0384521	186	hsa-miR-17-3p; hsa-miR-31-5p; hsa-miR-149-5p; hsa-miR-18a-5p; hsa-miR-20a-5p; hsa-miR-301a-3p; hsa-miR-107; hsa-miR-425-3p; hsa-miR-15a-5p; hsa-let-7e-5p; hsa-miR-20b-5p; hsa-miR-101-3p; hsa-miR-454-3p; hsa-miR-15b-5p; hsa-miR-196b-5p; hsa-miR-93-5p; hsa-let-7g-5p; hsa-miR-17-5p; hsa-miR-195-5p; hsa-miR-424-5p; hsa-miR-98-5p; hsa-miR-142-3p; hsa-miR-126-3p; hsa-miR-16-5p; hsa-miR-96-5p; hsa-let-7…
Gene Ontology (miRWalk)	GO0007050 cell cycle arrest	enriched	0.0384521	199	hsa-miR-17-3p; hsa-miR-190a-5p; hsa-miR-149-5p; hsa-miR-18a-5p; hsa-miR-20a-5p; hsa-miR-32-5p; hsa-miR-107; hsa-miR-15a-5p; hsa-let-7e-5p; hsa-miR-1227-3p; hsa-miR-20b-5p; hsa-miR-101-3p; hsa-miR-454-3p; hsa-miR-15b-5p; hsa-miR-93-5p; hsa-let-7g-5p; hsa-miR-17-5p; hsa-miR-195-5p; hsa-miR-424-5p; hsa-miR-98-5p; hsa-miR-142-3p; hsa-miR-27b-3p; hsa-miR-126-3p; hsa-miR-16-5p; hsa-miR-96-5p; hsa-let-7…
Gene Ontology (miRWalk)	GO0010595 positive regulation of endothelial cell migration	enriched	0.0384521	89	hsa-miR-17-3p; hsa-miR-20a-5p; hsa-miR-107; hsa-miR-15a-5p; hsa-miR-20b-5p; hsa-miR-101-3p; hsa-miR-15b-5p; hsa-miR-93-5p; hsa-miR-17-5p; hsa-miR-195-5p; hsa-miR-98-5p; hsa-miR-126-3p; hsa-miR-16-5p; hsa-miR-96-5p; hsa-let-7a-5p; hsa-miR-26b-5p; hsa-miR-140-5p; hsa-miR-19a-3p; hsa-miR-183-5p; hsa-miR-130b-5p; hsa-miR-148b-3p; hsa-let-7d-5p; hsa-miR-372-3p; hsa-miR-124-3p; hsa-miR-520g-3p; hsa-miR…
Gene Ontology (miRWalk)	GO0030224 monocyte differentiation	enriched	0.0384521	73	hsa-miR-149-5p; hsa-miR-20a-5p; hsa-miR-107; hsa-miR-15a-5p; hsa-miR-20b-5p; hsa-miR-101-3p; hsa-miR-15b-5p; hsa-miR-93-5p; hsa-miR-17-5p; hsa-miR-195-5p; hsa-miR-98-5p; hsa-miR-27b-3p; hsa-miR-126-3p; hsa-miR-16-5p; hsa-miR-96-5p; hsa-let-7f-5p; hsa-miR-26b-5p; hsa-miR-140-5p; hsa-miR-27a-3p; hsa-miR-372-3p; hsa-miR-124-3p; hsa-miR-520g-3p; hsa-miR-302d-3p; hsa-miR-205-5p; hsa-miR-9-5p; hsa-miR-…
Gene Ontology (miRWalk)	GO0031233 intrinsic to external side of plasma membrane	enriched	0.0384521	11	hsa-miR-126-5p; hsa-miR-93-5p; hsa-miR-126-3p; hsa-miR-26b-5p; hsa-miR-148b-3p; hsa-miR-124-3p; hsa-miR-375; hsa-miR-373-3p; hsa-miR-335-5p; hsa-miR-23a-3p; hsa-miR-130b-3p
Gene Ontology (miRWalk)	GO0032516 positive regulation of phosphoprotein phosphatase activity	enriched	0.0384521	11	hsa-miR-195-5p; hsa-miR-142-3p; hsa-miR-16-5p; hsa-miR-148b-3p; hsa-miR-135a-5p; hsa-miR-124-3p; hsa-miR-375; hsa-miR-326; hsa-miR-30a-5p; hsa-miR-224-5p; hsa-miR-335-5p
Gene Ontology (miRWalk)	GO0048705 skeletal system morphogenesis	enriched	0.0384521	77	hsa-miR-149-5p; hsa-miR-18a-5p; hsa-miR-20a-5p; hsa-miR-32-5p; hsa-let-7e-5p; hsa-miR-101-3p; hsa-miR-15b-5p; hsa-miR-196b-5p; hsa-miR-93-5p; hsa-let-7g-5p; hsa-miR-17-5p; hsa-miR-424-5p; hsa-miR-98-5p; hsa-miR-142-3p; hsa-let-7a-5p; hsa-let-7f-5p; hsa-miR-26b-5p; hsa-miR-140-5p; hsa-miR-183-5p; hsa-miR-103a-3p; hsa-miR-135a-5p; hsa-let-7d-5p; hsa-miR-124-3p; hsa-miR-562; hsa-miR-1226-3p; hsa-miR…
Gene Ontology (miRWalk)	GO0048844 artery morphogenesis	enriched	0.0384521	77	hsa-miR-20a-5p; hsa-miR-107; hsa-miR-15a-5p; hsa-let-7e-5p; hsa-miR-20b-5p; hsa-miR-101-3p; hsa-miR-15b-5p; hsa-miR-93-5p; hsa-miR-17-5p; hsa-miR-195-5p; hsa-miR-98-5p; hsa-miR-142-3p; hsa-miR-126-3p; hsa-miR-16-5p; hsa-miR-26b-5p; hsa-miR-140-5p; hsa-miR-20a-3p; hsa-miR-940; hsa-miR-103a-3p; hsa-miR-217; hsa-let-7d-5p; hsa-miR-372-3p; hsa-miR-124-3p; hsa-miR-520g-3p; hsa-miR-302d-3p; hsa-miR-205…
Gene Ontology (miRWalk)	GO0061030 epithelial cell differentiation involved in mammary gland alveolus development	enriched	0.0384521	17	hsa-miR-18a-5p; hsa-miR-20a-5p; hsa-miR-107; hsa-miR-20b-5p; hsa-miR-424-5p; hsa-miR-106b-3p; hsa-miR-103a-3p; hsa-miR-124-3p; hsa-miR-9-5p; hsa-miR-33a-5p; hsa-miR-519c-3p; hsa-miR-199b-5p; hsa-miR-215-5p; hsa-miR-138-5p; hsa-let-7b-5p; hsa-miR-192-5p; hsa-miR-378a-3p
Pathways (miRWalk)	hsa00564 Glycerophospholipid metabolism	enriched	0.0387259	60	hsa-miR-149-5p; hsa-miR-15a-5p; hsa-miR-101-3p; hsa-miR-15b-5p; hsa-miR-98-5p; hsa-miR-142-3p; hsa-miR-16-5p; hsa-miR-26b-5p; hsa-miR-146b-5p; hsa-miR-27a-3p; hsa-miR-1229-3p; hsa-miR-183-5p; hsa-miR-103a-3p; hsa-miR-338-3p; hsa-let-7d-5p; hsa-miR-124-3p; hsa-miR-92b-3p; hsa-miR-375; hsa-miR-1226-3p; hsa-miR-9-5p; hsa-miR-423-3p; hsa-miR-26a-5p; hsa-miR-449c-5p; hsa-miR-615-3p; hsa-miR-374b-5p; h…
Gene Ontology (miRWalk)	GO0000083 regulation of transcription involved in g1 s phase of mitotic cell cycle	enriched	0.0390085	66	hsa-miR-31-5p; hsa-miR-149-5p; hsa-miR-18a-5p; hsa-miR-20a-5p; hsa-miR-107; hsa-miR-15a-5p; hsa-miR-15b-5p; hsa-miR-93-5p; hsa-let-7g-5p; hsa-miR-17-5p; hsa-miR-195-5p; hsa-miR-424-5p; hsa-miR-98-5p; hsa-miR-142-3p; hsa-miR-16-5p; hsa-let-7a-5p; hsa-miR-26b-5p; hsa-miR-193a-3p; hsa-miR-103a-3p; hsa-miR-124-3p; hsa-miR-92b-3p; hsa-miR-26a-5p; hsa-miR-615-3p; hsa-miR-501-5p; hsa-miR-106b-5p; hsa-mi…
Pathways (miRWalk)	hsa00590 Arachidonic acid metabolism	enriched	0.0390769	66	hsa-miR-17-3p; hsa-miR-149-5p; hsa-miR-32-5p; hsa-miR-107; hsa-miR-15a-5p; hsa-let-7e-5p; hsa-miR-101-3p; hsa-miR-196b-5p; hsa-miR-550a-5p; hsa-miR-17-5p; hsa-miR-98-5p; hsa-miR-16-5p; hsa-let-7a-5p; hsa-miR-26b-5p; hsa-miR-146b-5p; hsa-miR-103a-3p; hsa-miR-338-3p; hsa-miR-124-3p; hsa-miR-92b-3p; hsa-miR-375; hsa-miR-26a-5p; hsa-miR-766-3p; hsa-miR-449c-5p; hsa-miR-615-3p; hsa-miR-143-3p; hsa-miR…
Pathways (miRWalk)	WP400 p38 MAPK Signaling Pathway	enriched	0.039135	100	hsa-miR-20a-5p; hsa-miR-15a-5p; hsa-miR-101-3p; hsa-miR-15b-5p; hsa-miR-93-5p; hsa-let-7g-5p; hsa-miR-17-5p; hsa-miR-195-5p; hsa-miR-98-5p; hsa-miR-142-3p; hsa-miR-16-5p; hsa-miR-96-5p; hsa-let-7a-5p; hsa-let-7f-5p; hsa-miR-26b-5p; hsa-miR-146b-5p; hsa-miR-140-5p; hsa-miR-27a-3p; hsa-miR-1229-3p; hsa-miR-19a-3p; hsa-miR-103a-3p; hsa-miR-135a-5p; hsa-let-7d-5p; hsa-miR-203a-3p; hsa-miR-124-3p; hsa…
Gene Ontology (miRWalk)	GO0008543 fibroblast growth factor receptor signaling pathway	enriched	0.0392319	182	hsa-miR-17-3p; hsa-miR-144-3p; hsa-miR-190a-5p; hsa-miR-31-5p; hsa-miR-149-5p; hsa-miR-18a-5p; hsa-miR-20a-5p; hsa-miR-18b-5p; hsa-miR-199a-3p; hsa-miR-32-5p; hsa-miR-107; hsa-miR-15a-5p; hsa-let-7e-5p; hsa-miR-101-3p; hsa-miR-15b-5p; hsa-miR-196b-5p; hsa-miR-93-5p; hsa-let-7g-5p; hsa-miR-17-5p; hsa-miR-195-5p; hsa-miR-424-5p; hsa-miR-98-5p; hsa-miR-106b-3p; hsa-miR-27b-3p; hsa-miR-126-3p; hsa-mi…
Gene Ontology (miRWalk)	GO0090170 regulation of golgi inheritance	depleted	0.0394068	22	hsa-miR-199a-3p; hsa-miR-101-3p; hsa-miR-15b-5p; hsa-miR-424-5p; hsa-miR-92b-3p; hsa-miR-423-3p; hsa-miR-766-3p; hsa-miR-30a-5p; hsa-miR-28-5p; hsa-miR-181a-5p; hsa-let-7b-5p; hsa-miR-93-3p; hsa-miR-7-5p; hsa-miR-769-5p; hsa-miR-483-5p; hsa-miR-320a; hsa-miR-335-5p; hsa-miR-497-5p; hsa-miR-320b; hsa-miR-30c-5p; hsa-miR-128-3p; hsa-miR-34a-5p
Gene Ontology (miRWalk)	GO2000641 regulation of early endosome to late endosome transport	depleted	0.0394068	22	hsa-miR-199a-3p; hsa-miR-101-3p; hsa-miR-15b-5p; hsa-miR-424-5p; hsa-miR-92b-3p; hsa-miR-423-3p; hsa-miR-766-3p; hsa-miR-30a-5p; hsa-miR-28-5p; hsa-miR-181a-5p; hsa-let-7b-5p; hsa-miR-93-3p; hsa-miR-7-5p; hsa-miR-769-5p; hsa-miR-483-5p; hsa-miR-320a; hsa-miR-335-5p; hsa-miR-497-5p; hsa-miR-320b; hsa-miR-30c-5p; hsa-miR-128-3p; hsa-miR-34a-5p
Gene Ontology (miRWalk)	GO0006629 lipid metabolic process	enriched	0.0398003	126	hsa-miR-149-5p; hsa-miR-18a-5p; hsa-miR-20a-5p; hsa-miR-18b-5p; hsa-miR-32-5p; hsa-miR-15a-5p; hsa-let-7e-5p; hsa-miR-20b-5p; hsa-miR-101-3p; hsa-miR-15b-5p; hsa-miR-196b-5p; hsa-miR-550a-5p; hsa-miR-93-5p; hsa-miR-17-5p; hsa-miR-98-5p; hsa-miR-27b-3p; hsa-miR-16-5p; hsa-miR-96-5p; hsa-let-7a-5p; hsa-let-7f-5p; hsa-miR-26b-5p; hsa-miR-146b-5p; hsa-miR-27a-3p; hsa-miR-1229-3p; hsa-miR-19a-3p; hsa-…
Gene Ontology (miRWalk)	GO0048018 receptor agonist activity	enriched	0.039813	58	hsa-miR-20a-5p; hsa-miR-107; hsa-miR-15a-5p; hsa-let-7e-5p; hsa-miR-20b-5p; hsa-miR-101-3p; hsa-miR-15b-5p; hsa-miR-93-5p; hsa-miR-17-5p; hsa-miR-195-5p; hsa-miR-98-5p; hsa-miR-126-3p; hsa-miR-16-5p; hsa-miR-26b-5p; hsa-miR-140-5p; hsa-miR-103a-3p; hsa-miR-372-3p; hsa-miR-124-3p; hsa-miR-520g-3p; hsa-miR-302d-3p; hsa-miR-205-5p; hsa-miR-9-5p; hsa-miR-200b-3p; hsa-miR-504-5p; hsa-miR-106b-5p; hsa-…
Gene Ontology (miRWalk)	GO0003105 negative regulation of glomerular filtration	enriched	0.0400749	5	hsa-miR-17-5p; hsa-let-7a-5p; hsa-miR-26b-5p; hsa-miR-148b-3p; hsa-miR-335-5p
Gene Ontology (miRWalk)	GO0005858 axonemal dynein complex	enriched	0.0400749	6	hsa-miR-26b-5p; hsa-miR-148b-3p; hsa-miR-124-3p; hsa-miR-375; hsa-miR-19b-1-5p; hsa-miR-335-5p
Gene Ontology (miRWalk)	GO0008301 dna binding bending	enriched	0.0400749	87	hsa-miR-31-5p; hsa-miR-149-5p; hsa-miR-20a-5p; hsa-miR-32-5p; hsa-miR-15a-5p; hsa-let-7e-5p; hsa-miR-101-3p; hsa-miR-15b-5p; hsa-miR-93-5p; hsa-let-7g-5p; hsa-miR-98-5p; hsa-miR-106b-3p; hsa-miR-96-5p; hsa-let-7a-5p; hsa-let-7f-5p; hsa-miR-26b-5p; hsa-miR-27a-3p; hsa-miR-1229-3p; hsa-miR-940; hsa-miR-183-5p; hsa-miR-328-3p; hsa-miR-374a-5p; hsa-miR-148b-3p; hsa-let-7d-5p; hsa-miR-124-3p; hsa-miR-…
Gene Ontology (miRWalk)	GO0030522 intracellular receptor mediated signaling pathway	enriched	0.0400749	65	hsa-miR-149-5p; hsa-miR-20a-5p; hsa-let-7e-5p; hsa-miR-20b-5p; hsa-miR-101-3p; hsa-miR-93-5p; hsa-miR-17-5p; hsa-miR-98-5p; hsa-miR-16-5p; hsa-let-7a-5p; hsa-miR-26b-5p; hsa-miR-19a-3p; hsa-miR-519d-3p; hsa-miR-217; hsa-miR-148b-3p; hsa-let-7d-5p; hsa-miR-372-3p; hsa-miR-30b-3p; hsa-miR-124-3p; hsa-miR-302d-3p; hsa-miR-9-5p; hsa-miR-423-3p; hsa-miR-33a-5p; hsa-miR-200b-3p; hsa-miR-337-3p; hsa-miR…
Gene Ontology (miRWalk)	GO0032914 positive regulation of transforming growth factor beta1 production	enriched	0.0400749	16	hsa-miR-31-5p; hsa-miR-20a-5p; hsa-miR-17-5p; hsa-miR-98-5p; hsa-let-7a-5p; hsa-miR-26b-5p; hsa-miR-148b-3p; hsa-let-7d-5p; hsa-miR-1226-3p; hsa-miR-1-3p; hsa-miR-30a-3p; hsa-miR-30a-5p; hsa-miR-155-5p; hsa-let-7b-5p; hsa-miR-92a-3p; hsa-miR-132-3p
Gene Ontology (miRWalk)	GO0033627 cell adhesion mediated by integrin	enriched	0.0400749	22	hsa-miR-17-3p; hsa-miR-31-5p; hsa-miR-32-5p; hsa-miR-126-5p; hsa-miR-15b-5p; hsa-miR-17-5p; hsa-miR-98-5p; hsa-miR-126-3p; hsa-miR-26b-5p; hsa-miR-221-3p; hsa-miR-1-3p; hsa-miR-1256; hsa-miR-373-3p; hsa-miR-30a-5p; hsa-miR-21-5p; hsa-miR-122-5p; hsa-miR-145-5p; hsa-miR-222-3p; hsa-miR-155-5p; hsa-miR-335-5p; hsa-miR-23a-3p; hsa-miR-34a-5p
Gene Ontology (miRWalk)	GO0005802 trans golgi network	enriched	0.0403362	99	hsa-miR-17-3p; hsa-miR-31-5p; hsa-miR-18a-5p; hsa-miR-20a-5p; hsa-miR-107; hsa-miR-15a-5p; hsa-let-7e-5p; hsa-miR-20b-5p; hsa-miR-15b-5p; hsa-miR-196b-5p; hsa-miR-93-5p; hsa-miR-17-5p; hsa-miR-424-5p; hsa-miR-98-5p; hsa-miR-27b-3p; hsa-miR-16-5p; hsa-let-7a-5p; hsa-let-7f-5p; hsa-miR-26b-5p; hsa-miR-27a-3p; hsa-miR-103a-3p; hsa-miR-130b-5p; hsa-miR-328-3p; hsa-miR-148b-3p; hsa-let-7d-5p; hsa-miR-…
Pathways (miRWalk)	WP23 B Cell Receptor Signaling Pathway	enriched	0.0404111	167	hsa-miR-31-5p; hsa-miR-149-5p; hsa-miR-20a-5p; hsa-miR-199a-3p; hsa-miR-32-5p; hsa-miR-107; hsa-miR-15a-5p; hsa-let-7e-5p; hsa-miR-101-3p; hsa-miR-15b-5p; hsa-miR-93-5p; hsa-let-7g-5p; hsa-miR-17-5p; hsa-miR-195-5p; hsa-miR-424-5p; hsa-miR-98-5p; hsa-miR-142-3p; hsa-miR-106b-3p; hsa-miR-27b-3p; hsa-miR-126-3p; hsa-miR-16-5p; hsa-miR-96-5p; hsa-let-7a-5p; hsa-let-7f-5p; hsa-miR-26b-5p; hsa-miR-146…
Pathways (miRWalk)	hsa04330 Notch signaling pathway	enriched	0.0404111	94	hsa-miR-17-3p; hsa-miR-144-3p; hsa-miR-31-5p; hsa-miR-149-5p; hsa-miR-18a-5p; hsa-miR-20a-5p; hsa-miR-32-5p; hsa-miR-107; hsa-let-7e-5p; hsa-miR-93-5p; hsa-miR-17-5p; hsa-miR-98-5p; hsa-miR-27b-3p; hsa-miR-16-5p; hsa-miR-26b-5p; hsa-miR-140-5p; hsa-miR-19a-3p; hsa-miR-940; hsa-miR-183-5p; hsa-miR-103a-3p; hsa-miR-130b-5p; hsa-miR-374a-5p; hsa-miR-124-3p; hsa-miR-562; hsa-miR-375; hsa-miR-9-5p; hs…
Gene Ontology (miRWalk)	GO0001934 positive regulation of protein phosphorylation	enriched	0.0404241	159	hsa-miR-17-3p; hsa-miR-144-3p; hsa-miR-149-5p; hsa-miR-18a-5p; hsa-miR-20a-5p; hsa-miR-301a-3p; hsa-miR-107; hsa-miR-15a-5p; hsa-let-7e-5p; hsa-miR-20b-5p; hsa-miR-101-3p; hsa-miR-15b-5p; hsa-miR-196b-5p; hsa-miR-93-5p; hsa-let-7g-5p; hsa-miR-17-5p; hsa-miR-195-5p; hsa-miR-424-5p; hsa-miR-98-5p; hsa-miR-27b-3p; hsa-miR-126-3p; hsa-miR-16-5p; hsa-miR-96-5p; hsa-let-7a-5p; hsa-let-7f-5p; hsa-miR-26…
Gene Ontology (miRWalk)	GO0005876 spindle microtubule	enriched	0.0404241	57	hsa-miR-31-5p; hsa-miR-149-5p; hsa-miR-32-5p; hsa-let-7e-5p; hsa-miR-101-3p; hsa-miR-93-5p; hsa-miR-27b-3p; hsa-miR-16-5p; hsa-let-7a-5p; hsa-miR-26b-5p; hsa-miR-193a-3p; hsa-miR-183-5p; hsa-miR-103a-3p; hsa-miR-328-3p; hsa-miR-148b-3p; hsa-miR-671-3p; hsa-miR-548b-3p; hsa-miR-203a-3p; hsa-miR-124-3p; hsa-miR-375; hsa-miR-1226-3p; hsa-miR-92a-1-5p; hsa-miR-615-3p; hsa-miR-193b-3p; hsa-miR-1-3p; h…
Gene Ontology (miRWalk)	GO0006390 transcription from mitochondrial promoter	enriched	0.0404241	23	hsa-miR-107; hsa-miR-17-5p; hsa-miR-98-5p; hsa-miR-16-5p; hsa-miR-26b-5p; hsa-miR-15a-3p; hsa-miR-183-5p; hsa-miR-103a-3p; hsa-miR-124-3p; hsa-miR-3687; hsa-miR-423-3p; hsa-miR-26a-5p; hsa-miR-30e-5p; hsa-miR-193b-3p; hsa-miR-1-3p; hsa-miR-340-3p; hsa-miR-23b-3p; hsa-miR-186-5p; hsa-miR-92a-3p; hsa-miR-484; hsa-miR-30b-5p; hsa-miR-423-5p; hsa-miR-34a-5p
Gene Ontology (miRWalk)	GO0007601 visual perception	enriched	0.0404241	75	hsa-miR-149-5p; hsa-miR-18b-5p; hsa-miR-32-5p; hsa-let-7e-5p; hsa-miR-101-3p; hsa-miR-15b-5p; hsa-miR-196b-5p; hsa-miR-93-5p; hsa-miR-17-5p; hsa-miR-98-5p; hsa-miR-27b-3p; hsa-miR-16-5p; hsa-miR-96-5p; hsa-let-7a-5p; hsa-miR-26b-5p; hsa-miR-27a-3p; hsa-miR-1229-3p; hsa-miR-183-5p; hsa-miR-103a-3p; hsa-miR-148b-3p; hsa-miR-671-3p; hsa-miR-203a-3p; hsa-miR-124-3p; hsa-miR-375; hsa-miR-1226-3p; hsa-…
Gene Ontology (miRWalk)	GO0008360 regulation of cell shape	enriched	0.0404241	128	hsa-miR-17-3p; hsa-miR-31-5p; hsa-miR-149-5p; hsa-miR-18a-5p; hsa-miR-20a-5p; hsa-miR-32-5p; hsa-miR-107; hsa-miR-15a-5p; hsa-let-7e-5p; hsa-miR-20b-5p; hsa-miR-101-3p; hsa-miR-15b-5p; hsa-miR-196b-5p; hsa-miR-93-5p; hsa-miR-17-5p; hsa-miR-195-5p; hsa-miR-98-5p; hsa-miR-106b-3p; hsa-miR-27b-3p; hsa-miR-126-3p; hsa-miR-16-5p; hsa-miR-26b-5p; hsa-miR-146b-5p; hsa-miR-140-5p; hsa-miR-193a-3p; hsa-mi…
Gene Ontology (miRWalk)	GO0009653 anatomical structure morphogenesis	enriched	0.0404241	107	hsa-miR-17-3p; hsa-miR-31-5p; hsa-miR-149-5p; hsa-miR-18a-5p; hsa-miR-15a-5p; hsa-miR-126-5p; hsa-let-7e-5p; hsa-miR-20b-5p; hsa-miR-101-3p; hsa-miR-15b-5p; hsa-miR-93-5p; hsa-miR-17-5p; hsa-miR-195-5p; hsa-miR-424-5p; hsa-miR-98-5p; hsa-miR-142-3p; hsa-miR-27b-3p; hsa-miR-16-5p; hsa-miR-96-5p; hsa-let-7a-5p; hsa-miR-26b-5p; hsa-miR-1229-3p; hsa-miR-103a-3p; hsa-miR-328-3p; hsa-miR-148b-3p; hsa-l…
Gene Ontology (miRWalk)	GO0048754 branching morphogenesis of a tube	enriched	0.0404241	98	hsa-miR-31-5p; hsa-miR-18a-5p; hsa-miR-20a-5p; hsa-miR-199a-3p; hsa-miR-107; hsa-miR-15a-5p; hsa-let-7e-5p; hsa-miR-20b-5p; hsa-miR-101-3p; hsa-miR-15b-5p; hsa-miR-93-5p; hsa-miR-17-5p; hsa-miR-195-5p; hsa-miR-98-5p; hsa-miR-126-3p; hsa-miR-16-5p; hsa-let-7a-5p; hsa-miR-26b-5p; hsa-miR-140-5p; hsa-miR-27a-3p; hsa-miR-19a-3p; hsa-miR-183-5p; hsa-miR-103a-3p; hsa-miR-374a-5p; hsa-let-7d-5p; hsa-miR…
Gene Ontology (miRWalk)	GO0060333 interferon gamma mediated signaling pathway	enriched	0.0404241	85	hsa-miR-17-3p; hsa-miR-31-5p; hsa-miR-149-5p; hsa-miR-199a-3p; hsa-miR-15a-5p; hsa-let-7e-5p; hsa-miR-15b-5p; hsa-miR-93-5p; hsa-miR-17-5p; hsa-miR-195-5p; hsa-miR-424-5p; hsa-miR-98-5p; hsa-miR-126-3p; hsa-miR-16-5p; hsa-let-7a-5p; hsa-miR-26b-5p; hsa-miR-19a-3p; hsa-miR-183-5p; hsa-miR-103a-3p; hsa-miR-130b-5p; hsa-miR-328-3p; hsa-miR-148b-3p; hsa-miR-135a-5p; hsa-miR-203a-3p; hsa-miR-124-3p; h…
Gene Ontology (miRWalk)	GO0072284 metanephric s shaped body morphogenesis	enriched	0.0404241	8	hsa-miR-15a-5p; hsa-miR-93-5p; hsa-miR-17-5p; hsa-miR-16-5p; hsa-miR-26b-5p; hsa-miR-106b-5p; hsa-miR-21-5p; hsa-miR-212-3p
Gene Ontology (miRWalk)	GO0000080 g1 phase of mitotic cell cycle	enriched	0.0405784	164	hsa-miR-190a-5p; hsa-miR-149-5p; hsa-miR-18a-5p; hsa-miR-20a-5p; hsa-miR-32-5p; hsa-miR-107; hsa-miR-15a-5p; hsa-miR-1227-3p; hsa-miR-20b-5p; hsa-miR-101-3p; hsa-miR-15b-5p; hsa-miR-93-5p; hsa-let-7g-5p; hsa-miR-17-5p; hsa-miR-195-5p; hsa-miR-424-5p; hsa-miR-98-5p; hsa-miR-142-3p; hsa-miR-27b-3p; hsa-miR-126-3p; hsa-miR-16-5p; hsa-miR-96-5p; hsa-let-7a-5p; hsa-let-7f-5p; hsa-miR-26b-5p; hsa-miR-1…
Gene Ontology (miRWalk)	GO0003924 gtpase activity	enriched	0.0405784	179	hsa-miR-17-3p; hsa-miR-31-5p; hsa-miR-149-5p; hsa-miR-18a-5p; hsa-miR-20a-5p; hsa-miR-32-5p; hsa-miR-301a-3p; hsa-miR-107; hsa-miR-15a-5p; hsa-let-7e-5p; hsa-miR-101-3p; hsa-miR-454-3p; hsa-miR-15b-5p; hsa-miR-196b-5p; hsa-miR-93-5p; hsa-let-7g-5p; hsa-miR-17-5p; hsa-miR-195-5p; hsa-miR-98-5p; hsa-miR-142-3p; hsa-miR-27b-3p; hsa-miR-126-3p; hsa-miR-16-5p; hsa-miR-96-5p; hsa-let-7a-5p; hsa-let-7f-…
Gene Ontology (miRWalk)	GO0004438 phosphatidylinositol 3 phosphatase activity	enriched	0.0405784	36	hsa-miR-144-3p; hsa-miR-18a-5p; hsa-miR-20a-5p; hsa-miR-107; hsa-let-7e-5p; hsa-miR-93-5p; hsa-miR-17-5p; hsa-miR-106b-3p; hsa-miR-27b-3p; hsa-miR-19a-3p; hsa-miR-103a-3p; hsa-miR-519d-3p; hsa-miR-217; hsa-miR-26a-5p; hsa-miR-141-3p; hsa-miR-519c-3p; hsa-miR-221-3p; hsa-miR-106b-5p; hsa-miR-193b-3p; hsa-miR-29b-3p; hsa-miR-216a-5p; hsa-miR-23b-3p; hsa-miR-21-5p; hsa-miR-145-5p; hsa-miR-222-3p; hs…
Gene Ontology (miRWalk)	GO0004867 serine type endopeptidase inhibitor activity	enriched	0.0405784	61	hsa-miR-31-5p; hsa-miR-20a-5p; hsa-miR-301a-3p; hsa-miR-15a-5p; hsa-miR-20b-5p; hsa-miR-101-3p; hsa-miR-15b-5p; hsa-miR-93-5p; hsa-miR-17-5p; hsa-miR-98-5p; hsa-miR-16-5p; hsa-let-7a-5p; hsa-miR-26b-5p; hsa-miR-103a-3p; hsa-miR-328-3p; hsa-miR-148b-3p; hsa-let-7d-5p; hsa-miR-124-3p; hsa-miR-92b-3p; hsa-miR-520c-3p; hsa-miR-375; hsa-miR-30e-3p; hsa-miR-423-3p; hsa-miR-615-3p; hsa-miR-616-3p; hsa-m…
Gene Ontology (miRWalk)	GO0006970 response to osmotic stress	enriched	0.0405784	39	hsa-miR-149-5p; hsa-miR-18a-5p; hsa-miR-15a-5p; hsa-let-7e-5p; hsa-miR-1227-3p; hsa-miR-93-5p; hsa-let-7g-5p; hsa-miR-195-5p; hsa-miR-98-5p; hsa-miR-16-5p; hsa-let-7a-5p; hsa-miR-26b-5p; hsa-miR-1229-3p; hsa-miR-124-3p; hsa-miR-375; hsa-miR-423-3p; hsa-miR-615-3p; hsa-miR-374b-5p; hsa-miR-221-3p; hsa-miR-1262; hsa-miR-211-5p; hsa-miR-744-5p; hsa-miR-21-5p; hsa-miR-222-3p; hsa-miR-125a-5p; hsa-miR…
Gene Ontology (miRWalk)	GO0007275 multicellular organismal development	enriched	0.0405784	188	hsa-miR-17-3p; hsa-miR-31-5p; hsa-miR-149-5p; hsa-miR-18a-5p; hsa-miR-20a-5p; hsa-miR-18b-5p; hsa-miR-32-5p; hsa-miR-301a-3p; hsa-miR-107; hsa-miR-15a-5p; hsa-let-7e-5p; hsa-miR-1227-3p; hsa-miR-101-3p; hsa-miR-454-3p; hsa-miR-15b-5p; hsa-miR-196b-5p; hsa-miR-93-5p; hsa-let-7g-5p; hsa-miR-17-5p; hsa-miR-424-5p; hsa-miR-98-5p; hsa-miR-106b-3p; hsa-miR-27b-3p; hsa-miR-126-3p; hsa-miR-16-5p; hsa-miR…
Gene Ontology (miRWalk)	GO0007611 learning or memory	enriched	0.0405784	74	hsa-miR-17-3p; hsa-miR-144-3p; hsa-miR-149-5p; hsa-miR-18a-5p; hsa-miR-20a-5p; hsa-miR-107; hsa-miR-101-3p; hsa-miR-15b-5p; hsa-miR-93-5p; hsa-miR-17-5p; hsa-miR-142-3p; hsa-miR-16-5p; hsa-miR-26b-5p; hsa-miR-20a-3p; hsa-miR-1229-3p; hsa-miR-19a-3p; hsa-miR-183-5p; hsa-miR-103a-3p; hsa-miR-519d-3p; hsa-miR-217; hsa-miR-148b-3p; hsa-let-7d-5p; hsa-miR-124-3p; hsa-miR-375; hsa-miR-423-3p; hsa-miR-9…
Gene Ontology (miRWalk)	GO0008527 taste receptor activity	enriched	0.0405784	2	hsa-miR-142-3p; hsa-miR-26b-5p
Gene Ontology (miRWalk)	GO0012505 endomembrane system	enriched	0.0405784	99	hsa-miR-144-3p; hsa-miR-18a-5p; hsa-miR-32-5p; hsa-miR-107; hsa-miR-101-3p; hsa-miR-454-3p; hsa-miR-15b-5p; hsa-miR-93-5p; hsa-miR-17-5p; hsa-miR-195-5p; hsa-miR-98-5p; hsa-miR-27b-3p; hsa-miR-16-5p; hsa-miR-96-5p; hsa-let-7a-5p; hsa-let-7f-5p; hsa-miR-26b-5p; hsa-miR-27a-3p; hsa-miR-1229-3p; hsa-miR-19a-3p; hsa-miR-183-5p; hsa-miR-103a-3p; hsa-miR-328-3p; hsa-miR-148b-3p; hsa-miR-135a-5p; hsa-le…
Gene Ontology (miRWalk)	GO0016323 basolateral plasma membrane	enriched	0.0405784	137	hsa-miR-31-5p; hsa-miR-149-5p; hsa-miR-18a-5p; hsa-miR-199a-3p; hsa-miR-32-5p; hsa-miR-425-3p; hsa-miR-15a-5p; hsa-let-7e-5p; hsa-miR-101-3p; hsa-miR-15b-5p; hsa-miR-196b-5p; hsa-miR-93-5p; hsa-miR-17-5p; hsa-miR-98-5p; hsa-miR-27b-3p; hsa-miR-126-3p; hsa-miR-16-5p; hsa-let-7a-5p; hsa-miR-26b-5p; hsa-miR-146b-5p; hsa-miR-27a-3p; hsa-miR-19a-3p; hsa-miR-940; hsa-miR-183-5p; hsa-miR-103a-3p; hsa-mi…
Gene Ontology (miRWalk)	GO0033197 response to vitamin e	enriched	0.0405784	55	hsa-miR-18a-5p; hsa-miR-20a-5p; hsa-miR-107; hsa-miR-15a-5p; hsa-miR-15b-5p; hsa-miR-93-5p; hsa-miR-17-5p; hsa-miR-195-5p; hsa-miR-424-5p; hsa-miR-16-5p; hsa-miR-96-5p; hsa-let-7f-5p; hsa-miR-26b-5p; hsa-miR-19a-3p; hsa-miR-183-5p; hsa-miR-103a-3p; hsa-miR-338-3p; hsa-miR-9-5p; hsa-miR-19b-1-5p; hsa-miR-520b; hsa-miR-449a; hsa-miR-26a-5p; hsa-miR-374b-5p; hsa-miR-302a-3p; hsa-miR-302c-3p; hsa-miR…
Gene Ontology (miRWalk)	GO0033267 axon part	enriched	0.0405784	35	hsa-miR-149-5p; hsa-miR-18a-5p; hsa-miR-20a-5p; hsa-miR-32-5p; hsa-let-7e-5p; hsa-miR-101-3p; hsa-miR-17-5p; hsa-miR-424-5p; hsa-miR-16-5p; hsa-miR-26b-5p; hsa-miR-103a-3p; hsa-miR-124-3p; hsa-miR-92b-3p; hsa-miR-375; hsa-miR-30e-3p; hsa-miR-26a-5p; hsa-miR-615-3p; hsa-miR-221-3p; hsa-miR-30a-3p; hsa-miR-218-5p; hsa-miR-30a-5p; hsa-miR-215-5p; hsa-miR-186-5p; hsa-miR-181a-5p; hsa-miR-100-5p; hsa-…
Gene Ontology (miRWalk)	GO0035865 cellular response to potassium ion	enriched	0.0405784	2	hsa-miR-16-5p; hsa-miR-26b-5p
Gene Ontology (miRWalk)	GO0044267 cellular protein metabolic process	enriched	0.0405784	215	hsa-miR-17-3p; hsa-miR-31-5p; hsa-miR-149-5p; hsa-miR-18a-5p; hsa-miR-20a-5p; hsa-miR-18b-5p; hsa-miR-32-5p; hsa-miR-301a-3p; hsa-miR-107; hsa-miR-15a-5p; hsa-let-7e-5p; hsa-miR-1227-3p; hsa-miR-20b-5p; hsa-miR-101-3p; hsa-miR-454-3p; hsa-miR-15b-5p; hsa-miR-93-5p; hsa-let-7g-5p; hsa-miR-17-5p; hsa-miR-195-5p; hsa-miR-182-3p; hsa-miR-98-5p; hsa-miR-142-3p; hsa-miR-106b-3p; hsa-miR-27b-3p; hsa-miR…
Gene Ontology (miRWalk)	GO0045944 positive regulation of transcription from rna polymerase ii promoter	enriched	0.0405784	286	hsa-miR-144-3p; hsa-miR-31-5p; hsa-miR-149-5p; hsa-miR-18a-5p; hsa-miR-20a-5p; hsa-miR-18b-5p; hsa-miR-199a-3p; hsa-miR-32-5p; hsa-miR-301a-3p; hsa-miR-107; hsa-miR-425-3p; hsa-miR-15a-5p; hsa-let-7e-5p; hsa-miR-1227-3p; hsa-miR-20b-5p; hsa-miR-101-3p; hsa-miR-454-3p; hsa-miR-15b-5p; hsa-miR-196b-5p; hsa-miR-93-5p; hsa-let-7g-5p; hsa-miR-17-5p; hsa-miR-195-5p; hsa-miR-424-5p; hsa-miR-98-5p; hsa-m…
Gene Ontology (miRWalk)	GO0050771 negative regulation of axonogenesis	enriched	0.0405784	64	hsa-miR-144-3p; hsa-miR-31-5p; hsa-miR-18a-5p; hsa-miR-20a-5p; hsa-miR-107; hsa-let-7e-5p; hsa-miR-101-3p; hsa-miR-93-5p; hsa-miR-17-5p; hsa-miR-16-5p; hsa-miR-146b-5p; hsa-miR-193a-3p; hsa-miR-19a-3p; hsa-miR-183-5p; hsa-miR-103a-3p; hsa-miR-519d-3p; hsa-miR-217; hsa-miR-148b-3p; hsa-miR-124-3p; hsa-miR-562; hsa-miR-92b-3p; hsa-miR-375; hsa-miR-33a-5p; hsa-miR-26a-5p; hsa-miR-141-3p; hsa-miR-519…
Gene Ontology (miRWalk)	GO0050912 detection of chemical stimulus involved in sensory perception of taste	enriched	0.0405784	2	hsa-miR-142-3p; hsa-miR-26b-5p
Gene Ontology (miRWalk)	GO0051026 chiasma assembly	enriched	0.0405784	2	hsa-miR-101-3p; hsa-miR-26b-5p
Gene Ontology (miRWalk)	GO0060527 prostate epithelial cord arborization involved in prostate glandular acinus morphogenesis	enriched	0.0405784	20	hsa-miR-149-5p; hsa-miR-101-3p; hsa-miR-93-5p; hsa-miR-16-5p; hsa-miR-96-5p; hsa-miR-27a-3p; hsa-miR-103a-3p; hsa-miR-548b-3p; hsa-miR-375; hsa-miR-423-3p; hsa-miR-19b-1-5p; hsa-miR-1303; hsa-miR-1-3p; hsa-miR-196a-5p; hsa-miR-1260b; hsa-miR-10a-5p; hsa-miR-125b-5p; hsa-miR-186-5p; hsa-miR-7-5p; hsa-miR-335-5p
Gene Ontology (miRWalk)	GO0006412 translation	enriched	0.0406783	202	hsa-miR-17-3p; hsa-miR-31-5p; hsa-miR-149-5p; hsa-miR-18a-5p; hsa-miR-20a-5p; hsa-miR-32-5p; hsa-miR-301a-3p; hsa-miR-107; hsa-miR-425-3p; hsa-let-7e-5p; hsa-miR-1227-3p; hsa-miR-101-3p; hsa-miR-454-3p; hsa-miR-15b-5p; hsa-miR-93-5p; hsa-let-7g-5p; hsa-miR-17-5p; hsa-miR-195-5p; hsa-miR-182-3p; hsa-miR-98-5p; hsa-miR-142-3p; hsa-miR-106b-3p; hsa-miR-27b-3p; hsa-miR-16-5p; hsa-miR-96-5p; hsa-let-7…
Gene Ontology (miRWalk)	GO0009755 hormone mediated signaling pathway	enriched	0.0406783	40	hsa-miR-31-5p; hsa-miR-18a-5p; hsa-miR-15b-5p; hsa-miR-93-5p; hsa-miR-195-5p; hsa-miR-16-5p; hsa-miR-26b-5p; hsa-miR-183-5p; hsa-miR-103a-3p; hsa-miR-130b-5p; hsa-miR-148b-3p; hsa-miR-135a-5p; hsa-miR-372-3p; hsa-miR-124-3p; hsa-miR-92b-3p; hsa-miR-375; hsa-miR-615-3p; hsa-miR-193b-3p; hsa-miR-373-3p; hsa-miR-197-3p; hsa-miR-218-5p; hsa-miR-1914-5p; hsa-miR-21-5p; hsa-miR-877-5p; hsa-miR-503-5p; …
Gene Ontology (miRWalk)	GO0000166 nucleotide binding	enriched	0.0407696	209	hsa-miR-17-3p; hsa-let-7f-1-3p; hsa-miR-31-5p; hsa-miR-149-5p; hsa-miR-18a-5p; hsa-miR-20a-5p; hsa-miR-18b-5p; hsa-miR-32-5p; hsa-miR-107; hsa-miR-425-3p; hsa-miR-15a-5p; hsa-let-7e-5p; hsa-miR-20b-5p; hsa-miR-101-3p; hsa-miR-15b-5p; hsa-miR-196b-5p; hsa-miR-93-5p; hsa-let-7g-5p; hsa-miR-17-5p; hsa-miR-195-5p; hsa-miR-424-5p; hsa-miR-98-5p; hsa-miR-142-3p; hsa-miR-106b-3p; hsa-miR-27b-3p; hsa-miR…
Gene Ontology (miRWalk)	GO0007498 mesoderm development	enriched	0.0407696	82	hsa-miR-18a-5p; hsa-miR-20a-5p; hsa-miR-301a-3p; hsa-miR-107; hsa-miR-15a-5p; hsa-miR-20b-5p; hsa-miR-101-3p; hsa-miR-454-3p; hsa-miR-15b-5p; hsa-miR-196b-5p; hsa-miR-93-5p; hsa-miR-17-5p; hsa-miR-195-5p; hsa-miR-126-3p; hsa-miR-16-5p; hsa-miR-26b-5p; hsa-miR-140-5p; hsa-miR-19a-3p; hsa-miR-103a-3p; hsa-miR-135a-5p; hsa-miR-372-3p; hsa-miR-124-3p; hsa-miR-520g-3p; hsa-miR-375; hsa-miR-302d-3p; hs…
Gene Ontology (miRWalk)	GO0043068 positive regulation of programmed cell death	enriched	0.0408447	49	hsa-miR-20a-5p; hsa-miR-20b-5p; hsa-miR-93-5p; hsa-miR-17-5p; hsa-miR-98-5p; hsa-miR-96-5p; hsa-let-7a-5p; hsa-let-7f-5p; hsa-miR-146b-5p; hsa-miR-1229-3p; hsa-miR-363-3p; hsa-miR-519d-3p; hsa-miR-299-5p; hsa-miR-203a-3p; hsa-miR-372-3p; hsa-miR-124-3p; hsa-miR-205-5p; hsa-miR-423-3p; hsa-miR-520a-3p; hsa-miR-639; hsa-miR-520b; hsa-miR-654-3p; hsa-miR-302a-3p; hsa-miR-519c-3p; hsa-miR-519b-3p; hs…
Pathways (miRWalk)	WP268 Notch Signaling Pathway	enriched	0.0408713	85	hsa-miR-17-3p; hsa-miR-144-3p; hsa-miR-31-5p; hsa-miR-149-5p; hsa-miR-18a-5p; hsa-miR-20a-5p; hsa-miR-32-5p; hsa-miR-107; hsa-let-7e-5p; hsa-miR-93-5p; hsa-miR-17-5p; hsa-miR-98-5p; hsa-miR-27b-3p; hsa-miR-16-5p; hsa-miR-26b-5p; hsa-miR-19a-3p; hsa-miR-940; hsa-miR-183-5p; hsa-miR-103a-3p; hsa-miR-130b-5p; hsa-miR-203a-3p; hsa-miR-124-3p; hsa-miR-562; hsa-miR-375; hsa-miR-9-5p; hsa-miR-449a; hsa-…
Pathways (miRWalk)	hsa00340 Histidine metabolism	enriched	0.0408713	32	hsa-let-7e-5p; hsa-miR-16-5p; hsa-let-7a-5p; hsa-let-7f-5p; hsa-miR-26b-5p; hsa-miR-27a-3p; hsa-miR-130b-5p; hsa-miR-328-3p; hsa-miR-148b-3p; hsa-miR-124-3p; hsa-miR-375; hsa-miR-1226-3p; hsa-miR-9-5p; hsa-miR-615-3p; hsa-miR-193b-3p; hsa-miR-1-3p; hsa-miR-99b-5p; hsa-miR-145-5p; hsa-miR-155-5p; hsa-miR-215-5p; hsa-miR-186-5p; hsa-miR-100-5p; hsa-let-7b-5p; hsa-miR-92a-3p; hsa-miR-7-5p; hsa-miR-4…
Pathways (miRWalk)	hsa04530 Tight junction	enriched	0.0408713	177	hsa-miR-17-3p; hsa-miR-144-3p; hsa-miR-31-5p; hsa-miR-149-5p; hsa-miR-18a-5p; hsa-miR-20a-5p; hsa-miR-107; hsa-miR-15a-5p; hsa-let-7e-5p; hsa-miR-1227-3p; hsa-miR-101-3p; hsa-miR-15b-5p; hsa-miR-93-5p; hsa-let-7g-5p; hsa-miR-17-5p; hsa-miR-195-5p; hsa-miR-98-5p; hsa-miR-142-3p; hsa-miR-106b-3p; hsa-miR-27b-3p; hsa-miR-126-3p; hsa-miR-16-5p; hsa-miR-96-5p; hsa-let-7a-5p; hsa-miR-26b-5p; hsa-miR-14…
Gene Ontology (miRWalk)	GO0002052 positive regulation of neuroblast proliferation	enriched	0.0411016	84	hsa-miR-144-3p; hsa-miR-18a-5p; hsa-miR-20a-5p; hsa-miR-107; hsa-miR-15a-5p; hsa-miR-20b-5p; hsa-miR-101-3p; hsa-miR-15b-5p; hsa-miR-93-5p; hsa-miR-17-5p; hsa-miR-195-5p; hsa-miR-424-5p; hsa-miR-106b-3p; hsa-miR-27b-3p; hsa-miR-126-3p; hsa-miR-16-5p; hsa-let-7a-5p; hsa-miR-26b-5p; hsa-miR-140-5p; hsa-miR-338-3p; hsa-miR-148b-3p; hsa-miR-372-3p; hsa-miR-124-3p; hsa-miR-520g-3p; hsa-miR-302d-3p; hs…
Pathways (miRWalk)	P00047 PDGF signaling pathway	enriched	0.0417394	159	hsa-miR-17-3p; hsa-miR-31-5p; hsa-miR-149-5p; hsa-miR-18a-5p; hsa-miR-20a-5p; hsa-miR-199a-3p; hsa-miR-32-5p; hsa-miR-15a-5p; hsa-let-7e-5p; hsa-miR-20b-5p; hsa-miR-101-3p; hsa-miR-15b-5p; hsa-miR-93-5p; hsa-let-7g-5p; hsa-miR-17-5p; hsa-miR-195-5p; hsa-miR-424-5p; hsa-miR-98-5p; hsa-miR-142-3p; hsa-miR-126-3p; hsa-miR-16-5p; hsa-miR-96-5p; hsa-let-7a-5p; hsa-let-7f-5p; hsa-miR-26b-5p; hsa-miR-27…
Pathways (miRWalk)	WP395 IL 4 signaling pathway	enriched	0.0417394	128	hsa-miR-149-5p; hsa-miR-20a-5p; hsa-miR-199a-3p; hsa-miR-15a-5p; hsa-let-7e-5p; hsa-miR-20b-5p; hsa-miR-101-3p; hsa-miR-15b-5p; hsa-miR-93-5p; hsa-miR-17-5p; hsa-miR-195-5p; hsa-miR-98-5p; hsa-miR-126-3p; hsa-miR-16-5p; hsa-miR-96-5p; hsa-let-7a-5p; hsa-miR-26b-5p; hsa-miR-146b-5p; hsa-miR-140-5p; hsa-miR-1229-3p; hsa-miR-19a-3p; hsa-miR-183-5p; hsa-miR-217; hsa-miR-130b-5p; hsa-miR-374a-5p; hsa-…
Pathways (miRWalk)	WP408 Oxidative Stress	enriched	0.0417394	75	hsa-miR-17-3p; hsa-miR-144-3p; hsa-miR-149-5p; hsa-miR-199a-3p; hsa-miR-15a-5p; hsa-let-7e-5p; hsa-miR-101-3p; hsa-miR-15b-5p; hsa-miR-106b-3p; hsa-miR-16-5p; hsa-miR-96-5p; hsa-let-7a-5p; hsa-let-7f-5p; hsa-miR-26b-5p; hsa-miR-146b-5p; hsa-miR-27a-3p; hsa-miR-183-5p; hsa-miR-148b-3p; hsa-miR-142-5p; hsa-miR-124-3p; hsa-miR-92b-3p; hsa-miR-1226-3p; hsa-miR-9-5p; hsa-miR-504-5p; hsa-miR-141-3p; hs…
Pathways (miRWalk)	hsa04520 Adherens junction	enriched	0.0417394	198	hsa-miR-31-5p; hsa-miR-149-5p; hsa-miR-18a-5p; hsa-miR-20a-5p; hsa-miR-199a-3p; hsa-miR-301a-3p; hsa-miR-15a-5p; hsa-let-7e-5p; hsa-miR-1227-3p; hsa-miR-101-3p; hsa-miR-454-3p; hsa-miR-15b-5p; hsa-miR-93-5p; hsa-miR-17-5p; hsa-miR-195-5p; hsa-miR-424-5p; hsa-miR-98-5p; hsa-miR-142-3p; hsa-miR-16-5p; hsa-miR-96-5p; hsa-let-7a-5p; hsa-miR-26b-5p; hsa-miR-146b-5p; hsa-miR-140-5p; hsa-miR-27a-3p; hsa…
Pathways (miRWalk)	hsa04920 Adipocytokine signaling pathway	enriched	0.0417394	125	hsa-miR-144-3p; hsa-miR-149-5p; hsa-miR-18a-5p; hsa-miR-20a-5p; hsa-miR-199a-3p; hsa-miR-425-3p; hsa-miR-15a-5p; hsa-let-7e-5p; hsa-miR-20b-5p; hsa-miR-93-5p; hsa-miR-17-5p; hsa-miR-195-5p; hsa-miR-98-5p; hsa-miR-27b-3p; hsa-miR-126-3p; hsa-miR-16-5p; hsa-miR-96-5p; hsa-let-7a-5p; hsa-miR-26b-5p; hsa-miR-146b-5p; hsa-miR-1229-3p; hsa-miR-183-5p; hsa-miR-103a-3p; hsa-miR-519d-3p; hsa-miR-217; hsa-…
Gene Ontology (miRWalk)	GO0010035 response to inorganic substance	depleted	0.0419055	27	hsa-miR-26b-5p; hsa-miR-183-5p; hsa-miR-328-3p; hsa-miR-124-3p; hsa-miR-9-5p; hsa-miR-615-3p; hsa-miR-744-5p; hsa-miR-455-3p; hsa-miR-21-5p; hsa-miR-24-3p; hsa-miR-222-3p; hsa-miR-346; hsa-miR-155-5p; hsa-miR-215-5p; hsa-miR-30d-5p; hsa-let-7b-5p; hsa-miR-92a-3p; hsa-miR-7-5p; hsa-miR-769-5p; hsa-miR-484; hsa-miR-192-5p; hsa-miR-342-3p; hsa-miR-320a; hsa-miR-335-5p; hsa-miR-132-3p; hsa-miR-18a-3p…
Gene Ontology (miRWalk)	GO0042273 ribosomal large subunit biogenesis	depleted	0.0419055	38	hsa-let-7e-5p; hsa-miR-17-5p; hsa-miR-16-5p; hsa-let-7a-5p; hsa-miR-1247-5p; hsa-miR-328-3p; hsa-miR-124-3p; hsa-miR-423-3p; hsa-miR-766-3p; hsa-miR-615-3p; hsa-miR-106b-5p; hsa-miR-193b-3p; hsa-miR-30a-5p; hsa-miR-590-3p; hsa-miR-24-3p; hsa-miR-125a-5p; hsa-miR-182-5p; hsa-miR-935; hsa-miR-125b-5p; hsa-miR-1301-3p; hsa-let-7c-5p; hsa-miR-186-5p; hsa-miR-181a-5p; hsa-miR-100-5p; hsa-let-7b-5p; hs…
Gene Ontology (miRWalk)	GO0014070 response to organic cyclic compound	enriched	0.0419055	179	hsa-miR-17-3p; hsa-miR-31-5p; hsa-miR-149-5p; hsa-miR-18a-5p; hsa-miR-20a-5p; hsa-miR-18b-5p; hsa-miR-199a-3p; hsa-miR-301a-3p; hsa-miR-107; hsa-miR-15a-5p; hsa-let-7e-5p; hsa-miR-20b-5p; hsa-miR-101-3p; hsa-miR-15b-5p; hsa-miR-93-5p; hsa-miR-17-5p; hsa-miR-195-5p; hsa-miR-424-5p; hsa-miR-98-5p; hsa-miR-27b-3p; hsa-miR-16-5p; hsa-miR-96-5p; hsa-let-7a-5p; hsa-let-7f-5p; hsa-miR-26b-5p; hsa-miR-14…
Gene Ontology (miRWalk)	GO0016568 chromatin modification	enriched	0.0419055	129	hsa-miR-17-3p; hsa-miR-149-5p; hsa-miR-20a-5p; hsa-miR-32-5p; hsa-miR-107; hsa-miR-15a-5p; hsa-let-7e-5p; hsa-miR-101-3p; hsa-miR-454-3p; hsa-miR-15b-5p; hsa-miR-93-5p; hsa-let-7g-5p; hsa-miR-17-5p; hsa-miR-98-5p; hsa-miR-142-3p; hsa-miR-106b-3p; hsa-miR-27b-3p; hsa-miR-126-3p; hsa-miR-16-5p; hsa-miR-96-5p; hsa-let-7a-5p; hsa-miR-26b-5p; hsa-miR-140-5p; hsa-miR-27a-3p; hsa-miR-1229-3p; hsa-miR-94…
Gene Ontology (miRWalk)	GO0042475 odontogenesis of dentin containing tooth	enriched	0.0419055	103	hsa-miR-31-5p; hsa-miR-149-5p; hsa-miR-20a-5p; hsa-miR-32-5p; hsa-miR-15a-5p; hsa-miR-101-3p; hsa-miR-15b-5p; hsa-miR-93-5p; hsa-miR-17-5p; hsa-miR-195-5p; hsa-miR-98-5p; hsa-miR-16-5p; hsa-let-7a-5p; hsa-let-7f-5p; hsa-miR-26b-5p; hsa-miR-146b-5p; hsa-miR-140-5p; hsa-miR-1229-3p; hsa-miR-19a-3p; hsa-miR-940; hsa-miR-183-5p; hsa-miR-103a-3p; hsa-miR-338-3p; hsa-miR-328-3p; hsa-miR-148b-3p; hsa-le…
Gene Ontology (miRWalk)	GO0045444 fat cell differentiation	enriched	0.0419055	104	hsa-miR-149-5p; hsa-miR-20a-5p; hsa-miR-32-5p; hsa-miR-107; hsa-miR-15a-5p; hsa-let-7e-5p; hsa-miR-101-3p; hsa-miR-15b-5p; hsa-miR-93-5p; hsa-let-7g-5p; hsa-miR-17-5p; hsa-miR-195-5p; hsa-miR-424-5p; hsa-miR-98-5p; hsa-miR-106b-3p; hsa-miR-16-5p; hsa-miR-96-5p; hsa-let-7a-5p; hsa-let-7f-5p; hsa-miR-26b-5p; hsa-miR-27a-3p; hsa-miR-19a-3p; hsa-miR-183-5p; hsa-miR-103a-3p; hsa-miR-338-3p; hsa-miR-14…
Gene Ontology (miRWalk)	GO0048663 neuron fate commitment	enriched	0.0419055	60	hsa-miR-18a-5p; hsa-miR-20a-5p; hsa-miR-301a-3p; hsa-miR-101-3p; hsa-miR-454-3p; hsa-miR-93-5p; hsa-miR-17-5p; hsa-miR-98-5p; hsa-miR-142-3p; hsa-miR-27b-3p; hsa-miR-126-3p; hsa-miR-26b-5p; hsa-miR-140-5p; hsa-miR-19a-3p; hsa-miR-103a-3p; hsa-miR-338-3p; hsa-miR-148b-3p; hsa-let-7d-5p; hsa-miR-124-3p; hsa-miR-375; hsa-miR-483-3p; hsa-miR-9-5p; hsa-miR-26a-5p; hsa-miR-206; hsa-miR-141-3p; hsa-miR-…
Gene Ontology (miRWalk)	GO0005753 mitochondrial proton transporting atp synthase complex	depleted	0.0420187	50	hsa-miR-149-5p; hsa-miR-101-3p; hsa-miR-93-5p; hsa-miR-17-5p; hsa-miR-16-5p; hsa-let-7f-5p; hsa-miR-26b-5p; hsa-miR-1229-3p; hsa-miR-103a-3p; hsa-miR-92b-3p; hsa-miR-423-3p; hsa-miR-26a-5p; hsa-miR-30e-5p; hsa-miR-615-3p; hsa-miR-193b-3p; hsa-miR-23b-3p; hsa-miR-1260b; hsa-miR-629-5p; hsa-miR-744-5p; hsa-miR-24-3p; hsa-miR-125a-5p; hsa-miR-10a-5p; hsa-miR-877-5p; hsa-miR-182-5p; hsa-miR-125b-5p; …
Pathways (miRWalk)	hsa00510 N Glycan biosynthesis	enriched	0.0424607	65	hsa-miR-149-5p; hsa-miR-18a-5p; hsa-miR-20a-5p; hsa-miR-18b-5p; hsa-miR-107; hsa-let-7e-5p; hsa-miR-15b-5p; hsa-miR-93-5p; hsa-miR-17-5p; hsa-miR-98-5p; hsa-miR-142-3p; hsa-miR-16-5p; hsa-miR-96-5p; hsa-miR-26b-5p; hsa-miR-1229-3p; hsa-miR-103a-3p; hsa-miR-328-3p; hsa-miR-124-3p; hsa-miR-375; hsa-miR-423-3p; hsa-miR-26a-5p; hsa-let-7i-5p; hsa-miR-502-3p; hsa-miR-615-3p; hsa-miR-221-3p; hsa-miR-1-…
Gene Ontology (miRWalk)	GO0005739 mitochondrion	enriched	0.0424684	287	hsa-miR-17-3p; hsa-let-7f-1-3p; hsa-miR-31-5p; hsa-miR-149-5p; hsa-miR-191-3p; hsa-miR-18a-5p; hsa-miR-20a-5p; hsa-miR-199a-3p; hsa-miR-32-5p; hsa-miR-301a-3p; hsa-miR-107; hsa-miR-425-3p; hsa-miR-15a-5p; hsa-let-7e-5p; hsa-miR-1227-3p; hsa-miR-101-3p; hsa-miR-454-3p; hsa-miR-15b-5p; hsa-miR-196b-5p; hsa-miR-93-5p; hsa-let-7g-5p; hsa-miR-17-5p; hsa-miR-195-5p; hsa-miR-424-5p; hsa-miR-98-5p; hsa-m…
Gene Ontology (miRWalk)	GO0043236 laminin binding	enriched	0.0424684	33	hsa-miR-20a-5p; hsa-miR-32-5p; hsa-miR-126-5p; hsa-miR-15b-5p; hsa-miR-17-5p; hsa-miR-98-5p; hsa-miR-126-3p; hsa-miR-16-5p; hsa-let-7a-5p; hsa-miR-26b-5p; hsa-miR-183-5p; hsa-let-7d-5p; hsa-miR-124-3p; hsa-miR-375; hsa-miR-615-3p; hsa-miR-1-3p; hsa-miR-30a-3p; hsa-miR-373-3p; hsa-miR-30a-5p; hsa-miR-155-5p; hsa-miR-215-5p; hsa-miR-186-5p; hsa-let-7b-5p; hsa-miR-92a-3p; hsa-miR-769-5p; hsa-miR-484…
Gene Ontology (miRWalk)	GO0048566 embryonic digestive tract development	enriched	0.0424684	33	hsa-miR-31-5p; hsa-miR-107; hsa-let-7e-5p; hsa-miR-93-5p; hsa-miR-17-5p; hsa-miR-98-5p; hsa-miR-16-5p; hsa-miR-26b-5p; hsa-miR-140-5p; hsa-miR-103a-3p; hsa-miR-148b-3p; hsa-miR-203a-3p; hsa-miR-124-3p; hsa-miR-375; hsa-miR-141-3p; hsa-miR-615-3p; hsa-miR-193b-3p; hsa-miR-1-3p; hsa-miR-744-5p; hsa-miR-21-5p; hsa-miR-10a-5p; hsa-miR-182-5p; hsa-miR-155-5p; hsa-miR-1301-3p; hsa-miR-204-5p; hsa-miR-9…
Gene Ontology (miRWalk)	GO0030433 er associated protein catabolic process	depleted	0.0425552	68	hsa-miR-32-5p; hsa-miR-15a-5p; hsa-miR-15b-5p; hsa-miR-93-5p; hsa-miR-17-5p; hsa-miR-98-5p; hsa-miR-16-5p; hsa-miR-96-5p; hsa-let-7a-5p; hsa-miR-26b-5p; hsa-miR-183-5p; hsa-miR-124-3p; hsa-miR-33a-5p; hsa-miR-326; hsa-miR-615-3p; hsa-miR-148a-3p; hsa-miR-221-3p; hsa-miR-106b-5p; hsa-miR-1-3p; hsa-miR-1296-5p; hsa-miR-218-5p; hsa-miR-196a-5p; hsa-miR-133a-3p; hsa-miR-30a-5p; hsa-miR-505-3p; hsa-mi…
Gene Ontology (miRWalk)	GO0035265 organ growth	enriched	0.0425552	77	hsa-miR-144-3p; hsa-miR-20a-5p; hsa-miR-107; hsa-miR-15a-5p; hsa-miR-101-3p; hsa-miR-15b-5p; hsa-miR-196b-5p; hsa-miR-93-5p; hsa-miR-17-5p; hsa-miR-195-5p; hsa-miR-424-5p; hsa-miR-98-5p; hsa-miR-16-5p; hsa-miR-96-5p; hsa-let-7a-5p; hsa-miR-26b-5p; hsa-miR-27a-3p; hsa-miR-136-5p; hsa-miR-183-5p; hsa-miR-103a-3p; hsa-miR-130b-5p; hsa-miR-124-3p; hsa-miR-375; hsa-miR-19b-1-5p; hsa-miR-200b-3p; hsa-m…
Pathways (miRWalk)	P04391 Oxytocin receptor mediated signaling pathway	enriched	0.0427845	59	hsa-miR-17-3p; hsa-miR-31-5p; hsa-let-7e-5p; hsa-miR-101-3p; hsa-miR-196b-5p; hsa-miR-93-5p; hsa-miR-17-5p; hsa-miR-98-5p; hsa-miR-142-3p; hsa-miR-27b-3p; hsa-miR-16-5p; hsa-miR-96-5p; hsa-miR-26b-5p; hsa-miR-27a-3p; hsa-miR-103a-3p; hsa-miR-124-3p; hsa-miR-92b-3p; hsa-miR-375; hsa-miR-205-5p; hsa-miR-9-5p; hsa-miR-615-3p; hsa-miR-148a-3p; hsa-miR-193b-3p; hsa-miR-1-3p; hsa-miR-29c-3p; hsa-miR-19…
Pathways (miRWalk)	P05734 Synaptic vesicle trafficking	depleted	0.0428047	25	hsa-miR-15b-5p; hsa-miR-16-5p; hsa-miR-26b-5p; hsa-miR-103a-3p; hsa-miR-124-3p; hsa-miR-375; hsa-miR-221-3p; hsa-miR-193b-3p; hsa-miR-1-3p; hsa-miR-125b-2-3p; hsa-miR-330-5p; hsa-miR-215-5p; hsa-miR-3200-3p; hsa-miR-100-5p; hsa-let-7b-5p; hsa-miR-92a-3p; hsa-miR-192-5p; hsa-miR-146a-5p; hsa-miR-10b-5p; hsa-miR-320a; hsa-miR-335-5p; hsa-miR-378a-3p; hsa-miR-128-3p; hsa-miR-34a-5p; hsa-miR-25-3p
Gene Ontology (miRWalk)	GO0032786 positive regulation of dna dependent transcription elongation	depleted	0.0428601	28	hsa-miR-149-5p; hsa-let-7e-5p; hsa-miR-16-5p; hsa-miR-96-5p; hsa-miR-26b-5p; hsa-miR-1229-3p; hsa-miR-92b-3p; hsa-miR-615-3p; hsa-miR-197-3p; hsa-miR-296-3p; hsa-miR-935; hsa-miR-155-5p; hsa-miR-125b-5p; hsa-miR-769-3p; hsa-let-7c-5p; hsa-miR-186-5p; hsa-miR-100-5p; hsa-miR-339-5p; hsa-let-7b-5p; hsa-miR-92a-3p; hsa-miR-93-3p; hsa-miR-7-5p; hsa-miR-484; hsa-miR-324-3p; hsa-miR-18a-3p; hsa-miR-361…
Gene Ontology (miRWalk)	GO0005518 collagen binding	enriched	0.0428601	82	hsa-miR-18a-5p; hsa-miR-20a-5p; hsa-miR-199a-3p; hsa-miR-301a-3p; hsa-miR-126-5p; hsa-miR-454-3p; hsa-miR-15b-5p; hsa-miR-93-5p; hsa-miR-17-5p; hsa-miR-98-5p; hsa-miR-126-3p; hsa-miR-16-5p; hsa-let-7a-5p; hsa-miR-26b-5p; hsa-miR-19a-3p; hsa-miR-183-5p; hsa-miR-103a-3p; hsa-miR-217; hsa-miR-338-3p; hsa-miR-328-3p; hsa-miR-148b-3p; hsa-miR-146b-3p; hsa-let-7d-5p; hsa-miR-124-3p; hsa-miR-520c-3p; hs…
Gene Ontology (miRWalk)	GO0040008 regulation of growth	enriched	0.0428601	85	hsa-miR-31-5p; hsa-miR-149-5p; hsa-miR-18a-5p; hsa-miR-20a-5p; hsa-let-7e-5p; hsa-miR-101-3p; hsa-miR-93-5p; hsa-let-7g-5p; hsa-miR-17-5p; hsa-miR-98-5p; hsa-miR-142-3p; hsa-miR-16-5p; hsa-let-7a-5p; hsa-let-7f-5p; hsa-miR-26b-5p; hsa-miR-1229-3p; hsa-miR-19a-3p; hsa-miR-103a-3p; hsa-miR-148b-3p; hsa-let-7d-5p; hsa-miR-203a-3p; hsa-miR-372-3p; hsa-miR-124-3p; hsa-miR-92b-3p; hsa-miR-590-5p; hsa-m…
Gene Ontology (miRWalk)	GO0043005 neuron projection	enriched	0.0428601	119	hsa-miR-144-3p; hsa-let-7b-3p; hsa-miR-149-5p; hsa-miR-18a-5p; hsa-miR-20a-5p; hsa-miR-32-5p; hsa-miR-107; hsa-let-7e-5p; hsa-miR-101-3p; hsa-miR-15b-5p; hsa-miR-93-5p; hsa-let-7g-5p; hsa-miR-17-5p; hsa-miR-195-5p; hsa-miR-98-5p; hsa-miR-142-3p; hsa-miR-27b-3p; hsa-miR-16-5p; hsa-let-7a-5p; hsa-miR-26b-5p; hsa-miR-1229-3p; hsa-miR-19a-3p; hsa-miR-183-5p; hsa-miR-103a-3p; hsa-miR-519d-3p; hsa-miR-…
Gene Ontology (miRWalk)	GO0042582 azurophil granule	depleted	0.0429783	15	hsa-miR-98-5p; hsa-miR-124-3p; hsa-miR-375; hsa-miR-122-5p; hsa-miR-155-5p; hsa-miR-1301-3p; hsa-let-7b-5p; hsa-miR-92a-3p; hsa-miR-7-5p; hsa-miR-484; hsa-miR-320a; hsa-miR-335-5p; hsa-miR-324-3p; hsa-miR-34a-5p; hsa-miR-25-3p
Gene Ontology (miRWalk)	GO0048490 anterograde synaptic vesicle transport	depleted	0.0429783	44	hsa-miR-18a-5p; hsa-miR-20a-5p; hsa-miR-101-3p; hsa-miR-93-5p; hsa-miR-16-5p; hsa-miR-26b-5p; hsa-miR-328-3p; hsa-miR-124-3p; hsa-miR-615-3p; hsa-miR-148a-3p; hsa-miR-221-3p; hsa-miR-193b-3p; hsa-miR-1-3p; hsa-miR-30c-2-3p; hsa-miR-30a-5p; hsa-miR-23b-3p; hsa-miR-744-5p; hsa-miR-21-5p; hsa-miR-122-5p; hsa-miR-10a-5p; hsa-miR-877-5p; hsa-miR-214-3p; hsa-miR-215-5p; hsa-miR-100-5p; hsa-let-7b-5p; h…
Gene Ontology (miRWalk)	GO0060743 epithelial cell maturation involved in prostate gland development	depleted	0.0429783	12	hsa-let-7a-5p; hsa-miR-375; hsa-miR-10a-5p; hsa-miR-215-5p; hsa-miR-186-5p; hsa-miR-30d-5p; hsa-miR-92a-3p; hsa-miR-192-5p; hsa-miR-10b-5p; hsa-miR-335-5p; hsa-miR-30b-5p; hsa-miR-30c-5p
Gene Ontology (miRWalk)	GO0003676 nucleic acid binding	enriched	0.0429783	135	hsa-miR-17-3p; hsa-miR-31-5p; hsa-miR-149-5p; hsa-miR-18a-5p; hsa-miR-20a-5p; hsa-miR-18b-5p; hsa-miR-32-5p; hsa-miR-107; hsa-miR-425-3p; hsa-let-7e-5p; hsa-miR-101-3p; hsa-miR-15b-5p; hsa-miR-93-5p; hsa-miR-17-5p; hsa-miR-98-5p; hsa-miR-142-3p; hsa-miR-106b-3p; hsa-miR-27b-3p; hsa-miR-16-5p; hsa-miR-96-5p; hsa-let-7a-5p; hsa-let-7f-5p; hsa-miR-26b-5p; hsa-miR-27a-3p; hsa-miR-1229-3p; hsa-miR-19a…
Gene Ontology (miRWalk)	GO0005539 glycosaminoglycan binding	enriched	0.0429783	23	hsa-miR-18a-5p; hsa-miR-20a-5p; hsa-miR-101-3p; hsa-miR-93-5p; hsa-miR-17-5p; hsa-miR-16-5p; hsa-miR-19a-3p; hsa-miR-372-3p; hsa-miR-124-3p; hsa-miR-590-5p; hsa-miR-30e-3p; hsa-miR-302b-3p; hsa-miR-615-3p; hsa-miR-193b-3p; hsa-miR-30a-5p; hsa-miR-21-5p; hsa-miR-181a-5p; hsa-miR-204-5p; hsa-let-7b-5p; hsa-miR-92a-3p; hsa-miR-19b-3p; hsa-miR-335-5p; hsa-miR-130b-3p
Gene Ontology (miRWalk)	GO0006689 ganglioside catabolic process	enriched	0.0429783	4	hsa-let-7a-5p; hsa-miR-26b-5p; hsa-miR-1229-3p; hsa-miR-615-3p
Gene Ontology (miRWalk)	GO0022617 extracellular matrix disassembly	enriched	0.0429783	41	hsa-miR-31-5p; hsa-miR-126-5p; hsa-miR-17-5p; hsa-miR-98-5p; hsa-miR-27b-3p; hsa-miR-126-3p; hsa-miR-16-5p; hsa-miR-26b-5p; hsa-miR-146b-5p; hsa-miR-140-5p; hsa-miR-27a-3p; hsa-miR-103a-3p; hsa-miR-519d-3p; hsa-miR-338-3p; hsa-miR-124-3p; hsa-miR-205-5p; hsa-miR-9-5p; hsa-miR-615-3p; hsa-miR-143-3p; hsa-miR-519c-3p; hsa-miR-1-3p; hsa-miR-29b-3p; hsa-miR-451a; hsa-miR-29c-3p; hsa-miR-21-5p; hsa-mi…
Gene Ontology (miRWalk)	GO0032869 cellular response to insulin stimulus	enriched	0.0429783	107	hsa-miR-31-5p; hsa-miR-149-5p; hsa-miR-18a-5p; hsa-miR-20a-5p; hsa-miR-32-5p; hsa-miR-301a-3p; hsa-miR-107; hsa-miR-15a-5p; hsa-let-7e-5p; hsa-miR-20b-5p; hsa-miR-101-3p; hsa-miR-93-5p; hsa-miR-17-5p; hsa-miR-424-5p; hsa-miR-98-5p; hsa-miR-106b-3p; hsa-miR-27b-3p; hsa-miR-126-3p; hsa-miR-16-5p; hsa-let-7a-5p; hsa-miR-26b-5p; hsa-miR-27a-3p; hsa-miR-19a-3p; hsa-miR-217; hsa-let-7d-5p; hsa-miR-124-…
Gene Ontology (miRWalk)	GO0005769 early endosome	enriched	0.0431971	136	hsa-miR-17-3p; hsa-miR-31-5p; hsa-miR-149-5p; hsa-miR-18a-5p; hsa-miR-20a-5p; hsa-miR-199a-3p; hsa-miR-32-5p; hsa-miR-15a-5p; hsa-let-7e-5p; hsa-miR-101-3p; hsa-miR-15b-5p; hsa-miR-93-5p; hsa-miR-17-5p; hsa-miR-424-5p; hsa-miR-98-5p; hsa-miR-106b-3p; hsa-miR-126-3p; hsa-miR-16-5p; hsa-miR-96-5p; hsa-let-7a-5p; hsa-let-7f-5p; hsa-miR-26b-5p; hsa-miR-27a-3p; hsa-miR-1229-3p; hsa-miR-19a-3p; hsa-miR…
Gene Ontology (miRWalk)	GO0008284 positive regulation of cell proliferation	enriched	0.0434763	243	hsa-miR-144-3p; hsa-miR-190a-5p; hsa-miR-31-5p; hsa-miR-149-5p; hsa-miR-18a-5p; hsa-miR-20a-5p; hsa-miR-18b-5p; hsa-miR-199a-3p; hsa-miR-32-5p; hsa-miR-107; hsa-miR-425-3p; hsa-miR-15a-5p; hsa-let-7e-5p; hsa-miR-1227-3p; hsa-miR-20b-5p; hsa-miR-101-3p; hsa-miR-15b-5p; hsa-miR-196b-5p; hsa-miR-93-5p; hsa-let-7g-5p; hsa-miR-17-5p; hsa-miR-195-5p; hsa-miR-424-5p; hsa-miR-98-5p; hsa-miR-142-3p; hsa-m…
Gene Ontology (miRWalk)	GO0006919 activation of cysteine type endopeptidase activity involved in apoptotic process	enriched	0.0437059	121	hsa-miR-190a-5p; hsa-miR-149-5p; hsa-miR-18a-5p; hsa-miR-20a-5p; hsa-miR-32-5p; hsa-miR-15a-5p; hsa-let-7e-5p; hsa-miR-20b-5p; hsa-miR-15b-5p; hsa-miR-93-5p; hsa-let-7g-5p; hsa-miR-17-5p; hsa-miR-195-5p; hsa-miR-98-5p; hsa-miR-106b-3p; hsa-miR-27b-3p; hsa-miR-16-5p; hsa-let-7a-5p; hsa-let-7f-5p; hsa-miR-26b-5p; hsa-miR-1228-3p; hsa-miR-19a-3p; hsa-miR-940; hsa-miR-183-5p; hsa-miR-217; hsa-miR-328…
Gene Ontology (miRWalk)	GO0034599 cellular response to oxidative stress	enriched	0.0437059	61	hsa-miR-144-3p; hsa-miR-149-5p; hsa-miR-425-3p; hsa-miR-15a-5p; hsa-let-7e-5p; hsa-miR-17-5p; hsa-miR-424-5p; hsa-miR-98-5p; hsa-miR-106b-3p; hsa-miR-16-5p; hsa-miR-96-5p; hsa-miR-26b-5p; hsa-miR-20a-3p; hsa-miR-27a-3p; hsa-miR-940; hsa-miR-183-5p; hsa-let-7d-5p; hsa-miR-142-5p; hsa-miR-124-3p; hsa-miR-92b-3p; hsa-miR-375; hsa-miR-9-5p; hsa-miR-423-3p; hsa-miR-26a-5p; hsa-miR-615-3p; hsa-miR-374b…
Gene Ontology (miRWalk)	GO0030225 macrophage differentiation	enriched	0.0437145	71	hsa-miR-20a-5p; hsa-miR-107; hsa-miR-15a-5p; hsa-miR-20b-5p; hsa-miR-101-3p; hsa-miR-15b-5p; hsa-miR-93-5p; hsa-miR-17-5p; hsa-miR-195-5p; hsa-miR-424-5p; hsa-miR-126-3p; hsa-miR-16-5p; hsa-let-7a-5p; hsa-miR-26b-5p; hsa-miR-140-5p; hsa-miR-338-3p; hsa-miR-148b-3p; hsa-miR-372-3p; hsa-miR-124-3p; hsa-miR-520g-3p; hsa-miR-375; hsa-miR-302d-3p; hsa-miR-1226-3p; hsa-miR-205-5p; hsa-miR-9-5p; hsa-miR…
Gene Ontology (miRWalk)	GO0061298 retina vasculature development in camera type eye	enriched	0.044094	42	hsa-miR-18a-5p; hsa-miR-20a-5p; hsa-miR-107; hsa-miR-20b-5p; hsa-miR-101-3p; hsa-miR-93-5p; hsa-miR-17-5p; hsa-miR-424-5p; hsa-miR-106b-3p; hsa-miR-27b-3p; hsa-miR-26b-5p; hsa-miR-140-5p; hsa-miR-19a-3p; hsa-miR-103a-3p; hsa-miR-124-3p; hsa-miR-33a-5p; hsa-miR-141-3p; hsa-miR-519c-3p; hsa-miR-221-3p; hsa-miR-302c-3p; hsa-miR-181c-5p; hsa-miR-340-5p; hsa-miR-130a-3p; hsa-miR-21-5p; hsa-miR-224-5p;…
Gene Ontology (miRWalk)	GO0003007 heart morphogenesis	enriched	0.0441331	92	hsa-miR-20a-5p; hsa-miR-107; hsa-miR-15a-5p; hsa-let-7e-5p; hsa-miR-20b-5p; hsa-miR-101-3p; hsa-miR-454-3p; hsa-miR-15b-5p; hsa-miR-93-5p; hsa-miR-17-5p; hsa-miR-195-5p; hsa-miR-98-5p; hsa-miR-126-3p; hsa-miR-16-5p; hsa-let-7a-5p; hsa-let-7f-5p; hsa-miR-26b-5p; hsa-miR-140-5p; hsa-miR-193a-3p; hsa-miR-183-5p; hsa-miR-103a-3p; hsa-miR-338-3p; hsa-let-7d-5p; hsa-miR-372-3p; hsa-miR-124-3p; hsa-miR-…
Gene Ontology (miRWalk)	GO0003713 transcription coactivator activity	enriched	0.0441331	185	hsa-miR-17-3p; hsa-miR-31-5p; hsa-miR-149-5p; hsa-miR-18a-5p; hsa-miR-20a-5p; hsa-miR-18b-5p; hsa-miR-199a-3p; hsa-miR-32-5p; hsa-miR-107; hsa-miR-425-3p; hsa-miR-15a-5p; hsa-let-7e-5p; hsa-miR-101-3p; hsa-miR-454-3p; hsa-miR-15b-5p; hsa-miR-93-5p; hsa-miR-17-5p; hsa-miR-195-5p; hsa-miR-424-5p; hsa-miR-98-5p; hsa-miR-27b-3p; hsa-miR-16-5p; hsa-miR-96-5p; hsa-let-7a-5p; hsa-let-7f-5p; hsa-miR-26b-…
Gene Ontology (miRWalk)	GO0017127 cholesterol transporter activity	enriched	0.0441331	8	hsa-miR-26b-5p; hsa-miR-27a-3p; hsa-miR-19a-3p; hsa-miR-124-3p; hsa-miR-33a-5p; hsa-miR-26a-5p; hsa-miR-33b-5p; hsa-miR-335-5p
Age/Gender dependent miRNAs	positively correlated with age	enriched	0.0442806	205	hsa-miR-190a-5p; hsa-let-7b-3p; hsa-miR-1825; hsa-miR-126-5p; hsa-miR-196b-5p; hsa-miR-624-5p; hsa-miR-302c-5p; hsa-miR-1234-3p; hsa-miR-136-5p; hsa-miR-582-5p; hsa-miR-369-5p; hsa-miR-130b-5p; hsa-miR-299-5p; hsa-miR-328-3p; hsa-miR-135a-5p; hsa-miR-576-5p; hsa-miR-372-3p; hsa-miR-95-3p; hsa-miR-520f-3p; hsa-miR-562; hsa-miR-92b-3p; hsa-miR-548l; hsa-miR-520c-3p; hsa-miR-379-5p; hsa-miR-1178-3p;…
Pathways (miRWalk)	P00017 DNA replication	depleted	0.044386	61	hsa-miR-18a-5p; hsa-miR-20a-5p; hsa-miR-32-5p; hsa-miR-15a-5p; hsa-let-7e-5p; hsa-miR-15b-5p; hsa-miR-93-5p; hsa-miR-17-5p; hsa-miR-98-5p; hsa-miR-27b-3p; hsa-miR-16-5p; hsa-miR-26b-5p; hsa-miR-1229-3p; hsa-miR-124-3p; hsa-miR-1226-3p; hsa-miR-9-5p; hsa-miR-423-3p; hsa-miR-1236-3p; hsa-miR-615-3p; hsa-miR-221-3p; hsa-miR-193b-3p; hsa-miR-1-3p; hsa-miR-197-3p; hsa-miR-708-5p; hsa-miR-760; hsa-miR-…
Gene Ontology (miRWalk)	GO0007501 mesodermal cell fate specification	depleted	0.0444011	5	hsa-miR-769-3p; hsa-miR-30d-5p; hsa-miR-484; hsa-miR-335-5p; hsa-miR-423-5p
Gene Ontology (miRWalk)	GO0030502 negative regulation of bone mineralization	enriched	0.0444011	32	hsa-miR-18a-5p; hsa-miR-20a-5p; hsa-miR-107; hsa-miR-20b-5p; hsa-miR-101-3p; hsa-miR-424-5p; hsa-miR-106b-3p; hsa-let-7a-5p; hsa-let-7f-5p; hsa-miR-26b-5p; hsa-miR-328-3p; hsa-miR-598-3p; hsa-miR-124-3p; hsa-miR-33a-5p; hsa-miR-615-3p; hsa-miR-519c-3p; hsa-miR-1-3p; hsa-miR-199a-5p; hsa-miR-23b-3p; hsa-miR-21-5p; hsa-miR-199b-5p; hsa-miR-346; hsa-miR-125b-5p; hsa-miR-215-5p; hsa-let-7c-5p; hsa-mi…
Pathways (miRWalk)	WP481 Insulin Signaling	enriched	0.0445767	185	hsa-miR-17-3p; hsa-miR-144-3p; hsa-miR-31-5p; hsa-miR-149-5p; hsa-miR-18a-5p; hsa-miR-20a-5p; hsa-miR-199a-3p; hsa-miR-32-5p; hsa-miR-107; hsa-miR-15a-5p; hsa-let-7e-5p; hsa-miR-101-3p; hsa-miR-15b-5p; hsa-miR-93-5p; hsa-let-7g-5p; hsa-miR-17-5p; hsa-miR-424-5p; hsa-miR-98-5p; hsa-miR-142-3p; hsa-miR-106b-3p; hsa-miR-27b-3p; hsa-miR-126-3p; hsa-miR-16-5p; hsa-miR-96-5p; hsa-let-7a-5p; hsa-miR-26b…
Gene Ontology (miRWalk)	GO0000978 rna polymerase ii core promoter proximal region sequence specific dna binding	enriched	0.0446457	71	hsa-miR-149-5p; hsa-miR-18a-5p; hsa-miR-32-5p; hsa-let-7e-5p; hsa-miR-15b-5p; hsa-miR-17-5p; hsa-miR-98-5p; hsa-miR-142-3p; hsa-miR-106b-3p; hsa-miR-16-5p; hsa-let-7a-5p; hsa-let-7f-5p; hsa-miR-26b-5p; hsa-miR-140-5p; hsa-miR-27a-3p; hsa-miR-183-5p; hsa-miR-103a-3p; hsa-miR-130b-5p; hsa-miR-328-3p; hsa-miR-374a-5p; hsa-miR-124-3p; hsa-miR-375; hsa-miR-1226-3p; hsa-miR-450a-5p; hsa-miR-9-5p; hsa-m…
Gene Ontology (miRWalk)	GO0005923 tight junction	enriched	0.0446985	94	hsa-miR-18a-5p; hsa-miR-32-5p; hsa-let-7e-5p; hsa-miR-101-3p; hsa-miR-15b-5p; hsa-miR-93-5p; hsa-miR-17-5p; hsa-miR-98-5p; hsa-miR-142-3p; hsa-miR-16-5p; hsa-miR-96-5p; hsa-let-7a-5p; hsa-miR-26b-5p; hsa-miR-140-5p; hsa-miR-27a-3p; hsa-miR-1229-3p; hsa-miR-136-5p; hsa-miR-19a-3p; hsa-miR-940; hsa-miR-183-5p; hsa-miR-103a-3p; hsa-miR-130b-5p; hsa-let-7d-5p; hsa-miR-548b-3p; hsa-miR-203a-3p; hsa-mi…
Gene Ontology (miRWalk)	GO0072107 positive regulation of ureteric bud formation	depleted	0.0447969	16	hsa-miR-26b-5p; hsa-miR-148b-3p; hsa-miR-124-3p; hsa-miR-193b-3p; hsa-miR-1-3p; hsa-miR-215-5p; hsa-miR-92a-3p; hsa-miR-19b-3p; hsa-miR-7-5p; hsa-miR-192-5p; hsa-miR-320a; hsa-miR-128-3p; hsa-miR-324-3p; hsa-miR-130b-3p; hsa-miR-132-3p; hsa-miR-185-5p
Gene Ontology (miRWalk)	GO0000151 ubiquitin ligase complex	enriched	0.0447969	76	hsa-miR-31-5p; hsa-miR-149-5p; hsa-miR-15a-5p; hsa-let-7e-5p; hsa-miR-101-3p; hsa-miR-15b-5p; hsa-miR-93-5p; hsa-let-7g-5p; hsa-miR-17-5p; hsa-miR-195-5p; hsa-miR-98-5p; hsa-miR-106b-3p; hsa-miR-16-5p; hsa-miR-96-5p; hsa-let-7a-5p; hsa-miR-26b-5p; hsa-miR-27a-3p; hsa-miR-1229-3p; hsa-miR-103a-3p; hsa-miR-148b-3p; hsa-miR-203a-3p; hsa-miR-124-3p; hsa-miR-92b-3p; hsa-miR-375; hsa-miR-450a-5p; hsa-m…
Gene Ontology (miRWalk)	GO0000226 microtubule cytoskeleton organization	enriched	0.0447969	108	hsa-miR-17-3p; hsa-miR-31-5p; hsa-miR-149-5p; hsa-miR-18a-5p; hsa-miR-20a-5p; hsa-miR-32-5p; hsa-miR-107; hsa-let-7e-5p; hsa-miR-101-3p; hsa-miR-15b-5p; hsa-miR-93-5p; hsa-miR-17-5p; hsa-miR-195-5p; hsa-miR-424-5p; hsa-miR-98-5p; hsa-miR-142-3p; hsa-miR-106b-3p; hsa-miR-16-5p; hsa-miR-96-5p; hsa-let-7a-5p; hsa-let-7f-5p; hsa-miR-26b-5p; hsa-miR-193a-3p; hsa-miR-1229-3p; hsa-miR-103a-3p; hsa-miR-1…
Gene Ontology (miRWalk)	GO0017056 structural constituent of nuclear pore	depleted	0.0448078	23	hsa-miR-149-5p; hsa-let-7e-5p; hsa-miR-98-5p; hsa-miR-16-5p; hsa-miR-615-3p; hsa-miR-30a-3p; hsa-miR-1914-5p; hsa-miR-222-3p; hsa-miR-155-5p; hsa-miR-125b-5p; hsa-miR-186-5p; hsa-let-7b-5p; hsa-miR-92a-3p; hsa-miR-93-3p; hsa-miR-7-5p; hsa-miR-421; hsa-miR-652-3p; hsa-miR-335-5p; hsa-miR-181b-5p; hsa-miR-125a-3p; hsa-miR-18a-3p; hsa-miR-34a-5p; hsa-miR-1224-5p
Gene Ontology (miRWalk)	GO0035914 skeletal muscle cell differentiation	depleted	0.0448078	23	hsa-miR-15a-5p; hsa-miR-16-5p; hsa-miR-103a-3p; hsa-miR-124-3p; hsa-miR-615-3p; hsa-miR-193b-3p; hsa-miR-1-3p; hsa-miR-10a-5p; hsa-miR-155-5p; hsa-miR-125b-5p; hsa-miR-181a-5p; hsa-miR-331-3p; hsa-miR-92a-3p; hsa-miR-7-5p; hsa-miR-484; hsa-miR-10b-5p; hsa-miR-335-5p; hsa-miR-320b; hsa-miR-128-3p; hsa-miR-23a-3p; hsa-miR-132-3p; hsa-miR-22-3p; hsa-miR-25-3p
Gene Ontology (miRWalk)	GO0060992 response to fungicide	depleted	0.0448078	5	hsa-miR-125b-5p; hsa-miR-215-5p; hsa-miR-484; hsa-miR-192-5p; hsa-miR-181b-5p
Gene Ontology (miRWalk)	GO0003677 dna binding	enriched	0.0448078	311	hsa-miR-17-3p; hsa-miR-144-3p; hsa-miR-31-5p; hsa-miR-149-5p; hsa-miR-18a-5p; hsa-miR-20a-5p; hsa-miR-18b-5p; hsa-miR-199a-3p; hsa-miR-32-5p; hsa-miR-301a-3p; hsa-miR-107; hsa-miR-425-3p; hsa-miR-15a-5p; hsa-let-7e-5p; hsa-miR-20b-5p; hsa-miR-101-3p; hsa-miR-454-3p; hsa-miR-15b-5p; hsa-miR-196b-5p; hsa-miR-93-5p; hsa-let-7g-5p; hsa-miR-17-5p; hsa-miR-195-5p; hsa-miR-424-5p; hsa-miR-98-5p; hsa-miR…
Gene Ontology (miRWalk)	GO0007274 neuromuscular synaptic transmission	enriched	0.0448078	16	hsa-miR-107; hsa-miR-15b-5p; hsa-miR-98-5p; hsa-miR-27b-3p; hsa-miR-16-5p; hsa-let-7a-5p; hsa-miR-26b-5p; hsa-miR-124-3p; hsa-miR-9-5p; hsa-miR-193b-3p; hsa-miR-200c-3p; hsa-let-7c-5p; hsa-miR-335-5p; hsa-miR-30b-5p; hsa-miR-378a-3p; hsa-miR-25-3p
Gene Ontology (miRWalk)	GO0030511 positive regulation of transforming growth factor beta receptor signaling pathway	enriched	0.0448078	58	hsa-miR-149-5p; hsa-miR-18a-5p; hsa-miR-20a-5p; hsa-miR-301a-3p; hsa-miR-101-3p; hsa-miR-454-3p; hsa-miR-93-5p; hsa-miR-17-5p; hsa-miR-98-5p; hsa-miR-16-5p; hsa-let-7a-5p; hsa-miR-26b-5p; hsa-miR-27a-3p; hsa-miR-19a-3p; hsa-miR-183-5p; hsa-miR-103a-3p; hsa-let-7d-5p; hsa-miR-124-3p; hsa-miR-92b-3p; hsa-miR-375; hsa-miR-483-3p; hsa-miR-26a-5p; hsa-miR-615-3p; hsa-miR-374b-5p; hsa-miR-221-3p; hsa-m…
Gene Ontology (miRWalk)	GO0050840 extracellular matrix binding	enriched	0.0448691	52	hsa-miR-20a-5p; hsa-miR-107; hsa-miR-15a-5p; hsa-miR-20b-5p; hsa-miR-101-3p; hsa-miR-15b-5p; hsa-miR-93-5p; hsa-miR-17-5p; hsa-miR-195-5p; hsa-miR-126-3p; hsa-miR-16-5p; hsa-miR-26b-5p; hsa-miR-140-5p; hsa-miR-299-5p; hsa-miR-372-3p; hsa-miR-124-3p; hsa-miR-520g-3p; hsa-miR-302d-3p; hsa-miR-205-5p; hsa-miR-9-5p; hsa-miR-200b-3p; hsa-miR-504-5p; hsa-miR-106b-5p; hsa-miR-1-3p; hsa-miR-29b-3p; hsa-m…
Gene Ontology (miRWalk)	GO0001937 negative regulation of endothelial cell proliferation	enriched	0.0449166	47	hsa-miR-149-5p; hsa-miR-20a-5p; hsa-miR-199a-3p; hsa-let-7e-5p; hsa-miR-101-3p; hsa-miR-93-5p; hsa-miR-17-5p; hsa-miR-98-5p; hsa-miR-16-5p; hsa-let-7a-5p; hsa-miR-26b-5p; hsa-miR-20a-3p; hsa-miR-1229-3p; hsa-miR-103a-3p; hsa-let-7d-5p; hsa-miR-124-3p; hsa-miR-516a-3p; hsa-miR-26a-5p; hsa-miR-615-3p; hsa-miR-302a-3p; hsa-miR-34c-5p; hsa-miR-193b-3p; hsa-miR-1-3p; hsa-miR-30a-3p; hsa-miR-199a-5p; h…
Gene Ontology (miRWalk)	GO0016363 nuclear matrix	enriched	0.0449515	136	hsa-let-7f-1-3p; hsa-miR-31-5p; hsa-miR-149-5p; hsa-miR-18a-5p; hsa-miR-32-5p; hsa-miR-301a-3p; hsa-miR-107; hsa-miR-15a-5p; hsa-let-7e-5p; hsa-miR-101-3p; hsa-miR-454-3p; hsa-miR-15b-5p; hsa-miR-93-5p; hsa-miR-17-5p; hsa-miR-195-5p; hsa-miR-424-5p; hsa-miR-142-3p; hsa-miR-27b-3p; hsa-miR-16-5p; hsa-miR-96-5p; hsa-let-7a-5p; hsa-miR-26b-5p; hsa-miR-27a-3p; hsa-miR-1229-3p; hsa-miR-19a-3p; hsa-miR…
Gene Ontology (miRWalk)	GO0051092 positive regulation of nf kappab transcription factor activity	enriched	0.0449515	136	hsa-miR-17-3p; hsa-miR-31-5p; hsa-miR-149-5p; hsa-miR-18a-5p; hsa-miR-15a-5p; hsa-let-7e-5p; hsa-miR-101-3p; hsa-miR-15b-5p; hsa-miR-93-5p; hsa-let-7g-5p; hsa-miR-17-5p; hsa-miR-195-5p; hsa-miR-98-5p; hsa-miR-126-3p; hsa-miR-16-5p; hsa-miR-96-5p; hsa-let-7a-5p; hsa-let-7f-5p; hsa-miR-26b-5p; hsa-miR-146b-5p; hsa-miR-20a-3p; hsa-miR-27a-3p; hsa-miR-1229-3p; hsa-miR-136-5p; hsa-miR-19a-3p; hsa-miR-…
Gene Ontology (miRWalk)	GO0007173 epidermal growth factor receptor signaling pathway	enriched	0.0450024	197	hsa-miR-17-3p; hsa-miR-144-3p; hsa-miR-190a-5p; hsa-miR-31-5p; hsa-miR-149-5p; hsa-miR-18a-5p; hsa-miR-20a-5p; hsa-miR-18b-5p; hsa-miR-199a-3p; hsa-miR-32-5p; hsa-miR-107; hsa-miR-15a-5p; hsa-let-7e-5p; hsa-miR-101-3p; hsa-miR-15b-5p; hsa-miR-196b-5p; hsa-miR-93-5p; hsa-let-7g-5p; hsa-miR-17-5p; hsa-miR-195-5p; hsa-miR-424-5p; hsa-miR-98-5p; hsa-miR-142-3p; hsa-miR-106b-3p; hsa-miR-27b-3p; hsa-mi…
Pathways (miRWalk)	WP666 Hypothetical Network for Drug Addiction	depleted	0.0451528	55	hsa-miR-31-5p; hsa-miR-199a-3p; hsa-miR-101-3p; hsa-miR-15b-5p; hsa-miR-196b-5p; hsa-miR-424-5p; hsa-miR-16-5p; hsa-miR-96-5p; hsa-miR-26b-5p; hsa-miR-27a-3p; hsa-miR-103a-3p; hsa-miR-203a-3p; hsa-miR-124-3p; hsa-miR-92b-3p; hsa-miR-205-5p; hsa-miR-423-3p; hsa-miR-200b-3p; hsa-miR-504-5p; hsa-miR-766-3p; hsa-miR-1-3p; hsa-miR-30a-5p; hsa-miR-744-5p; hsa-miR-455-3p; hsa-miR-21-5p; hsa-miR-122-5p; …
Pathways (miRWalk)	P02757 O antigen biosynthesis	enriched	0.0451528	14	hsa-miR-149-5p; hsa-miR-32-5p; hsa-miR-101-3p; hsa-miR-16-5p; hsa-miR-26b-5p; hsa-miR-124-3p; hsa-miR-375; hsa-miR-590-3p; hsa-miR-155-5p; hsa-let-7b-5p; hsa-miR-335-5p; hsa-miR-30b-5p; hsa-miR-128-3p; hsa-miR-34a-5p
Pathways (miRWalk)	P04393 Ras Pathway	enriched	0.0451528	136	hsa-miR-31-5p; hsa-miR-149-5p; hsa-miR-20a-5p; hsa-miR-199a-3p; hsa-miR-15a-5p; hsa-let-7e-5p; hsa-miR-20b-5p; hsa-miR-101-3p; hsa-miR-15b-5p; hsa-miR-93-5p; hsa-let-7g-5p; hsa-miR-17-5p; hsa-miR-195-5p; hsa-miR-424-5p; hsa-miR-98-5p; hsa-miR-142-3p; hsa-miR-27b-3p; hsa-miR-126-3p; hsa-miR-16-5p; hsa-miR-96-5p; hsa-let-7a-5p; hsa-miR-26b-5p; hsa-miR-146b-5p; hsa-miR-1229-3p; hsa-miR-183-5p; hsa-m…
Pathways (miRWalk)	hsa00910 Nitrogen metabolism	enriched	0.0451528	46	hsa-miR-149-5p; hsa-miR-18a-5p; hsa-let-7e-5p; hsa-miR-17-5p; hsa-miR-98-5p; hsa-miR-142-3p; hsa-miR-16-5p; hsa-let-7a-5p; hsa-let-7f-5p; hsa-miR-26b-5p; hsa-miR-937-3p; hsa-miR-183-5p; hsa-miR-103a-3p; hsa-miR-124-3p; hsa-miR-1226-3p; hsa-miR-9-5p; hsa-miR-26a-5p; hsa-miR-615-3p; hsa-miR-374b-5p; hsa-miR-193b-3p; hsa-miR-1-3p; hsa-miR-196a-5p; hsa-miR-296-3p; hsa-miR-24-3p; hsa-miR-877-5p; hsa-m…
Pathways (miRWalk)	hsa05212 Pancreatic cancer	enriched	0.0451528	206	hsa-miR-149-5p; hsa-miR-18a-5p; hsa-miR-20a-5p; hsa-miR-199a-3p; hsa-miR-32-5p; hsa-miR-301a-3p; hsa-miR-107; hsa-miR-15a-5p; hsa-let-7e-5p; hsa-miR-20b-5p; hsa-miR-101-3p; hsa-miR-454-3p; hsa-miR-15b-5p; hsa-miR-93-5p; hsa-let-7g-5p; hsa-miR-17-5p; hsa-miR-195-5p; hsa-miR-424-5p; hsa-miR-98-5p; hsa-miR-142-3p; hsa-miR-27b-3p; hsa-miR-126-3p; hsa-miR-16-5p; hsa-miR-96-5p; hsa-let-7a-5p; hsa-let-7…
Pathways (miRWalk)	hsa04622 RIG I like receptor signaling pathway	enriched	0.0451714	85	hsa-miR-20a-5p; hsa-miR-199a-3p; hsa-miR-15a-5p; hsa-let-7e-5p; hsa-miR-15b-5p; hsa-miR-93-5p; hsa-let-7g-5p; hsa-miR-17-5p; hsa-miR-195-5p; hsa-miR-424-5p; hsa-miR-27b-3p; hsa-miR-16-5p; hsa-miR-96-5p; hsa-let-7a-5p; hsa-miR-26b-5p; hsa-miR-146b-5p; hsa-miR-103a-3p; hsa-miR-130b-5p; hsa-miR-328-3p; hsa-miR-203a-3p; hsa-miR-124-3p; hsa-miR-92b-3p; hsa-miR-375; hsa-miR-30e-3p; hsa-miR-9-5p; hsa-mi…
Pathways (miRWalk)	P00039 Metabotropic glutamate receptor group III pathway	depleted	0.0451762	59	hsa-miR-18b-5p; hsa-let-7e-5p; hsa-miR-101-3p; hsa-miR-196b-5p; hsa-miR-93-5p; hsa-miR-17-5p; hsa-miR-98-5p; hsa-miR-27b-3p; hsa-miR-16-5p; hsa-miR-96-5p; hsa-miR-26b-5p; hsa-miR-27a-3p; hsa-miR-103a-3p; hsa-miR-124-3p; hsa-miR-92b-3p; hsa-miR-375; hsa-miR-148a-3p; hsa-miR-193b-3p; hsa-miR-1-3p; hsa-miR-1296-5p; hsa-miR-29c-3p; hsa-miR-197-3p; hsa-miR-196a-5p; hsa-miR-30a-5p; hsa-miR-1260b; hsa-m…
Gene Ontology (miRWalk)	GO0032228 regulation of synaptic transmission gabaergic	enriched	0.0456049	30	hsa-miR-20a-5p; hsa-let-7e-5p; hsa-let-7g-5p; hsa-miR-98-5p; hsa-miR-126-3p; hsa-miR-16-5p; hsa-miR-96-5p; hsa-let-7a-5p; hsa-miR-20a-3p; hsa-miR-217; hsa-miR-148b-3p; hsa-miR-124-3p; hsa-miR-375; hsa-miR-615-3p; hsa-miR-143-3p; hsa-miR-106b-5p; hsa-miR-193b-3p; hsa-miR-181c-5p; hsa-miR-455-3p; hsa-miR-370-3p; hsa-miR-145-5p; hsa-miR-155-5p; hsa-miR-622; hsa-let-7c-5p; hsa-miR-181a-5p; hsa-let-7b…
Gene Ontology (miRWalk)	GO0000278 mitotic cell cycle	enriched	0.0456243	241	hsa-miR-17-3p; hsa-miR-190a-5p; hsa-miR-31-5p; hsa-miR-149-5p; hsa-miR-18a-5p; hsa-miR-20a-5p; hsa-miR-32-5p; hsa-miR-301a-3p; hsa-miR-107; hsa-miR-15a-5p; hsa-let-7e-5p; hsa-miR-1227-3p; hsa-miR-20b-5p; hsa-miR-101-3p; hsa-miR-15b-5p; hsa-miR-196b-5p; hsa-miR-93-5p; hsa-let-7g-5p; hsa-miR-17-5p; hsa-miR-195-5p; hsa-miR-424-5p; hsa-miR-98-5p; hsa-miR-142-3p; hsa-miR-106b-3p; hsa-miR-27b-3p; hsa-m…
Gene Ontology (miRWalk)	GO0030512 negative regulation of transforming growth factor beta receptor signaling pathway	enriched	0.0456243	130	hsa-miR-17-3p; hsa-miR-149-5p; hsa-miR-18a-5p; hsa-miR-20a-5p; hsa-miR-32-5p; hsa-miR-15a-5p; hsa-let-7e-5p; hsa-miR-20b-5p; hsa-miR-101-3p; hsa-miR-454-3p; hsa-miR-15b-5p; hsa-miR-93-5p; hsa-miR-17-5p; hsa-miR-195-5p; hsa-miR-424-5p; hsa-miR-98-5p; hsa-miR-142-3p; hsa-miR-16-5p; hsa-miR-96-5p; hsa-let-7a-5p; hsa-let-7f-5p; hsa-miR-26b-5p; hsa-miR-140-5p; hsa-miR-27a-3p; hsa-miR-19a-3p; hsa-miR-9…
Gene Ontology (miRWalk)	GO0006928 cellular component movement	enriched	0.0456482	141	hsa-miR-17-3p; hsa-miR-31-5p; hsa-miR-149-5p; hsa-miR-20a-5p; hsa-miR-301a-3p; hsa-miR-107; hsa-miR-15a-5p; hsa-let-7e-5p; hsa-miR-1227-3p; hsa-miR-20b-5p; hsa-miR-101-3p; hsa-miR-15b-5p; hsa-miR-196b-5p; hsa-miR-93-5p; hsa-let-7g-5p; hsa-miR-17-5p; hsa-miR-195-5p; hsa-miR-424-5p; hsa-miR-98-5p; hsa-miR-142-3p; hsa-miR-16-5p; hsa-let-7a-5p; hsa-let-7f-5p; hsa-miR-26b-5p; hsa-miR-27a-3p; hsa-miR-1…
Gene Ontology (miRWalk)	GO0060070 canonical wnt receptor signaling pathway	enriched	0.0456482	135	hsa-miR-17-3p; hsa-miR-144-3p; hsa-miR-31-5p; hsa-miR-149-5p; hsa-miR-18a-5p; hsa-miR-20a-5p; hsa-miR-107; hsa-miR-15a-5p; hsa-let-7e-5p; hsa-miR-101-3p; hsa-miR-15b-5p; hsa-miR-93-5p; hsa-let-7g-5p; hsa-miR-17-5p; hsa-miR-195-5p; hsa-miR-424-5p; hsa-miR-98-5p; hsa-miR-16-5p; hsa-let-7a-5p; hsa-let-7f-5p; hsa-miR-26b-5p; hsa-miR-27a-3p; hsa-miR-19a-3p; hsa-miR-940; hsa-miR-183-5p; hsa-miR-545-3p;…
Pathways (miRWalk)	hsa00330 Arginine and proline metabolism	enriched	0.0457044	72	hsa-miR-17-3p; hsa-miR-149-5p; hsa-miR-20a-5p; hsa-miR-107; hsa-miR-15a-5p; hsa-let-7e-5p; hsa-miR-196b-5p; hsa-miR-17-5p; hsa-miR-16-5p; hsa-let-7a-5p; hsa-let-7f-5p; hsa-miR-26b-5p; hsa-miR-27a-3p; hsa-miR-937-3p; hsa-miR-940; hsa-miR-183-5p; hsa-miR-130b-5p; hsa-miR-328-3p; hsa-miR-124-3p; hsa-miR-92b-3p; hsa-miR-1226-3p; hsa-miR-9-5p; hsa-miR-26a-5p; hsa-miR-615-3p; hsa-miR-23b-5p; hsa-miR-19…
Gene Ontology (miRWalk)	GO0006355 regulation of transcription dna dependent	enriched	0.045776	272	hsa-miR-17-3p; hsa-miR-144-3p; hsa-miR-31-5p; hsa-miR-149-5p; hsa-miR-191-3p; hsa-miR-18a-5p; hsa-miR-20a-5p; hsa-miR-18b-5p; hsa-miR-199a-3p; hsa-miR-32-5p; hsa-miR-301a-3p; hsa-miR-107; hsa-miR-425-3p; hsa-miR-15a-5p; hsa-let-7e-5p; hsa-miR-20b-5p; hsa-miR-101-3p; hsa-miR-454-3p; hsa-miR-15b-5p; hsa-miR-196b-5p; hsa-miR-93-5p; hsa-let-7g-5p; hsa-miR-17-5p; hsa-miR-195-5p; hsa-miR-424-5p; hsa-mi…
Gene Ontology (miRWalk)	GO0004553 hydrolase activity hydrolyzing o glycosyl compounds	enriched	0.0459136	17	hsa-miR-149-5p; hsa-miR-15a-5p; hsa-let-7e-5p; hsa-miR-93-5p; hsa-miR-98-5p; hsa-miR-16-5p; hsa-miR-26b-5p; hsa-miR-103a-3p; hsa-miR-1260b; hsa-miR-210-3p; hsa-miR-122-5p; hsa-miR-769-3p; hsa-let-7b-5p; hsa-miR-484; hsa-miR-421; hsa-miR-34a-5p; hsa-miR-25-3p
Gene Ontology (miRWalk)	GO0007186 g protein coupled receptor signaling pathway	enriched	0.046112	110	hsa-miR-17-3p; hsa-miR-31-5p; hsa-miR-149-5p; hsa-miR-20a-5p; hsa-miR-107; hsa-miR-126-5p; hsa-let-7e-5p; hsa-miR-101-3p; hsa-miR-93-5p; hsa-miR-17-5p; hsa-miR-195-5p; hsa-miR-98-5p; hsa-miR-142-3p; hsa-miR-27b-3p; hsa-miR-126-3p; hsa-miR-16-5p; hsa-miR-96-5p; hsa-let-7a-5p; hsa-miR-26b-5p; hsa-miR-27a-3p; hsa-miR-19a-3p; hsa-miR-183-5p; hsa-miR-103a-3p; hsa-miR-328-3p; hsa-miR-148b-3p; hsa-miR-1…
Pathways (miRWalk)	hsa05416 Viral myocarditis	enriched	0.0464589	128	hsa-miR-17-3p; hsa-miR-31-5p; hsa-miR-149-5p; hsa-miR-20a-5p; hsa-miR-15a-5p; hsa-let-7e-5p; hsa-miR-1227-3p; hsa-miR-101-3p; hsa-miR-15b-5p; hsa-miR-93-5p; hsa-miR-17-5p; hsa-miR-195-5p; hsa-miR-424-5p; hsa-miR-98-5p; hsa-miR-142-3p; hsa-miR-106b-3p; hsa-miR-16-5p; hsa-miR-96-5p; hsa-let-7a-5p; hsa-let-7f-5p; hsa-miR-26b-5p; hsa-miR-1229-3p; hsa-miR-19a-3p; hsa-miR-183-5p; hsa-miR-103a-3p; hsa-m…
Pathways (miRWalk)	WP623 Oxidative phosphorylation	depleted	0.0464622	73	hsa-miR-17-3p; hsa-miR-149-5p; hsa-miR-15a-5p; hsa-let-7e-5p; hsa-miR-101-3p; hsa-miR-93-5p; hsa-miR-17-5p; hsa-miR-27b-3p; hsa-miR-16-5p; hsa-let-7a-5p; hsa-let-7f-5p; hsa-miR-26b-5p; hsa-miR-1229-3p; hsa-miR-940; hsa-miR-103a-3p; hsa-miR-148b-3p; hsa-miR-92b-3p; hsa-miR-1226-3p; hsa-miR-26a-5p; hsa-miR-30e-5p; hsa-miR-615-3p; hsa-miR-221-3p; hsa-miR-671-5p; hsa-miR-193b-3p; hsa-miR-1-3p; hsa-mi…
Pathways (miRWalk)	P00026 Heterotrimeric G protein signaling pathway Gi alpha and Gs alpha mediated pathway	enriched	0.0464622	111	hsa-miR-149-5p; hsa-miR-20a-5p; hsa-miR-32-5p; hsa-miR-107; hsa-miR-15a-5p; hsa-let-7e-5p; hsa-miR-101-3p; hsa-miR-196b-5p; hsa-miR-93-5p; hsa-miR-17-5p; hsa-miR-98-5p; hsa-miR-142-3p; hsa-miR-27b-3p; hsa-miR-16-5p; hsa-miR-96-5p; hsa-miR-26b-5p; hsa-miR-140-5p; hsa-miR-19a-3p; hsa-miR-103a-3p; hsa-miR-130b-5p; hsa-miR-374a-5p; hsa-miR-598-3p; hsa-miR-148b-3p; hsa-let-7d-5p; hsa-miR-203a-3p; hsa-…
Diseases (miRWalk)	Aneuploidy	enriched	0.0464834	2	hsa-miR-15a-5p; hsa-miR-16-5p
Diseases (miRWalk)	Breast Neoplasms	enriched	0.0464834	81	hsa-miR-31-5p; hsa-miR-20a-5p; hsa-miR-199a-3p; hsa-miR-107; hsa-miR-20b-5p; hsa-miR-196b-5p; hsa-miR-17-5p; hsa-miR-98-5p; hsa-miR-126-3p; hsa-miR-16-5p; hsa-miR-96-5p; hsa-let-7a-5p; hsa-let-7f-5p; hsa-miR-146b-5p; hsa-miR-27a-3p; hsa-miR-103a-3p; hsa-miR-217; hsa-miR-299-5p; hsa-miR-328-3p; hsa-miR-203a-3p; hsa-miR-520c-3p; hsa-miR-375; hsa-miR-1226-3p; hsa-miR-205-5p; hsa-miR-9-5p; hsa-miR-12…
Diseases (miRWalk)	Colorectal Neoplasms	enriched	0.0464834	31	hsa-miR-149-5p; hsa-miR-17-5p; hsa-miR-195-5p; hsa-let-7a-5p; hsa-miR-26b-5p; hsa-miR-148b-3p; hsa-miR-135a-5p; hsa-miR-491-3p; hsa-miR-499b-5p; hsa-miR-9-5p; hsa-miR-337-3p; hsa-miR-141-3p; hsa-miR-362-3p; hsa-miR-216b-5p; hsa-miR-143-3p; hsa-miR-148a-3p; hsa-miR-221-3p; hsa-miR-499a-5p; hsa-miR-181c-5p; hsa-miR-675-5p; hsa-miR-451a; hsa-miR-196a-5p; hsa-miR-760; hsa-miR-135b-5p; hsa-miR-21-5p; …
Diseases (miRWalk)	Hodgkin Disease	enriched	0.0464834	6	hsa-miR-17-5p; hsa-let-7a-5p; hsa-miR-135a-5p; hsa-miR-375; hsa-miR-9-5p; hsa-miR-155-5p
Diseases (miRWalk)	Lung Neoplasms	enriched	0.0464834	42	hsa-miR-31-5p; hsa-let-7b-3p; hsa-miR-20a-5p; hsa-miR-107; hsa-miR-15a-5p; hsa-let-7e-5p; hsa-miR-93-5p; hsa-let-7g-5p; hsa-miR-98-5p; hsa-miR-126-3p; hsa-miR-16-5p; hsa-let-7a-5p; hsa-let-7f-5p; hsa-miR-19a-3p; hsa-miR-183-5p; hsa-let-7e-3p; hsa-miR-200b-3p; hsa-miR-30e-5p; hsa-miR-449c-5p; hsa-miR-221-3p; hsa-miR-1-3p; hsa-miR-29b-3p; hsa-miR-451a; hsa-miR-29c-3p; hsa-miR-197-3p; hsa-miR-429; h…
Diseases (miRWalk)	Neoplasms	enriched	0.0464834	267	hsa-miR-17-3p; hsa-miR-144-3p; hsa-miR-190a-5p; hsa-miR-31-5p; hsa-let-7b-3p; hsa-miR-149-5p; hsa-miR-18a-5p; hsa-miR-20a-5p; hsa-miR-199a-3p; hsa-miR-32-5p; hsa-miR-301a-3p; hsa-miR-107; hsa-miR-15a-5p; hsa-miR-126-5p; hsa-let-7e-5p; hsa-miR-20b-5p; hsa-miR-101-3p; hsa-miR-15b-5p; hsa-miR-196b-5p; hsa-miR-93-5p; hsa-let-7g-5p; hsa-miR-17-5p; hsa-miR-195-5p; hsa-miR-98-5p; hsa-miR-106b-3p; hsa-mi…
Diseases (miRWalk)	Pheochromocytoma	enriched	0.0464834	2	hsa-miR-15a-5p; hsa-miR-16-5p
Diseases (miRWalk)	Polycystic Kidney Diseases	enriched	0.0464834	2	hsa-miR-15a-5p; hsa-miR-17-5p
Gene Ontology (miRWalk)	GO0004872 receptor activity	enriched	0.0465204	140	hsa-miR-17-3p; hsa-miR-144-3p; hsa-miR-31-5p; hsa-miR-149-5p; hsa-miR-20a-5p; hsa-miR-32-5p; hsa-miR-107; hsa-miR-15a-5p; hsa-let-7e-5p; hsa-miR-101-3p; hsa-miR-454-3p; hsa-miR-15b-5p; hsa-miR-93-5p; hsa-miR-17-5p; hsa-miR-195-5p; hsa-miR-98-5p; hsa-miR-27b-3p; hsa-miR-126-3p; hsa-miR-16-5p; hsa-miR-96-5p; hsa-let-7a-5p; hsa-let-7f-5p; hsa-miR-26b-5p; hsa-miR-193a-3p; hsa-miR-19a-3p; hsa-miR-940;…
Gene Ontology (miRWalk)	GO0031730 ccr5 chemokine receptor binding	enriched	0.0465204	12	hsa-miR-20a-5p; hsa-let-7e-5p; hsa-miR-20b-5p; hsa-miR-93-5p; hsa-miR-195-5p; hsa-miR-98-5p; hsa-miR-337-3p; hsa-miR-21-5p; hsa-miR-125a-5p; hsa-miR-155-5p; hsa-miR-125b-5p; hsa-miR-92a-3p
Pathways (miRWalk)	hsa05213 Endometrial cancer	enriched	0.0465281	165	hsa-miR-144-3p; hsa-miR-31-5p; hsa-miR-149-5p; hsa-miR-18a-5p; hsa-miR-20a-5p; hsa-miR-199a-3p; hsa-miR-107; hsa-miR-15a-5p; hsa-miR-101-3p; hsa-miR-454-3p; hsa-miR-15b-5p; hsa-miR-93-5p; hsa-let-7g-5p; hsa-miR-17-5p; hsa-miR-195-5p; hsa-miR-424-5p; hsa-miR-98-5p; hsa-miR-126-3p; hsa-miR-16-5p; hsa-miR-96-5p; hsa-let-7a-5p; hsa-let-7f-5p; hsa-miR-26b-5p; hsa-miR-146b-5p; hsa-miR-27a-3p; hsa-miR-1…
Pathways (miRWalk)	hsa00230 Purine metabolism	enriched	0.0466055	120	hsa-miR-17-3p; hsa-miR-149-5p; hsa-miR-18a-5p; hsa-miR-20a-5p; hsa-miR-15a-5p; hsa-let-7e-5p; hsa-miR-454-3p; hsa-miR-15b-5p; hsa-miR-93-5p; hsa-let-7g-5p; hsa-miR-17-5p; hsa-miR-98-5p; hsa-miR-142-3p; hsa-miR-16-5p; hsa-miR-96-5p; hsa-let-7a-5p; hsa-miR-26b-5p; hsa-miR-27a-3p; hsa-miR-193a-3p; hsa-miR-1229-3p; hsa-miR-183-5p; hsa-miR-103a-3p; hsa-miR-217; hsa-miR-130b-5p; hsa-miR-328-3p; hsa-miR…
Gene Ontology (miRWalk)	GO0007389 pattern specification process	enriched	0.0468159	80	hsa-miR-31-5p; hsa-miR-149-5p; hsa-miR-18a-5p; hsa-miR-20a-5p; hsa-miR-32-5p; hsa-miR-15a-5p; hsa-let-7e-5p; hsa-miR-101-3p; hsa-miR-15b-5p; hsa-miR-93-5p; hsa-miR-98-5p; hsa-miR-106b-3p; hsa-miR-16-5p; hsa-miR-96-5p; hsa-let-7a-5p; hsa-miR-26b-5p; hsa-miR-27a-3p; hsa-miR-1229-3p; hsa-miR-183-5p; hsa-miR-130b-5p; hsa-miR-148b-3p; hsa-miR-124-3p; hsa-miR-562; hsa-miR-92b-3p; hsa-miR-205-5p; hsa-mi…
Gene Ontology (miRWalk)	GO0031941 filamentous actin	depleted	0.0469105	71	hsa-miR-149-5p; hsa-miR-15a-5p; hsa-let-7e-5p; hsa-miR-1227-3p; hsa-miR-93-5p; hsa-miR-17-5p; hsa-miR-16-5p; hsa-let-7a-5p; hsa-miR-26b-5p; hsa-miR-27a-3p; hsa-miR-940; hsa-miR-124-3p; hsa-miR-375; hsa-miR-1226-3p; hsa-miR-9-5p; hsa-miR-423-3p; hsa-miR-326; hsa-miR-377-3p; hsa-miR-143-3p; hsa-miR-221-3p; hsa-miR-106b-5p; hsa-miR-193b-3p; hsa-miR-1-3p; hsa-miR-197-3p; hsa-miR-30c-2-3p; hsa-miR-296…
Gene Ontology (miRWalk)	GO0071474 cellular hyperosmotic response	depleted	0.0469105	3	hsa-miR-342-3p; hsa-miR-320a; hsa-miR-335-5p
Gene Ontology (miRWalk)	GO0006811 ion transport	enriched	0.0469105	105	hsa-miR-149-5p; hsa-miR-18a-5p; hsa-miR-20a-5p; hsa-miR-32-5p; hsa-miR-107; hsa-let-7e-5p; hsa-miR-101-3p; hsa-miR-15b-5p; hsa-miR-196b-5p; hsa-miR-550a-5p; hsa-miR-93-5p; hsa-miR-17-5p; hsa-miR-98-5p; hsa-miR-106b-3p; hsa-miR-27b-3p; hsa-miR-126-3p; hsa-miR-16-5p; hsa-miR-96-5p; hsa-let-7a-5p; hsa-let-7f-5p; hsa-miR-26b-5p; hsa-miR-940; hsa-miR-183-5p; hsa-miR-103a-3p; hsa-miR-328-3p; hsa-miR-14…
Gene Ontology (miRWalk)	GO0030091 protein repair	enriched	0.0469105	5	hsa-miR-149-5p; hsa-miR-106b-3p; hsa-miR-16-5p; hsa-miR-124-3p; hsa-miR-192-5p
Gene Ontology (miRWalk)	GO0035774 positive regulation of insulin secretion involved in cellular response to glucose stimulus	enriched	0.0469105	19	hsa-miR-18a-5p; hsa-miR-20a-5p; hsa-miR-107; hsa-miR-20b-5p; hsa-miR-424-5p; hsa-miR-98-5p; hsa-miR-106b-3p; hsa-miR-26b-5p; hsa-miR-33a-5p; hsa-miR-519c-3p; hsa-miR-505-3p; hsa-miR-330-5p; hsa-miR-199b-5p; hsa-miR-186-5p; hsa-miR-138-5p; hsa-let-7b-5p; hsa-miR-92a-3p; hsa-miR-10b-5p; hsa-miR-335-5p
Gene Ontology (miRWalk)	GO0045736 negative regulation of cyclin dependent protein kinase activity	enriched	0.0469105	96	hsa-miR-17-3p; hsa-miR-190a-5p; hsa-miR-31-5p; hsa-miR-20a-5p; hsa-miR-32-5p; hsa-miR-20b-5p; hsa-miR-101-3p; hsa-miR-93-5p; hsa-let-7g-5p; hsa-miR-17-5p; hsa-miR-98-5p; hsa-miR-16-5p; hsa-miR-96-5p; hsa-let-7a-5p; hsa-let-7f-5p; hsa-miR-26b-5p; hsa-miR-146b-5p; hsa-miR-27a-3p; hsa-miR-1229-3p; hsa-miR-19a-3p; hsa-miR-103a-3p; hsa-miR-363-3p; hsa-miR-519d-3p; hsa-miR-299-5p; hsa-miR-372-3p; hsa-m…
Gene Ontology (miRWalk)	GO0070723 response to cholesterol	enriched	0.0469105	32	hsa-miR-18a-5p; hsa-miR-20a-5p; hsa-miR-101-3p; hsa-miR-93-5p; hsa-miR-17-5p; hsa-miR-98-5p; hsa-miR-142-3p; hsa-miR-140-5p; hsa-miR-19a-3p; hsa-let-7d-5p; hsa-miR-372-3p; hsa-miR-124-3p; hsa-miR-590-5p; hsa-miR-302b-3p; hsa-miR-200b-3p; hsa-miR-200a-3p; hsa-miR-744-5p; hsa-miR-21-5p; hsa-miR-24-3p; hsa-miR-125a-5p; hsa-miR-155-5p; hsa-miR-324-5p; hsa-let-7c-5p; hsa-miR-204-5p; hsa-miR-92a-3p; hs…
Gene Ontology (miRWalk)	GO0080182 histone h3 k4 trimethylation	enriched	0.0469105	19	hsa-miR-20a-5p; hsa-miR-1227-3p; hsa-miR-101-3p; hsa-miR-196b-5p; hsa-miR-17-5p; hsa-miR-16-5p; hsa-miR-26b-5p; hsa-miR-193a-3p; hsa-let-7d-5p; hsa-miR-26a-5p; hsa-miR-221-3p; hsa-miR-1301-3p; hsa-let-7c-5p; hsa-let-7b-5p; hsa-miR-19b-3p; hsa-miR-484; hsa-miR-320a; hsa-miR-335-5p; hsa-miR-320b
Gene Ontology (miRWalk)	GO2000117 negative regulation of cysteine type endopeptidase activity	enriched	0.0469105	5	hsa-miR-93-5p; hsa-miR-98-5p; hsa-miR-26b-5p; hsa-miR-124-3p; hsa-miR-335-5p
Gene Ontology (miRWalk)	GO0046855 inositol phosphate dephosphorylation	enriched	0.0469242	47	hsa-miR-144-3p; hsa-miR-18a-5p; hsa-miR-20a-5p; hsa-miR-32-5p; hsa-miR-107; hsa-miR-15b-5p; hsa-miR-93-5p; hsa-miR-17-5p; hsa-miR-16-5p; hsa-miR-26b-5p; hsa-miR-27a-3p; hsa-miR-19a-3p; hsa-miR-103a-3p; hsa-miR-519d-3p; hsa-miR-217; hsa-miR-375; hsa-miR-26a-5p; hsa-miR-141-3p; hsa-miR-519c-3p; hsa-miR-221-3p; hsa-miR-106b-5p; hsa-miR-193b-3p; hsa-miR-1-3p; hsa-miR-29b-3p; hsa-miR-216a-5p; hsa-miR-…
Gene Ontology (miRWalk)	GO0005525 gtp binding	enriched	0.0469767	193	hsa-miR-17-3p; hsa-miR-31-5p; hsa-miR-149-5p; hsa-miR-18a-5p; hsa-miR-20a-5p; hsa-miR-32-5p; hsa-miR-301a-3p; hsa-miR-107; hsa-miR-15a-5p; hsa-let-7e-5p; hsa-miR-101-3p; hsa-miR-454-3p; hsa-miR-15b-5p; hsa-miR-196b-5p; hsa-miR-93-5p; hsa-let-7g-5p; hsa-miR-17-5p; hsa-miR-195-5p; hsa-miR-98-5p; hsa-miR-142-3p; hsa-miR-27b-3p; hsa-miR-126-3p; hsa-miR-16-5p; hsa-miR-96-5p; hsa-let-7a-5p; hsa-let-7f-…
Gene Ontology (miRWalk)	GO0060749 mammary gland alveolus development	enriched	0.0469767	82	hsa-miR-18a-5p; hsa-miR-20a-5p; hsa-miR-107; hsa-miR-15a-5p; hsa-miR-20b-5p; hsa-miR-101-3p; hsa-miR-15b-5p; hsa-miR-93-5p; hsa-miR-17-5p; hsa-miR-195-5p; hsa-miR-424-5p; hsa-miR-126-3p; hsa-miR-16-5p; hsa-let-7f-5p; hsa-miR-26b-5p; hsa-miR-140-5p; hsa-miR-19a-3p; hsa-miR-183-5p; hsa-miR-103a-3p; hsa-miR-338-3p; hsa-miR-372-3p; hsa-miR-124-3p; hsa-miR-520g-3p; hsa-miR-302d-3p; hsa-miR-205-5p; hsa…
Pathways (miRWalk)	P04374 5HT2 type receptor mediated signaling pathway	enriched	0.0470147	60	hsa-miR-17-3p; hsa-miR-31-5p; hsa-let-7e-5p; hsa-miR-101-3p; hsa-miR-196b-5p; hsa-miR-93-5p; hsa-miR-17-5p; hsa-miR-98-5p; hsa-miR-142-3p; hsa-miR-27b-3p; hsa-miR-16-5p; hsa-miR-96-5p; hsa-miR-26b-5p; hsa-miR-27a-3p; hsa-miR-103a-3p; hsa-miR-124-3p; hsa-miR-92b-3p; hsa-miR-375; hsa-miR-205-5p; hsa-miR-9-5p; hsa-miR-615-3p; hsa-miR-148a-3p; hsa-miR-193b-3p; hsa-miR-1-3p; hsa-miR-29c-3p; hsa-miR-19…
Gene Ontology (miRWalk)	GO0043542 endothelial cell migration	enriched	0.0470911	53	hsa-miR-144-3p; hsa-miR-18a-5p; hsa-miR-20a-5p; hsa-miR-107; hsa-let-7e-5p; hsa-miR-93-5p; hsa-miR-17-5p; hsa-miR-98-5p; hsa-miR-27b-3p; hsa-miR-26b-5p; hsa-miR-193a-3p; hsa-miR-19a-3p; hsa-miR-103a-3p; hsa-miR-519d-3p; hsa-miR-217; hsa-miR-148b-3p; hsa-miR-124-3p; hsa-miR-92b-3p; hsa-miR-375; hsa-miR-26a-5p; hsa-miR-141-3p; hsa-miR-615-3p; hsa-miR-519c-3p; hsa-miR-221-3p; hsa-miR-106b-5p; hsa-mi…
Pathways (miRWalk)	P05730 Endogenous cannabinoid signaling	enriched	0.0472578	30	hsa-let-7e-5p; hsa-miR-101-3p; hsa-miR-93-5p; hsa-miR-17-5p; hsa-miR-98-5p; hsa-miR-27b-3p; hsa-miR-16-5p; hsa-miR-26b-5p; hsa-miR-103a-3p; hsa-miR-124-3p; hsa-miR-92b-3p; hsa-miR-1-3p; hsa-miR-29c-3p; hsa-miR-197-3p; hsa-miR-30a-5p; hsa-miR-744-5p; hsa-miR-21-5p; hsa-miR-155-5p; hsa-miR-324-5p; hsa-miR-186-5p; hsa-miR-181a-5p; hsa-miR-100-5p; hsa-let-7b-5p; hsa-miR-331-3p; hsa-miR-589-3p; hsa-mi…
Gene Ontology (miRWalk)	GO0005856 cytoskeleton	enriched	0.0472693	184	hsa-miR-17-3p; hsa-miR-31-5p; hsa-miR-149-5p; hsa-miR-18a-5p; hsa-miR-20a-5p; hsa-miR-199a-3p; hsa-miR-32-5p; hsa-miR-301a-3p; hsa-miR-107; hsa-miR-15a-5p; hsa-let-7e-5p; hsa-miR-1227-3p; hsa-miR-20b-5p; hsa-miR-101-3p; hsa-miR-454-3p; hsa-miR-15b-5p; hsa-miR-196b-5p; hsa-miR-93-5p; hsa-let-7g-5p; hsa-miR-17-5p; hsa-miR-195-5p; hsa-miR-424-5p; hsa-miR-98-5p; hsa-miR-142-3p; hsa-miR-126-3p; hsa-mi…
Gene Ontology (miRWalk)	GO0045214 sarcomere organization	depleted	0.0474377	55	hsa-miR-149-5p; hsa-miR-1227-3p; hsa-miR-98-5p; hsa-miR-16-5p; hsa-miR-26b-5p; hsa-miR-183-5p; hsa-miR-124-3p; hsa-miR-375; hsa-miR-1226-3p; hsa-miR-26a-5p; hsa-miR-326; hsa-miR-615-3p; hsa-miR-221-3p; hsa-miR-1303; hsa-miR-193b-3p; hsa-miR-1-3p; hsa-miR-197-3p; hsa-miR-133a-3p; hsa-miR-744-5p; hsa-miR-21-5p; hsa-miR-122-5p; hsa-miR-99b-5p; hsa-miR-222-3p; hsa-miR-10a-5p; hsa-miR-877-5p; hsa-miR-…
Gene Ontology (miRWalk)	GO0006351 transcription dna dependent	enriched	0.0474377	312	hsa-miR-17-3p; hsa-miR-144-3p; hsa-miR-31-5p; hsa-miR-149-5p; hsa-miR-18a-5p; hsa-miR-20a-5p; hsa-miR-18b-5p; hsa-miR-199a-3p; hsa-miR-32-5p; hsa-miR-301a-3p; hsa-miR-107; hsa-miR-425-3p; hsa-miR-15a-5p; hsa-let-7e-5p; hsa-miR-20b-5p; hsa-miR-101-3p; hsa-miR-454-3p; hsa-miR-15b-5p; hsa-miR-196b-5p; hsa-miR-93-5p; hsa-let-7g-5p; hsa-miR-17-5p; hsa-miR-195-5p; hsa-miR-424-5p; hsa-miR-98-5p; hsa-miR…
Pathways (miRWalk)	P00036 Interleukin signaling pathway	enriched	0.0474794	169	hsa-miR-144-3p; hsa-miR-190a-5p; hsa-miR-31-5p; hsa-miR-149-5p; hsa-miR-20a-5p; hsa-miR-199a-3p; hsa-miR-15a-5p; hsa-let-7e-5p; hsa-miR-20b-5p; hsa-miR-101-3p; hsa-miR-15b-5p; hsa-miR-93-5p; hsa-let-7g-5p; hsa-miR-17-5p; hsa-miR-195-5p; hsa-miR-424-5p; hsa-miR-98-5p; hsa-miR-126-3p; hsa-miR-16-5p; hsa-miR-96-5p; hsa-let-7a-5p; hsa-let-7f-5p; hsa-miR-26b-5p; hsa-miR-146b-5p; hsa-miR-27a-3p; hsa-mi…
Pathways (miRWalk)	WP1544 MicroRNAs in cardiomyocyte hypertrophy	enriched	0.0474794	140	hsa-miR-144-3p; hsa-miR-31-5p; hsa-miR-149-5p; hsa-miR-20a-5p; hsa-miR-199a-3p; hsa-miR-32-5p; hsa-miR-15a-5p; hsa-let-7e-5p; hsa-miR-20b-5p; hsa-miR-101-3p; hsa-miR-15b-5p; hsa-miR-93-5p; hsa-miR-17-5p; hsa-miR-195-5p; hsa-miR-424-5p; hsa-miR-98-5p; hsa-miR-142-3p; hsa-miR-126-3p; hsa-miR-16-5p; hsa-let-7a-5p; hsa-miR-26b-5p; hsa-miR-146b-5p; hsa-miR-140-5p; hsa-miR-27a-3p; hsa-miR-940; hsa-miR-…
Gene Ontology (miRWalk)	GO0006511 ubiquitin dependent protein catabolic process	enriched	0.0475551	134	hsa-miR-31-5p; hsa-miR-149-5p; hsa-miR-18a-5p; hsa-miR-20a-5p; hsa-miR-32-5p; hsa-miR-107; hsa-miR-15a-5p; hsa-let-7e-5p; hsa-miR-1227-3p; hsa-miR-101-3p; hsa-miR-15b-5p; hsa-miR-93-5p; hsa-miR-17-5p; hsa-miR-424-5p; hsa-miR-98-5p; hsa-miR-106b-3p; hsa-miR-27b-3p; hsa-miR-16-5p; hsa-miR-96-5p; hsa-let-7a-5p; hsa-let-7f-5p; hsa-miR-26b-5p; hsa-miR-27a-3p; hsa-miR-1229-3p; hsa-miR-19a-3p; hsa-miR-9…
Gene Ontology (miRWalk)	GO0070141 response to uv a	enriched	0.0475551	53	hsa-miR-20a-5p; hsa-miR-15a-5p; hsa-miR-15b-5p; hsa-miR-93-5p; hsa-miR-17-5p; hsa-miR-195-5p; hsa-miR-424-5p; hsa-miR-16-5p; hsa-let-7a-5p; hsa-let-7f-5p; hsa-miR-26b-5p; hsa-miR-27a-3p; hsa-miR-19a-3p; hsa-miR-183-5p; hsa-miR-338-3p; hsa-miR-302d-3p; hsa-miR-9-5p; hsa-miR-19b-1-5p; hsa-miR-302b-3p; hsa-miR-520b; hsa-miR-449a; hsa-miR-374b-5p; hsa-miR-302a-3p; hsa-miR-143-3p; hsa-miR-302c-3p; hsa…
Gene Ontology (miRWalk)	GO0000082 g1 s transition of mitotic cell cycle	enriched	0.0475927	220	hsa-miR-190a-5p; hsa-miR-31-5p; hsa-miR-149-5p; hsa-miR-18a-5p; hsa-miR-20a-5p; hsa-miR-18b-5p; hsa-miR-32-5p; hsa-miR-107; hsa-miR-15a-5p; hsa-let-7e-5p; hsa-miR-20b-5p; hsa-miR-101-3p; hsa-miR-15b-5p; hsa-miR-196b-5p; hsa-miR-93-5p; hsa-let-7g-5p; hsa-miR-17-5p; hsa-miR-195-5p; hsa-miR-424-5p; hsa-miR-98-5p; hsa-miR-142-3p; hsa-miR-106b-3p; hsa-miR-27b-3p; hsa-miR-126-3p; hsa-miR-16-5p; hsa-miR…
Gene Ontology (miRWalk)	GO0042403 thyroid hormone metabolic process	enriched	0.0477769	5	hsa-let-7e-5p; hsa-miR-26b-5p; hsa-miR-124-3p; hsa-miR-92b-3p; hsa-miR-335-5p
Pathways (miRWalk)	P00019 Endothelin signaling pathway	enriched	0.0480038	120	hsa-miR-17-3p; hsa-miR-31-5p; hsa-miR-149-5p; hsa-miR-199a-3p; hsa-miR-32-5p; hsa-miR-15a-5p; hsa-miR-101-3p; hsa-miR-15b-5p; hsa-miR-196b-5p; hsa-miR-93-5p; hsa-miR-17-5p; hsa-miR-424-5p; hsa-miR-98-5p; hsa-miR-142-3p; hsa-miR-27b-3p; hsa-miR-126-3p; hsa-miR-16-5p; hsa-miR-96-5p; hsa-let-7a-5p; hsa-miR-26b-5p; hsa-miR-146b-5p; hsa-miR-103a-3p; hsa-miR-519d-3p; hsa-miR-148b-3p; hsa-let-7d-5p; hsa…
Gene Ontology (miRWalk)	GO0042472 inner ear morphogenesis	enriched	0.0486476	70	hsa-miR-31-5p; hsa-miR-20a-5p; hsa-miR-32-5p; hsa-miR-107; hsa-miR-15a-5p; hsa-let-7e-5p; hsa-miR-101-3p; hsa-miR-454-3p; hsa-miR-424-5p; hsa-miR-98-5p; hsa-miR-142-3p; hsa-miR-126-3p; hsa-miR-16-5p; hsa-let-7f-5p; hsa-miR-26b-5p; hsa-miR-140-5p; hsa-miR-27a-3p; hsa-miR-183-5p; hsa-miR-103a-3p; hsa-miR-148b-3p; hsa-miR-124-3p; hsa-miR-375; hsa-miR-19b-1-5p; hsa-miR-141-3p; hsa-miR-615-3p; hsa-miR…
Pathways (miRWalk)	P00035 Interferon gamma signaling pathway	enriched	0.0486514	72	hsa-miR-20a-5p; hsa-miR-199a-3p; hsa-miR-15a-5p; hsa-miR-15b-5p; hsa-miR-93-5p; hsa-miR-17-5p; hsa-miR-195-5p; hsa-miR-424-5p; hsa-miR-98-5p; hsa-miR-27b-3p; hsa-miR-16-5p; hsa-let-7a-5p; hsa-miR-26b-5p; hsa-miR-183-5p; hsa-miR-103a-3p; hsa-miR-130b-5p; hsa-miR-135a-5p; hsa-miR-203a-3p; hsa-miR-124-3p; hsa-miR-92b-3p; hsa-miR-375; hsa-miR-9-5p; hsa-miR-423-3p; hsa-miR-33a-5p; hsa-miR-766-3p; hsa-…
Pathways (miRWalk)	hsa00471 D Glutamine and D glutamate metabolism	depleted	0.0487539	7	hsa-miR-1226-3p; hsa-miR-193b-3p; hsa-miR-93-3p; hsa-miR-7-5p; hsa-miR-99a-5p; hsa-miR-335-5p; hsa-miR-185-5p
Gene Ontology (miRWalk)	GO0000287 magnesium ion binding	enriched	0.0488194	143	hsa-miR-144-3p; hsa-miR-149-5p; hsa-miR-18a-5p; hsa-miR-20a-5p; hsa-miR-32-5p; hsa-miR-107; hsa-miR-15a-5p; hsa-let-7e-5p; hsa-miR-101-3p; hsa-miR-454-3p; hsa-miR-15b-5p; hsa-miR-196b-5p; hsa-miR-93-5p; hsa-miR-17-5p; hsa-miR-195-5p; hsa-miR-424-5p; hsa-miR-98-5p; hsa-miR-16-5p; hsa-miR-96-5p; hsa-let-7a-5p; hsa-miR-26b-5p; hsa-miR-27a-3p; hsa-miR-1229-3p; hsa-miR-19a-3p; hsa-miR-940; hsa-miR-183…
Gene Ontology (miRWalk)	GO0048593 camera type eye morphogenesis	enriched	0.0488194	72	hsa-miR-31-5p; hsa-miR-149-5p; hsa-miR-20a-5p; hsa-miR-107; hsa-miR-15a-5p; hsa-let-7e-5p; hsa-miR-20b-5p; hsa-miR-101-3p; hsa-miR-15b-5p; hsa-miR-93-5p; hsa-miR-17-5p; hsa-miR-195-5p; hsa-miR-126-3p; hsa-miR-16-5p; hsa-miR-26b-5p; hsa-miR-140-5p; hsa-miR-20a-3p; hsa-miR-148b-3p; hsa-miR-372-3p; hsa-miR-124-3p; hsa-miR-92b-3p; hsa-miR-520g-3p; hsa-miR-302d-3p; hsa-miR-205-5p; hsa-miR-9-5p; hsa-mi…
Gene Ontology (miRWalk)	GO0043231 intracellular membrane bounded organelle	enriched	0.0491722	215	hsa-miR-17-3p; hsa-miR-31-5p; hsa-miR-149-5p; hsa-miR-18a-5p; hsa-miR-20a-5p; hsa-miR-199a-3p; hsa-miR-32-5p; hsa-miR-107; hsa-miR-15a-5p; hsa-let-7e-5p; hsa-miR-101-3p; hsa-miR-454-3p; hsa-miR-15b-5p; hsa-miR-196b-5p; hsa-miR-550a-5p; hsa-miR-93-5p; hsa-let-7g-5p; hsa-miR-17-5p; hsa-miR-195-5p; hsa-miR-98-5p; hsa-miR-142-3p; hsa-miR-106b-3p; hsa-miR-27b-3p; hsa-miR-126-3p; hsa-miR-16-5p; hsa-miR…
Gene Ontology (miRWalk)	GO0000084 s phase of mitotic cell cycle	enriched	0.0495791	184	hsa-miR-190a-5p; hsa-miR-31-5p; hsa-miR-149-5p; hsa-miR-18a-5p; hsa-miR-20a-5p; hsa-miR-107; hsa-miR-15a-5p; hsa-let-7e-5p; hsa-miR-20b-5p; hsa-miR-101-3p; hsa-miR-15b-5p; hsa-miR-93-5p; hsa-miR-17-5p; hsa-miR-195-5p; hsa-miR-424-5p; hsa-miR-98-5p; hsa-miR-142-3p; hsa-miR-27b-3p; hsa-miR-16-5p; hsa-miR-96-5p; hsa-let-7a-5p; hsa-let-7f-5p; hsa-miR-26b-5p; hsa-miR-146b-5p; hsa-miR-27a-3p; hsa-miR-1…
Gene Ontology (miRWalk)	GO0006661 phosphatidylinositol biosynthetic process	enriched	0.0495791	110	hsa-miR-144-3p; hsa-miR-149-5p; hsa-miR-18a-5p; hsa-miR-20a-5p; hsa-miR-32-5p; hsa-miR-107; hsa-let-7e-5p; hsa-miR-101-3p; hsa-miR-15b-5p; hsa-miR-93-5p; hsa-miR-17-5p; hsa-miR-98-5p; hsa-miR-106b-3p; hsa-miR-27b-3p; hsa-miR-126-3p; hsa-miR-16-5p; hsa-let-7a-5p; hsa-miR-26b-5p; hsa-miR-140-5p; hsa-miR-27a-3p; hsa-miR-1229-3p; hsa-miR-19a-3p; hsa-miR-103a-3p; hsa-miR-519d-3p; hsa-miR-217; hsa-miR-…
Gene Ontology (miRWalk)	GO0008652 cellular amino acid biosynthetic process	enriched	0.0495791	49	hsa-miR-17-3p; hsa-miR-149-5p; hsa-miR-20a-5p; hsa-miR-107; hsa-let-7e-5p; hsa-miR-17-5p; hsa-miR-16-5p; hsa-let-7a-5p; hsa-let-7f-5p; hsa-miR-26b-5p; hsa-miR-27a-3p; hsa-miR-1229-3p; hsa-miR-937-3p; hsa-miR-940; hsa-miR-183-5p; hsa-miR-124-3p; hsa-miR-504-5p; hsa-miR-615-3p; hsa-miR-193b-3p; hsa-miR-1-3p; hsa-miR-196a-5p; hsa-miR-1260b; hsa-miR-296-3p; hsa-miR-744-5p; hsa-miR-122-5p; hsa-miR-99b…
Gene Ontology (miRWalk)	GO0044281 small molecule metabolic process	enriched	0.0495791	285	hsa-miR-17-3p; hsa-miR-144-3p; hsa-miR-31-5p; hsa-miR-149-5p; hsa-miR-18a-5p; hsa-miR-20a-5p; hsa-miR-18b-5p; hsa-miR-199a-3p; hsa-miR-32-5p; hsa-miR-301a-3p; hsa-miR-107; hsa-miR-425-3p; hsa-miR-15a-5p; hsa-miR-2116-3p; hsa-miR-126-5p; hsa-let-7e-5p; hsa-miR-101-3p; hsa-miR-15b-5p; hsa-miR-196b-5p; hsa-miR-550a-5p; hsa-miR-93-5p; hsa-let-7g-5p; hsa-miR-17-5p; hsa-miR-195-5p; hsa-miR-424-5p; hsa-…
Gene Ontology (miRWalk)	GO0001658 branching involved in ureteric bud morphogenesis	enriched	0.0495859	115	hsa-miR-18a-5p; hsa-miR-20a-5p; hsa-miR-199a-3p; hsa-miR-32-5p; hsa-miR-301a-3p; hsa-miR-15a-5p; hsa-let-7e-5p; hsa-miR-101-3p; hsa-miR-454-3p; hsa-miR-15b-5p; hsa-miR-196b-5p; hsa-miR-93-5p; hsa-let-7g-5p; hsa-miR-17-5p; hsa-miR-195-5p; hsa-miR-98-5p; hsa-miR-16-5p; hsa-miR-96-5p; hsa-let-7a-5p; hsa-let-7f-5p; hsa-miR-26b-5p; hsa-miR-140-5p; hsa-miR-136-5p; hsa-miR-19a-3p; hsa-miR-103a-3p; hsa-m…
Gene Ontology (miRWalk)	GO0005097 rab gtpase activator activity	enriched	0.0499228	65	hsa-miR-149-5p; hsa-miR-191-3p; hsa-miR-20a-5p; hsa-miR-15a-5p; hsa-let-7e-5p; hsa-miR-101-3p; hsa-miR-93-5p; hsa-let-7g-5p; hsa-miR-17-5p; hsa-miR-98-5p; hsa-miR-27b-3p; hsa-miR-96-5p; hsa-miR-26b-5p; hsa-miR-940; hsa-miR-103a-3p; hsa-miR-328-3p; hsa-let-7d-5p; hsa-miR-124-3p; hsa-miR-92b-3p; hsa-miR-375; hsa-miR-30e-3p; hsa-miR-221-5p; hsa-miR-9-5p; hsa-miR-92b-5p; hsa-miR-504-5p; hsa-miR-26a-5…
Gene Ontology (miRWalk)	GO0070411 i smad binding	enriched	0.0499228	59	hsa-miR-18a-5p; hsa-miR-20a-5p; hsa-miR-301a-3p; hsa-miR-101-3p; hsa-miR-454-3p; hsa-miR-15b-5p; hsa-miR-93-5p; hsa-miR-17-5p; hsa-miR-424-5p; hsa-miR-98-5p; hsa-miR-142-3p; hsa-miR-16-5p; hsa-miR-26b-5p; hsa-miR-140-5p; hsa-miR-19a-3p; hsa-miR-103a-3p; hsa-miR-217; hsa-let-7d-5p; hsa-miR-124-3p; hsa-miR-1226-3p; hsa-miR-483-3p; hsa-miR-200b-3p; hsa-miR-26a-5p; hsa-miR-200a-3p; hsa-miR-221-3p; hs…
Gene Ontology (miRWalk)	GO0007205 protein kinase c activating g protein coupled receptor signaling pathway	enriched	0.0499947	35	hsa-miR-149-5p; hsa-miR-20a-5p; hsa-miR-107; hsa-miR-101-3p; hsa-miR-27b-3p; hsa-miR-16-5p; hsa-miR-96-5p; hsa-let-7a-5p; hsa-miR-26b-5p; hsa-miR-148b-3p; hsa-miR-203a-3p; hsa-miR-124-3p; hsa-miR-375; hsa-miR-483-3p; hsa-miR-9-5p; hsa-miR-766-3p; hsa-miR-615-3p; hsa-miR-106b-5p; hsa-miR-1-3p; hsa-miR-181c-5p; hsa-miR-199a-5p; hsa-miR-21-5p; hsa-miR-224-5p; hsa-miR-877-5p; hsa-miR-155-5p; hsa-miR-…
