# Supplementary material for: Common diseases alter the physiological age-related blood microRNA profile
Source: Nat Commun. 2020 Nov 24;11:5958. doi: 10.1038/s41467-020-19665-1 (PMC7686493; doi:10.1038/s41467-020-19665-1)
Supplement: Supplementary file 7 — Supplementary Data 4 [file 41467_2020_19665_MOESM7_ESM.xlsx]

## Sheet: DCvsPC
miRNA	linear PC	non-linear DC	Difference DC-abs(PC)	distance from sline	direction
hsa-miR-6889-3p	-0.0198253	0.343284	0.323459	0.20912	DOWN
hsa-miR-6737-3p	0.00070552	0.30577	0.305065	0.197409	UP
hsa-miR-6508-5p	-0.0124529	0.302832	0.290379	0.186082	DOWN
hsa-miR-4313	-0.00734276	0.297786	0.290443	0.186074	DOWN
hsa-miR-4649-3p	-0.00745768	0.292306	0.284848	0.182072	DOWN
hsa-miR-1238-3p	-0.0276431	0.309055	0.281411	0.179699	DOWN
hsa-miR-1304-3p	0.00608065	0.279188	0.273108	0.176469	UP
hsa-miR-6069	-0.015892	0.283892	0.268	0.170159	DOWN
hsa-miR-6800-3p	-0.00382964	0.27228	0.26845	0.170118	DOWN
hsa-miR-6865-3p	-0.0699561	0.338958	0.269002	0.169986	DOWN
hsa-miR-3162-3p	-0.0227166	0.285779	0.263062	0.166735	DOWN
hsa-miR-4725-5p	-0.0133107	0.274047	0.260736	0.164869	DOWN
hsa-miR-1539	-0.0412816	0.300004	0.258723	0.163621	DOWN
hsa-miR-2116-3p	-0.0299338	0.287689	0.257755	0.163019	DOWN
hsa-miR-33b-3p	-0.0455159	0.297472	0.251957	0.158822	DOWN
hsa-miR-191-3p	-0.0847779	0.337968	0.25319	0.158678	DOWN
hsa-miR-425-3p	-0.0443669	0.295795	0.251428	0.158473	DOWN
hsa-miR-1234-3p	-0.0108492	0.259135	0.248286	0.155733	DOWN
hsa-miR-4310	-0.0696561	0.317341	0.247685	0.155194	DOWN
hsa-miR-149-5p	-0.0921924	0.339104	0.246911	0.154184	DOWN
hsa-let-7b-3p	-0.0948056	0.338658	0.243853	0.152005	DOWN
hsa-miR-6819-3p	-0.105376	0.345476	0.2401	0.149299	DOWN
hsa-miR-4665-3p	0.00992938	0.238206	0.228277	0.145429	UP
hsa-miR-6813-3p	-0.0337223	0.264809	0.231087	0.144048	DOWN
hsa-miR-6797-3p	-0.0647733	0.29545	0.230677	0.14357	DOWN
hsa-miR-4787-3p	-0.0185172	0.24842	0.229903	0.142669	DOWN
hsa-miR-1281	-0.0520856	0.278603	0.226518	0.140917	DOWN
hsa-miR-1228-3p	-0.0331892	0.253323	0.220133	0.136152	DOWN
hsa-miR-6515-3p	-0.0390199	0.254985	0.215965	0.133308	DOWN
hsa-miR-4664-3p	-0.0324033	0.24279	0.210387	0.12906	DOWN
hsa-miR-6851-3p	-0.110991	0.321763	0.210773	0.12862	DOWN
hsa-miR-940	-0.000935942	0.21362	0.212684	0.128593	DOWN
hsa-miR-4758-3p	-0.0826325	0.291458	0.208825	0.127915	DOWN
hsa-miR-1825	-0.113346	0.311837	0.198491	0.119986	DOWN
hsa-miR-5787	0.0384495	0.230267	0.191817	0.119315	UP
hsa-miR-6869-5p	0.0625819	0.253332	0.190751	0.117743	UP
hsa-miR-4515	-0.0263563	0.22131	0.194954	0.117434	DOWN
hsa-miR-664b-5p	0.0636906	0.250984	0.187293	0.115316	UP
hsa-miR-6757-3p	-0.140608	0.331041	0.190433	0.114213	DOWN
hsa-miR-6824-3p	-0.0884476	0.276491	0.188043	0.113362	DOWN
hsa-miR-6777-3p	-0.0367219	0.225026	0.188304	0.113143	DOWN
hsa-miR-6763-3p	-0.0927318	0.278731	0.185999	0.111818	DOWN
hsa-miR-4698	-0.0903282	0.274798	0.18447	0.110833	DOWN
hsa-miR-6731-3p	-0.0922733	0.276632	0.184359	0.110697	DOWN
hsa-miR-4433a-5p	-0.111778	0.295338	0.18356	0.1096	DOWN
hsa-miR-4701-5p	-0.0690998	0.24824	0.17914	0.107429	DOWN
hsa-miR-6870-3p	-0.0893515	0.264327	0.174976	0.104278	DOWN
hsa-miR-6752-3p	-0.0649873	0.239608	0.174621	0.104175	DOWN
hsa-miR-3190-5p	-0.134079	0.30888	0.174801	0.103142	DOWN
hsa-miR-98-3p	-0.175305	0.347206	0.171901	0.10157	DOWN
hsa-miR-6880-3p	-0.0909975	0.26208	0.171083	0.101533	DOWN
hsa-miR-1237-3p	-0.0626835	0.232935	0.170252	0.101006	DOWN
hsa-miR-6858-3p	-0.119435	0.288663	0.169228	0.0994529	DOWN
hsa-miR-3150b-5p	-0.0503021	0.217809	0.167507	0.0986002	DOWN
hsa-miR-6848-3p	-0.120631	0.28425	0.16362	0.095527	DOWN
hsa-miR-6861-3p	-0.125544	0.286939	0.161396	0.0938702	DOWN
hsa-miR-1229-5p	0.142423	0.297156	0.154733	0.0925329	UP
hsa-miR-3180-5p	-0.135268	0.291174	0.155906	0.089864	DOWN
hsa-miR-6795-3p	-0.183396	0.3366	0.153204	0.088318	DOWN
hsa-miR-486-3p	-0.139235	0.290221	0.150986	0.086365	DOWN
hsa-let-7f-1-3p	-0.209375	0.355963	0.146588	0.0843588	DOWN
hsa-miR-550a-5p	-0.11847	0.265725	0.147255	0.0842356	DOWN
hsa-miR-7150	0.114709	0.257617	0.142908	0.0835283	UP
hsa-miR-5571-5p	-0.0799504	0.224206	0.144255	0.0827015	DOWN
hsa-miR-4312	-0.200554	0.345141	0.144587	0.0826128	DOWN
hsa-miR-4436b-5p	-0.00847302	0.159438	0.150965	0.0817506	DOWN
hsa-miR-563	-0.17431	0.317326	0.143017	0.080811	DOWN
hsa-miR-6855-3p	-0.149895	0.292316	0.142421	0.0802563	DOWN
hsa-miR-6792-3p	-0.10717	0.245658	0.138488	0.0784917	DOWN
hsa-miR-767-3p	-0.119805	0.258217	0.138412	0.0780809	DOWN
hsa-miR-1267	-0.185902	0.324517	0.138615	0.0778818	DOWN
hsa-miR-5739	0.0331349	0.165361	0.132227	0.0772946	UP
hsa-miR-3614-5p	-0.172009	0.309775	0.137767	0.0770271	DOWN
hsa-miR-933	-0.0803079	0.216285	0.135977	0.0767832	DOWN
hsa-miR-1972	0.0571788	0.185417	0.128238	0.0747701	UP
hsa-miR-4721	0.0744254	0.202818	0.128393	0.0743243	UP
hsa-miR-602	-0.0784874	0.209645	0.131157	0.073274	DOWN
hsa-miR-4485-3p	0.169609	0.295792	0.126183	0.0728286	UP
hsa-miR-4646-3p	-0.128947	0.259961	0.131014	0.0726852	DOWN
hsa-miR-6743-3p	-0.0571447	0.188356	0.131211	0.0723385	DOWN
hsa-miR-1238-5p	-0.0563541	0.187265	0.130911	0.0720676	DOWN
hsa-miR-6507-3p	-0.241528	0.367903	0.126375	0.0708563	DOWN
hsa-miR-4484	-0.193911	0.322417	0.128506	0.0708075	DOWN
hsa-miR-6732-3p	-0.0584759	0.186104	0.127628	0.0697773	DOWN
hsa-miR-1973	0.194369	0.312441	0.118072	0.06796	UP
hsa-miR-8063	0.0782423	0.197458	0.119216	0.067866	UP
hsa-miR-4741	0.096894	0.216312	0.119418	0.0673526	UP
hsa-miR-664a-5p	0.162263	0.280054	0.117791	0.0664683	UP
hsa-miR-6798-3p	-0.117438	0.236718	0.11928	0.0648953	DOWN
hsa-miR-4652-3p	-0.142395	0.260236	0.117841	0.0631864	DOWN
hsa-miR-6784-3p	-0.0363646	0.157009	0.120645	0.0625343	DOWN
hsa-miR-6749-5p	0.0686921	0.176531	0.107838	0.0603184	UP
hsa-miR-6769b-5p	0.0358435	0.144897	0.109054	0.060201	UP
hsa-miR-1252-3p	-0.00497128	0.131144	0.126173	0.0594391	DOWN
hsa-miR-3935	0.100662	0.208389	0.107727	0.0591504	UP
hsa-miR-4728-3p	-0.0569804	0.16974	0.11276	0.0586292	DOWN
hsa-miR-548ai	-0.245595	0.354038	0.108443	0.0580227	DOWN
hsa-miR-5096	0.0836982	0.186773	0.103075	0.0565539	UP
hsa-miR-6132	0.0267537	0.132573	0.105819	0.0562975	UP
hsa-miR-7108-3p	-0.139929	0.24605	0.106121	0.0551366	DOWN
hsa-miR-1229-3p	-0.124323	0.229706	0.105383	0.0550719	DOWN
hsa-miR-3675-3p	-0.0406167	0.150277	0.109661	0.0546424	DOWN
hsa-miR-6503-3p	-0.0567222	0.162758	0.106035	0.0535764	DOWN
hsa-miR-494-3p	0.0492062	0.147819	0.0986126	0.0535031	UP
hsa-miR-6884-3p	-0.194123	0.298413	0.10429	0.0534295	DOWN
hsa-miR-3679-3p	-0.0386667	0.147038	0.108372	0.0533928	DOWN
hsa-miR-7114-3p	-0.0906913	0.192675	0.101984	0.0525796	DOWN
hsa-miR-4730	-0.0704137	0.173691	0.103277	0.0525625	DOWN
hsa-miR-1227-3p	-0.178699	0.281153	0.102454	0.0519706	DOWN
hsa-miR-3195	0.153195	0.25102	0.0978258	0.0518296	UP
hsa-miR-4714-5p	-0.0984291	0.198656	0.100227	0.0515108	DOWN
hsa-miR-7974	-0.226907	0.326862	0.0999546	0.0512915	DOWN
hsa-miR-335-5p	0.0743078	0.168957	0.094649	0.051015	UP
hsa-miR-7107-5p	0.060866	0.15539	0.0945235	0.0509748	UP
hsa-miR-4697-3p	-0.137929	0.236856	0.098927	0.0502123	DOWN
hsa-miR-5699-5p	0.0127138	0.117221	0.104507	0.0500775	UP
hsa-miR-1908-3p	-0.101921	0.199663	0.0977428	0.0497962	DOWN
hsa-miR-939-5p	0.0369157	0.132161	0.0952456	0.0497314	UP
hsa-miR-6765-3p	-0.0198801	0.127909	0.108029	0.0492477	DOWN
hsa-miR-6766-3p	-0.100312	0.197107	0.0967954	0.0490881	DOWN
hsa-miR-1183	0.125027	0.218888	0.093861	0.048938	UP
hsa-miR-4800-5p	0.0288085	0.124581	0.0957725	0.0486301	UP
hsa-miR-3663-3p	0.180726	0.271183	0.0904573	0.0473149	UP
hsa-miR-619-5p	0.0375976	0.129537	0.0919396	0.0472595	UP
hsa-miR-4640-3p	-0.203074	0.297371	0.0942961	0.0464566	DOWN
hsa-miR-1910-5p	0.180411	0.268609	0.0881982	0.0456645	UP
hsa-miR-4485-5p	0.0593916	0.145388	0.0859966	0.0447811	UP
hsa-miR-6716-3p	-0.0757049	0.167632	0.0919275	0.0445199	DOWN
hsa-miR-4749-3p	-0.150687	0.241291	0.0906037	0.0440723	DOWN
hsa-miR-6826-5p	0.0677288	0.152401	0.0846719	0.0440369	UP
hsa-miR-3613-3p	-0.193398	0.283141	0.0897431	0.0430585	DOWN
hsa-miR-6877-3p	-0.158521	0.247443	0.088922	0.0427073	DOWN
hsa-miR-1268a	0.0893805	0.172524	0.0831432	0.042616	UP
hsa-miR-1260a	-0.0666391	0.156723	0.0900836	0.0424835	DOWN
hsa-miR-4419b	0.0848847	0.167334	0.0824491	0.0422777	UP
hsa-miR-6085	0.0436496	0.127887	0.0842371	0.04216	UP
hsa-miR-4459	0.0203601	0.111579	0.0912188	0.0419387	UP
hsa-miR-7110-5p	0.130348	0.214224	0.083876	0.0418731	UP
hsa-miR-663a	0.0471262	0.13039	0.0832637	0.0418422	UP
hsa-miR-203a-3p	-0.080773	0.167974	0.0872015	0.0413486	DOWN
hsa-miR-6812-3p	-0.17892	0.266292	0.0873723	0.0413136	DOWN
hsa-miR-6759-3p	-0.0672075	0.155485	0.0882779	0.041181	DOWN
hsa-miR-6728-3p	-0.148036	0.233664	0.0856285	0.0407108	DOWN
hsa-miR-7111-3p	-0.121567	0.206341	0.0847745	0.0407004	DOWN
hsa-miR-6730-3p	-0.078527	0.164766	0.086239	0.0405014	DOWN
hsa-miR-6890-3p	-0.107743	0.191926	0.0841827	0.040191	DOWN
hsa-miR-23c	-0.270209	0.352815	0.0826061	0.0401258	DOWN
hsa-miR-21-5p	0.0349812	0.117984	0.0830029	0.0396699	UP
hsa-miR-6756-3p	-0.0522641	0.139872	0.0876083	0.039185	DOWN
hsa-miR-6776-3p	-0.192087	0.276233	0.0841457	0.0391091	DOWN
hsa-miR-3927-5p	-0.0561953	0.142711	0.0865157	0.0388048	DOWN
hsa-miR-2355-5p	-0.015531	0.113311	0.0977804	0.0387575	DOWN
hsa-miR-483-3p	-0.108151	0.19001	0.0818587	0.0385354	DOWN
hsa-miR-5100	0.038071	0.118712	0.0806405	0.038419	UP
hsa-miR-4420	-0.0192472	0.11479	0.0955427	0.0383006	DOWN
hsa-miR-6790-3p	-0.115566	0.196752	0.0811869	0.0381518	DOWN
hsa-miR-4767	0.0749821	0.151167	0.0761848	0.0380529	UP
hsa-miR-1470	-0.0459049	0.13311	0.0872051	0.0380253	DOWN
hsa-miR-6775-3p	-0.0568367	0.142096	0.085259	0.0379207	DOWN
hsa-miR-7114-5p	0.0231343	0.10824	0.0851062	0.0377153	UP
hsa-miR-337-3p	-0.164287	0.13854	-0.0257471	0.037512	DOWN
hsa-miR-6840-3p	0.0706176	0.145798	0.0751804	0.0372996	UP
hsa-miR-4455	0.036867	0.116328	0.0794608	0.0372211	UP
hsa-miR-4785	0.122698	0.199587	0.0768888	0.0371593	UP
hsa-miR-6885-3p	-0.232225	0.312425	0.0802005	0.037081	DOWN
hsa-miR-491-3p	-0.195442	0.170973	-0.0244682	0.0368967	DOWN
hsa-miR-449a	-0.0231952	0.11504	0.091845	0.0365457	DOWN
hsa-miR-4522	-0.0547003	0.0490519	-0.00564841	0.0363832	DOWN
hsa-miR-1291	0.132979	0.208926	0.0759473	0.0362871	UP
hsa-miR-1273h-3p	0.0581121	0.132439	0.0743273	0.0361357	UP
hsa-miR-4668-5p	0.0851288	0.15862	0.0734916	0.0360512	UP
hsa-miR-874-5p	-0.0186307	0.111147	0.0925161	0.0353994	DOWN
hsa-miR-548m	0.0665168	0.0489111	-0.0176057	0.0353117	UP
hsa-miR-4512	0.178229	0.252203	0.0739745	0.0352989	UP
hsa-miR-5591-5p	0.190072	0.165147	-0.0249251	0.0351201	UP
hsa-miR-4720-5p	0.0930543	0.0686241	-0.0244302	0.0349946	UP
hsa-miR-548ag	0.0546839	0.0428186	-0.0118652	0.0349105	UP
hsa-miR-4453	-0.0126486	0.107527	0.0948788	0.0348213	DOWN
hsa-miR-1273f	0.08305	0.154606	0.0715558	0.0347386	UP
hsa-miR-1253	-0.0434738	0.0452807	0.00180693	0.0346213	DOWN
hsa-miR-6760-5p	-0.213988	0.291291	0.0773028	0.0345005	DOWN
hsa-miR-5583-3p	0.0892515	0.0661972	-0.0230543	0.0344701	UP
hsa-miR-4690-3p	0.0350809	0.11152	0.0764388	0.0343335	UP
hsa-miR-302d-5p	-0.0454709	0.046685	0.00121407	0.0342218	DOWN
hsa-miR-548b-3p	-0.103428	0.179341	0.0759126	0.0341394	DOWN
hsa-miR-936	-0.0209346	0.0373067	0.0163721	0.0339441	DOWN
hsa-miR-214-5p	-0.111165	0.0940876	-0.0170771	0.033943	DOWN
hsa-miR-6776-5p	-0.0440551	0.126031	0.0819759	0.0336419	DOWN
hsa-miR-4775	-0.204038	0.184745	-0.0192921	0.0335896	DOWN
hsa-miR-548am-5p	0.0342388	0.109943	0.0757045	0.0335019	UP
hsa-miR-8065	-0.0324542	0.117035	0.0845809	0.0332568	DOWN
hsa-miR-136-5p	-0.123385	0.197337	0.0739519	0.0330541	DOWN
hsa-miR-451a	-0.06107	0.0567027	-0.00436721	0.0329726	DOWN
hsa-miR-6811-3p	-0.133009	0.115373	-0.0176363	0.032733	DOWN
hsa-miR-7855-5p	-0.0259219	0.112206	0.0862842	0.0327151	DOWN
hsa-miR-3620-3p	-0.0154965	0.106537	0.0910406	0.0327122	DOWN
hsa-miR-6834-3p	-0.0794366	0.154961	0.0755247	0.0326317	DOWN
hsa-miR-3120-3p	0.048561	0.119333	0.0707718	0.0324317	UP
hsa-miR-3679-5p	0.0378003	0.110957	0.0731569	0.0323159	UP
hsa-miR-6841-3p	-0.203114	0.277513	0.0743992	0.0322121	DOWN
hsa-miR-135a-3p	0.0515092	0.121399	0.0698895	0.0321461	UP
hsa-miR-134-3p	-0.0371364	0.0451378	0.00800143	0.0321384	DOWN
hsa-miR-4634	0.177089	0.246671	0.0695813	0.0320999	UP
hsa-miR-18a-3p	0.160072	0.229907	0.0698356	0.0319229	UP
hsa-miR-486-5p	0.0394563	0.0397089	0.000252605	0.0319141	UP
hsa-miR-6895-3p	-0.0347379	0.0444411	0.00970323	0.0318457	DOWN
hsa-miR-6739-5p	-0.0292251	0.113032	0.0838073	0.0316798	DOWN
hsa-miR-4728-5p	0.201142	0.268967	0.0678251	0.0316746	UP
hsa-miR-518d-3p	-0.138899	0.122505	-0.0163938	0.0315226	DOWN
hsa-miR-484	0.0554502	0.123927	0.0684769	0.0315172	UP
hsa-miR-455-3p	0.0108004	0.0352384	0.024438	0.0313425	UP
hsa-miR-4677-5p	-0.049904	0.0522406	0.00233663	0.0312935	DOWN
hsa-miR-574-3p	0.0262915	0.10262	0.0763284	0.031274	UP
hsa-miR-518a-5p	-0.125782	0.110733	-0.0150488	0.0312676	DOWN
hsa-miR-653-3p	0.0928582	0.0733478	-0.0195104	0.0312429	UP
hsa-miR-6130	-0.0364988	0.0458549	0.00935611	0.0312282	DOWN
hsa-miR-1246	-0.0199195	0.107011	0.0870919	0.0311423	DOWN
hsa-miR-4502	-0.0122901	0.0381259	0.0258358	0.0309692	DOWN
hsa-miR-5571-3p	-0.00962829	0.0376934	0.0280651	0.0308392	DOWN
hsa-miR-4524b-5p	-0.0579412	0.0573877	-0.000553451	0.0307669	DOWN
hsa-miR-4659b-3p	0.137038	0.205102	0.0680641	0.0307113	UP
hsa-miR-6508-3p	0.0147952	0.0363021	0.0215069	0.0304248	UP
hsa-miR-3942-5p	-0.0412517	0.0488746	0.00762292	0.030423	DOWN
hsa-miR-5196-3p	-0.171049	0.242404	0.0713543	0.030209	DOWN
hsa-miR-3160-5p	-0.0477001	0.0524889	0.00478883	0.0300461	DOWN
hsa-miR-6774-3p	-0.044531	0.050886	0.00635501	0.0300381	DOWN
hsa-miR-4491	0.0190528	0.0370842	0.0180314	0.0299985	UP
hsa-miR-4795-5p	0.0413764	0.0425151	0.00113876	0.0299099	UP
hsa-miR-219a-5p	-0.100694	0.0904391	-0.0102545	0.0298442	DOWN
hsa-miR-3656	0.18352	0.166029	-0.0174917	0.0298347	UP
hsa-miR-3927-3p	-0.00304067	0.0376332	0.0345926	0.0298062	DOWN
hsa-miR-128-3p	0.145724	0.212635	0.0669111	0.0298053	UP
hsa-miR-5581-3p	-0.0339938	0.0468603	0.0128665	0.029326	DOWN
hsa-miR-4507	0.116461	0.0977494	-0.0187118	0.0291068	UP
hsa-miR-520h	0.0405327	0.0431	0.00256734	0.0290717	UP
hsa-miR-4769-3p	-0.201324	0.271335	0.0700113	0.02907	DOWN
hsa-miR-505-3p	-0.00438708	0.0385832	0.0341961	0.0290567	DOWN
hsa-miR-551b-5p	0.0175146	0.0379353	0.0204207	0.0289987	UP
hsa-miR-22-5p	0.0562598	0.120724	0.0644643	0.0285612	UP
hsa-miR-4700-3p	-0.243041	0.310733	0.0676917	0.028506	DOWN
hsa-miR-6814-5p	-0.0558383	0.0588252	0.00298692	0.0284575	DOWN
hsa-miR-675-5p	-0.0572277	0.0596574	0.00242976	0.0284532	DOWN
hsa-miR-411-3p	-0.130221	0.118652	-0.011569	0.0284325	DOWN
hsa-miR-4786-3p	0.00832182	0.0381623	0.0298405	0.0284188	UP
hsa-miR-6501-5p	-0.0131936	0.041124	0.0279304	0.0282529	DOWN
hsa-miR-33b-5p	-0.0844847	0.0791104	-0.00537424	0.0282372	DOWN
hsa-miR-196a-5p	-0.0477311	0.0545646	0.00683345	0.0282229	DOWN
hsa-miR-4524a-3p	-0.060421	0.0619205	0.00149948	0.0281945	DOWN
hsa-miR-219a-2-3p	-0.000342351	0.0390189	0.0386766	0.028102	DOWN
hsa-miR-4715-3p	0.00300546	0.0387414	0.0357359	0.0280732	UP
hsa-miR-5187-3p	-0.121941	0.111577	-0.010364	0.0280575	DOWN
hsa-miR-1244	0.0781095	0.0656964	-0.0124131	0.0280165	UP
hsa-miR-6744-3p	-0.0321952	0.0475861	0.0153909	0.0279715	DOWN
hsa-miR-6513-3p	0.0573278	0.120772	0.0634443	0.0279034	UP
hsa-miR-6726-3p	-0.100854	0.0931629	-0.00769074	0.0278806	DOWN
hsa-miR-145-3p	0.0663086	0.0575747	-0.00873388	0.0278735	UP
hsa-miR-2681-3p	0.0439572	0.045764	0.00180683	0.0278158	UP
hsa-miR-6812-5p	0.0401985	0.107124	0.0669258	0.0278016	UP
hsa-miR-6509-5p	0.0518874	0.0494323	-0.00245504	0.0277428	UP
hsa-miR-4256	-0.039253	0.0509357	0.0116828	0.0277104	DOWN
hsa-miR-323a-5p	-0.0455124	0.0540017	0.00848927	0.0276982	DOWN
hsa-miR-3928-5p	0.197062	0.259622	0.0625601	0.0276866	UP
hsa-miR-138-2-3p	-0.102503	0.169303	0.0667995	0.0275013	DOWN
hsa-miR-4774-3p	0.00475084	0.0392054	0.0344546	0.027499	UP
hsa-miR-4722-3p	-0.0443376	0.0536298	0.00929222	0.0274976	DOWN
hsa-miR-6832-3p	-0.217806	0.207765	-0.0100415	0.0274714	DOWN
hsa-miR-548ak	-0.123878	0.114138	-0.00973979	0.0274669	DOWN
hsa-miR-6892-3p	-0.0657612	0.135899	0.0701383	0.0274025	DOWN
hsa-miR-1207-3p	-0.0254627	0.0456474	0.0201847	0.0274014	DOWN
hsa-miR-4480	0.0543811	0.0511359	-0.00324524	0.0273634	UP
hsa-miR-3660	-0.00497162	0.0405188	0.0355472	0.0272334	DOWN
hsa-miR-4750-3p	-0.0668302	0.136568	0.0697381	0.0272095	DOWN
hsa-miR-548as-5p	-0.200642	0.190431	-0.0102118	0.0271876	DOWN
hsa-miR-4764-3p	-0.0229184	0.0450069	0.0220886	0.0271869	DOWN
hsa-miR-27a-5p	-0.0304102	0.047789	0.0173789	0.0271211	DOWN
hsa-miR-298	0.00751807	0.039536	0.0320179	0.0270605	UP
hsa-miR-718	0.117511	0.179511	0.0619996	0.0270278	UP
hsa-miR-7977	-0.0409371	0.115348	0.0744109	0.0269999	DOWN
hsa-miR-3144-5p	0.0331821	0.0429113	0.00972923	0.0269882	UP
hsa-miR-10a-5p	0.0294093	0.0993647	0.0699554	0.0269448	UP
hsa-miR-337-5p	-0.18599	0.175572	-0.0104176	0.0268965	DOWN
hsa-miR-425-5p	0.247993	0.232751	-0.015242	0.026817	UP
hsa-miR-5001-3p	-0.0400834	0.0523657	0.0122823	0.0267669	DOWN
hsa-miR-523-3p	-0.0763311	0.0746766	-0.00165451	0.0267481	DOWN
hsa-miR-6871-5p	0.0602503	0.121751	0.0615009	0.0267274	UP
hsa-miR-1285-3p	0.0492023	0.112466	0.0632637	0.0266753	UP
hsa-miR-3937	-0.0949055	0.0896953	-0.00521017	0.0266633	DOWN
hsa-miR-5705	-0.00817271	0.0416868	0.0335141	0.0266398	DOWN
hsa-miR-1284	-0.0529748	0.0592644	0.00628965	0.0266372	DOWN
hsa-miR-6715a-3p	-0.059416	0.0631321	0.00371606	0.0266343	DOWN
hsa-miR-4724-5p	0.00228539	0.0402872	0.0380018	0.026588	UP
hsa-miR-644a	-0.0176988	0.0440446	0.0263458	0.0265716	DOWN
hsa-miR-7156-3p	0.0780874	0.0674956	-0.0105918	0.0265679	UP
hsa-miR-5702	-0.00188197	0.0407747	0.0388927	0.0265401	DOWN
hsa-miR-4482-3p	0.0201811	0.0407335	0.0205523	0.0265056	UP
hsa-miR-6767-3p	-0.109979	0.102956	-0.00702316	0.0265013	DOWN
hsa-miR-1911-3p	-0.0140441	0.0431882	0.0291442	0.0264508	DOWN
hsa-miR-6818-3p	-0.0171081	0.0440366	0.0269286	0.0264181	DOWN
hsa-miR-6510-5p	0.201831	0.262383	0.060552	0.0264148	UP
hsa-miR-370-5p	-0.0900345	0.0859764	-0.0040581	0.0263981	DOWN
hsa-miR-513a-5p	-0.0370154	0.111735	0.0747193	0.0263084	DOWN
hsa-miR-1273c	0.150018	0.211947	0.0619288	0.0262732	UP
hsa-miR-218-5p	-0.0205285	0.0453172	0.0247887	0.0261611	DOWN
hsa-miR-598-3p	-0.169272	0.159507	-0.00976498	0.0261523	DOWN
hsa-miR-7856-5p	0.00821815	0.0404778	0.0322597	0.0261051	UP
hsa-miR-6791-3p	-0.00623819	0.0418844	0.0356462	0.0260954	DOWN
hsa-miR-6502-3p	0.0133638	0.0405646	0.0272008	0.0260927	UP
hsa-miR-3169	-0.0562518	0.0618516	0.0055998	0.0260725	DOWN
hsa-miR-518b	-0.0895928	0.155328	0.0657348	0.0260665	DOWN
hsa-miR-6788-5p	0.203052	0.190864	-0.0121881	0.0260495	UP
hsa-miR-8086	0.073353	0.0646438	-0.00870926	0.0260382	UP
hsa-miR-5186	0.0155508	0.040786	0.0252352	0.025998	UP
hsa-miR-143-5p	-0.0110755	0.0429704	0.0318949	0.0259766	DOWN
hsa-miR-6072	-0.101607	0.0963348	-0.00527192	0.0259707	DOWN
hsa-miR-4684-5p	-0.0239016	0.0466403	0.0227387	0.0259518	DOWN
hsa-miR-3133	0.0913195	0.0790297	-0.0122899	0.0259135	UP
hsa-miR-4534	0.147191	0.208527	0.061336	0.0258729	UP
hsa-miR-4716-5p	-0.157449	0.222024	0.0645743	0.0258722	DOWN
hsa-miR-6512-3p	-0.017823	0.0448441	0.0270211	0.0258368	DOWN
hsa-miR-155-3p	0.0464544	0.0490569	0.00260246	0.0257652	UP
hsa-miR-8079	-0.114695	0.108163	-0.0065319	0.0257424	DOWN
hsa-miR-1294	-0.0523315	0.0599773	0.00764576	0.0256986	DOWN
hsa-miR-4761-3p	-0.10678	0.101252	-0.00552838	0.0256655	DOWN
hsa-miR-671-3p	-0.126428	0.189837	0.0634096	0.0255937	DOWN
hsa-miR-518f-5p	-0.0911538	0.0879781	-0.00317562	0.0255702	DOWN
hsa-miR-433-3p	-0.0356733	0.0517007	0.0160274	0.0255385	DOWN
hsa-miR-6499-3p	-0.110513	0.104718	-0.005795	0.0255352	DOWN
hsa-miR-3615	-0.0515617	0.0597283	0.00816655	0.0255334	DOWN
hsa-miR-6864-3p	-0.0821248	0.0807396	-0.0013852	0.0254942	DOWN
hsa-miR-4663	-0.0175996	0.0451658	0.0275662	0.0254659	DOWN
hsa-miR-6815-3p	0.149755	0.210493	0.0607376	0.0254346	UP
hsa-miR-6878-5p	0.0050667	0.0412628	0.0361961	0.0254277	UP
hsa-miR-6835-5p	0.0650034	0.0596678	-0.00533567	0.0254072	UP
hsa-miR-3925-3p	-0.181227	0.172889	-0.00833854	0.0253327	DOWN
hsa-miR-4254	-0.0210628	0.0463693	0.0253065	0.0253184	DOWN
hsa-miR-595	0.00406668	0.0414609	0.0373942	0.0252875	UP
hsa-miR-1236-3p	-0.123749	0.116991	-0.006758	0.0252743	DOWN
hsa-miR-6817-5p	-0.0165033	0.0450628	0.0285595	0.0252673	DOWN
hsa-miR-7853-5p	-0.138996	0.131255	-0.00774128	0.0252172	DOWN
hsa-miR-497-3p	-0.0143921	0.0445698	0.0301777	0.0251978	DOWN
hsa-miR-6785-3p	-0.184461	0.24892	0.0644594	0.0251783	DOWN
hsa-miR-3653-5p	-0.191031	0.183359	-0.00767243	0.0251444	DOWN
hsa-miR-6838-3p	-0.0358659	0.0522382	0.0163723	0.0251249	DOWN
hsa-miR-3942-3p	0.0215989	0.0423216	0.0207226	0.0251236	UP
hsa-miR-133a-3p	-0.0330735	0.0510341	0.0179606	0.0251206	DOWN
hsa-miR-4687-5p	0.00479213	0.0919475	0.0871554	0.0250658	UP
hsa-miR-6078	-0.0343043	0.0516193	0.0173151	0.0250652	DOWN
hsa-miR-583	-0.0958601	0.092702	-0.00315809	0.0249857	DOWN
hsa-miR-128-1-5p	0.194596	0.253549	0.0589525	0.0249755	UP
hsa-miR-651-3p	0.0891326	0.0784107	-0.0107219	0.0249704	UP
hsa-miR-3686	0.037815	0.0465155	0.00870049	0.0249431	UP
hsa-miR-3152-5p	0.0182888	0.0420902	0.0238014	0.0249395	UP
hsa-miR-380-3p	0.0804474	0.0713869	-0.00906049	0.0249295	UP
hsa-miR-3655	-0.117558	0.180062	0.0625045	0.0248502	DOWN
hsa-miR-6758-5p	0.0387811	0.0470078	0.0082267	0.0248004	UP
hsa-miR-6739-3p	-0.120304	0.114544	-0.00575999	0.0247614	DOWN
hsa-miR-3154	0.135349	0.123218	-0.0121302	0.0246808	UP
hsa-miR-3126-3p	-0.0548574	0.0626412	0.00778378	0.0246754	DOWN
hsa-miR-661	-0.0740581	0.0755979	0.00153981	0.0246479	DOWN
hsa-miR-5006-5p	-0.025428	0.102547	0.0771192	0.0245969	DOWN
hsa-miR-7106-5p	0.0119415	0.0420292	0.0300877	0.0245773	UP
hsa-miR-6814-3p	-0.0515352	0.0608388	0.0093036	0.0245553	DOWN
hsa-miR-216a-3p	0.0490588	0.0516603	0.00260158	0.024498	UP
hsa-miR-4481	0.0536236	0.0539853	0.00036167	0.0244909	UP
hsa-miR-4479	-0.0797742	0.0801872	0.000412961	0.0244745	DOWN
hsa-miR-4501	-0.0106175	0.0444106	0.0337931	0.0244708	DOWN
hsa-miR-488-5p	0.0252055	0.0435973	0.0183918	0.0244685	UP
hsa-miR-510-5p	-0.0349554	0.052555	0.0175996	0.0244673	DOWN
hsa-miR-8074	-0.0360335	0.0530498	0.0170162	0.0244522	DOWN
hsa-miR-7151-5p	-0.0583374	0.0650534	0.00671604	0.0244335	DOWN
hsa-miR-4747-3p	-0.187743	0.18096	-0.00678251	0.0244279	DOWN
hsa-miR-5683	-0.118505	0.113371	-0.00513392	0.0244205	DOWN
hsa-miR-558	0.0214427	0.0430162	0.0215735	0.0244137	UP
hsa-miR-1286	-0.0582926	0.0650502	0.00675753	0.0244124	DOWN
hsa-miR-625-3p	-0.127032	0.121227	-0.00580565	0.0243775	DOWN
hsa-miR-2276-5p	0.0132358	0.0422829	0.0290471	0.0243703	UP
hsa-miR-3591-3p	-0.0292118	0.0502888	0.021077	0.0243574	DOWN
hsa-miR-6810-3p	-0.273741	0.334262	0.0605209	0.0243449	DOWN
hsa-miR-3607-3p	0.0803075	0.137152	0.0568447	0.0243436	UP
hsa-miR-4706	-0.229471	0.224007	-0.00546415	0.0243428	DOWN
hsa-miR-1203	0.0144542	0.0423824	0.0279281	0.0243351	UP
hsa-miR-1288-5p	-0.144529	0.13774	-0.00678938	0.0243337	DOWN
hsa-miR-19a-5p	-0.0884253	0.0873711	-0.00105422	0.0242979	DOWN
hsa-miR-3975	-0.059757	0.0661464	0.00638931	0.0242679	DOWN
hsa-miR-6857-3p	-0.216014	0.279016	0.0630024	0.0242598	DOWN
hsa-miR-3960	0.226269	0.282416	0.0561474	0.0242402	UP
hsa-miR-516a-3p	-0.15422	0.147275	-0.00694579	0.0242277	DOWN
hsa-miR-6126	0.0723792	0.129383	0.0570036	0.024225	UP
hsa-miR-5708	-0.0191981	0.0988813	0.0796832	0.0242085	DOWN
hsa-miR-4693-5p	-0.0601777	0.0664965	0.00631885	0.0241996	DOWN
hsa-miR-5579-5p	-0.106536	0.103027	-0.00350907	0.0241713	DOWN
hsa-miR-3171	0.0576872	0.116175	0.0584874	0.0241705	UP
hsa-let-7f-5p	-0.233234	0.228011	-0.00522237	0.0241673	DOWN
hsa-miR-758-3p	-0.0621207	0.0678085	0.00568779	0.0241595	DOWN
hsa-miR-548az-5p	0.0241688	0.0437224	0.0195536	0.0241554	UP
hsa-miR-3664-3p	0.0384847	0.0476176	0.0091329	0.0241263	UP
hsa-miR-656-3p	-0.0168148	0.0463781	0.0295633	0.0240849	DOWN
hsa-miR-4639-3p	-0.144086	0.137664	-0.00642244	0.0240821	DOWN
hsa-miR-7158-5p	0.0548957	0.113713	0.0588174	0.0240706	UP
hsa-miR-4708-3p	-0.0224899	0.0481554	0.0256655	0.0240668	DOWN
hsa-miR-607	0.0522687	0.0537741	0.00150539	0.024046	UP
hsa-miR-487b-3p	-0.12247	0.117499	-0.00497061	0.0240358	DOWN
hsa-miR-6873-5p	0.109101	0.097702	-0.0113993	0.0240317	UP
hsa-miR-3190-3p	0.193136	0.183955	-0.00918121	0.0240075	UP
hsa-miR-4803	0.0977284	0.0872111	-0.0105173	0.0239863	UP
hsa-miR-6513-5p	-0.0594591	0.0663401	0.00688098	0.0239446	DOWN
hsa-miR-4321	0.0937012	0.150044	0.0563428	0.0239264	UP
hsa-miR-503-3p	-0.0522512	0.0620005	0.00974927	0.0239057	DOWN
hsa-miR-7-2-3p	-0.131827	0.126361	-0.00546629	0.0238764	DOWN
hsa-miR-378a-5p	0.16073	0.151092	-0.00963841	0.0238628	UP
hsa-miR-1912	0.0526581	0.0541875	0.00152947	0.0238602	UP
hsa-miR-199a-5p	-0.0397894	0.0554597	0.0156703	0.023848	DOWN
hsa-miR-4443	-0.0442725	0.0577118	0.0134393	0.0238317	DOWN
hsa-miR-7109-5p	0.0961232	0.152373	0.0562497	0.0238049	UP
hsa-miR-6750-3p	-0.047603	0.0595248	0.0119218	0.0237888	DOWN
hsa-miR-4795-3p	-0.115593	0.111593	-0.00399913	0.0237886	DOWN
hsa-miR-4661-5p	-0.00387913	0.0438406	0.0399615	0.0237826	DOWN
hsa-miR-147a	-0.00216101	0.0436257	0.0414647	0.0237498	DOWN
hsa-miR-23a-3p	0.147305	0.205616	0.0583108	0.0237481	UP
hsa-miR-548au-3p	-0.031468	0.0518944	0.0204264	0.0237087	DOWN
hsa-miR-494-5p	-0.211897	0.207126	-0.00477085	0.0236834	DOWN
hsa-miR-1324	0.0127261	0.0429498	0.0302237	0.0236833	UP
hsa-miR-6820-5p	0.0607804	0.118174	0.0573938	0.0236804	UP
hsa-miR-421	0.0962973	0.152367	0.0560693	0.023676	UP
hsa-miR-5586-3p	0.0192017	0.0434692	0.0242675	0.0236709	UP
hsa-miR-7160-5p	0.0278532	0.0949008	0.0670477	0.0236603	UP
hsa-miR-4671-5p	-0.0966294	0.0951044	-0.00152505	0.023657	DOWN
hsa-miR-29a-5p	-0.0678788	0.132777	0.0648987	0.0236552	DOWN
hsa-miR-3918	0.0488961	0.0525194	0.00362329	0.023654	UP
hsa-miR-6770-5p	-0.0794134	0.0809688	0.00155542	0.0236364	DOWN
hsa-miR-3129-3p	-0.0399784	0.0558677	0.0158892	0.0235619	DOWN
hsa-miR-3941	0.00793276	0.0430298	0.0350971	0.0235585	UP
hsa-miR-1266-5p	0.0578273	0.0574085	-0.000418816	0.023556	UP
hsa-miR-153-5p	-0.183305	0.177603	-0.00570172	0.0235551	DOWN
hsa-miR-6888-5p	-0.0224931	0.0486991	0.026206	0.0235506	DOWN
hsa-miR-452-5p	-0.00480889	0.0924773	0.0876684	0.0235344	DOWN
hsa-miR-342-5p	-0.0160264	0.0467296	0.0307032	0.0235337	DOWN
hsa-miR-3123	-0.0227929	0.0488261	0.0260333	0.0235254	DOWN
hsa-miR-6514-5p	-0.0846543	0.0852886	0.000634292	0.023525	DOWN
hsa-miR-539-3p	-0.0480224	0.0600719	0.0120495	0.0235092	DOWN
hsa-miR-3672	0.0497429	0.0530944	0.00335147	0.0235091	UP
hsa-miR-4727-3p	0.0581944	0.0577068	-0.000487634	0.0234853	UP
hsa-miR-524-3p	-0.138628	0.133303	-0.00532502	0.0234763	DOWN
hsa-miR-4731-5p	-0.00955614	0.0452113	0.0356552	0.0234623	DOWN
hsa-miR-5002-3p	-0.0636193	0.0696543	0.00603495	0.0234508	DOWN
hsa-miR-214-3p	0.0392923	0.0486453	0.00935299	0.0234374	UP
hsa-miR-663b	-0.0849202	0.0856258	0.000705517	0.0234304	DOWN
hsa-miR-3622b-3p	-0.0749092	0.0777658	0.00285652	0.0234255	DOWN
hsa-miR-6787-5p	0.107052	0.0966038	-0.0104486	0.0234129	UP
hsa-miR-6809-3p	-0.0585904	0.0664329	0.00784251	0.0234005	DOWN
hsa-miR-4474-5p	-0.078398	0.0804985	0.00210057	0.0233823	DOWN
hsa-miR-3164	0.141442	0.1991	0.0576578	0.0233668	UP
hsa-miR-4270	0.198389	0.254907	0.056518	0.0233514	UP
hsa-miR-4301	-0.0498201	0.0612519	0.0114318	0.0233504	DOWN
hsa-miR-3122	0.0308971	0.0460544	0.0151573	0.0233503	UP
hsa-miR-95-3p	-0.0944323	0.156075	0.0616425	0.0233416	DOWN
hsa-miR-4282	0.0194444	0.0438685	0.0244241	0.0233036	UP
hsa-miR-6734-3p	-0.0319027	0.0525176	0.0206149	0.0232997	DOWN
hsa-miR-4789-3p	0.0450702	0.0511523	0.00608216	0.0232889	UP
hsa-miR-580-3p	0.00892107	0.043288	0.0343669	0.0232874	UP
hsa-miR-876-3p	0.101522	0.091621	-0.00990064	0.0232824	UP
hsa-miR-186-3p	0.0400487	0.0491043	0.00905559	0.0232747	UP
hsa-miR-1264	-0.132639	0.12795	-0.00468884	0.0232696	DOWN
hsa-miR-7843-5p	-0.0302975	0.0519014	0.0216039	0.0232594	DOWN
hsa-miR-6087	0.170918	0.162566	-0.00835247	0.0232394	UP
hsa-miR-196b-5p	-0.269092	0.264351	-0.00474057	0.0231833	DOWN
hsa-miR-612	-0.0743357	0.0776696	0.00333386	0.0231567	DOWN
hsa-miR-548a-3p	-0.0942944	0.0937834	-0.000510943	0.0231478	DOWN
hsa-miR-4314	0.0527572	0.055058	0.00230078	0.0231369	UP
hsa-miR-153-3p	0.0881447	0.0799779	-0.00816676	0.0231361	UP
hsa-miR-4766-3p	-0.0254509	0.0501765	0.0247256	0.0231324	DOWN
hsa-miR-15a-3p	-0.194187	0.189617	-0.00457031	0.0231047	DOWN
hsa-miR-1271-5p	0.0453101	0.10501	0.0597002	0.0231034	UP
hsa-miR-548am-3p	-0.0186039	0.0973009	0.078697	0.0230377	DOWN
hsa-miR-2117	-0.0387818	0.0559045	0.0171227	0.0230118	DOWN
hsa-miR-548d-3p	-0.182286	0.17733	-0.00495611	0.0230083	DOWN
hsa-miR-378g	-0.00749135	0.0452687	0.0377774	0.0229936	DOWN
hsa-miR-135b-5p	0.0127333	0.08968	0.0769466	0.0229665	UP
hsa-miR-5693	-0.0528135	0.0634351	0.0106217	0.0229503	DOWN
hsa-miR-623	0.0354607	0.0478407	0.01238	0.0229371	UP
hsa-miR-4470	0.0279578	0.0457588	0.017801	0.0229252	UP
hsa-miR-18b-3p	-0.207742	0.268966	0.061224	0.0228992	DOWN
hsa-miR-30c-1-3p	0.0272958	0.0937994	0.0665036	0.0228979	UP
hsa-miR-2682-5p	-0.0942043	0.0940699	-0.000134463	0.0228708	DOWN
hsa-miR-384	-0.00264529	0.0445857	0.0419404	0.0228655	DOWN
hsa-miR-4280	0.166058	0.15809	-0.00796786	0.0228581	UP
hsa-miR-3692-5p	-0.0280778	0.0514722	0.0233944	0.0228421	DOWN
hsa-miR-586	-0.0382589	0.108372	0.0701134	0.0228292	DOWN
hsa-miR-29c-5p	0.215842	0.207881	-0.00796078	0.0227313	UP
hsa-miR-300	-0.0992345	0.0985931	-0.000641374	0.0227108	DOWN
hsa-miR-4772-5p	0.151158	0.142729	-0.00842895	0.0227018	UP
hsa-miR-5009-3p	0.173124	0.165615	-0.00750949	0.0226987	UP
hsa-miR-6773-3p	-0.118118	0.115348	-0.00276947	0.0226959	DOWN
hsa-miR-597-5p	-0.039379	0.0565626	0.0171836	0.0226757	DOWN
hsa-miR-4436a	0.147588	0.139008	-0.00857983	0.0226716	UP
hsa-miR-3943	0.00240034	0.0442396	0.0418393	0.0226398	UP
hsa-miR-1323	-0.0554962	0.0654255	0.00992929	0.0226225	DOWN
hsa-miR-616-5p	-0.0200227	0.0488877	0.028865	0.0226033	DOWN
hsa-miR-6773-5p	0.0126302	0.0440303	0.0314001	0.0225998	UP
hsa-miR-6808-3p	-0.159668	0.154935	-0.00473301	0.0225994	DOWN
hsa-miR-770-5p	0.0898204	0.144154	0.0543337	0.0225869	UP
hsa-miR-5089-3p	-0.0745571	0.0786007	0.0040436	0.0225474	DOWN
hsa-miR-329-3p	-0.0632929	0.0705982	0.00730528	0.0224859	DOWN
hsa-miR-3130-5p	-0.000684848	0.0447118	0.044027	0.0224855	DOWN
hsa-miR-508-3p	-0.0867754	0.0883616	0.00158619	0.0224848	DOWN
hsa-miR-642a-3p	0.202025	0.25715	0.0551248	0.0224818	UP
hsa-miR-4449	0.213832	0.268284	0.0544525	0.0224787	UP
hsa-miR-4769-5p	0.0822212	0.0759366	-0.00628461	0.0224754	UP
hsa-miR-6895-5p	0.12442	0.115085	-0.00933504	0.0224728	UP
hsa-miR-4802-5p	-0.0264228	0.0512889	0.0248661	0.022425	DOWN
hsa-miR-1265	0.0574432	0.0585308	0.0010876	0.0223936	UP
hsa-miR-8058	-0.019391	0.0489365	0.0295455	0.0223673	DOWN
hsa-miR-599	-0.0658627	0.0725185	0.00665579	0.0223536	DOWN
hsa-miR-7702	-0.0571901	0.0668063	0.00961622	0.0223388	DOWN
hsa-miR-5197-5p	-0.0151724	0.0477524	0.0325799	0.0223212	DOWN
hsa-miR-202-3p	-0.024844	0.0508359	0.0259919	0.0223057	DOWN
hsa-miR-500a-5p	0.182164	0.175424	-0.00673992	0.0222741	UP
hsa-miR-137	0.0137987	0.0444239	0.0306252	0.0222589	UP
hsa-miR-105-5p	-0.0161361	0.0481032	0.0319671	0.0222403	DOWN
hsa-miR-550a-3-5p	-0.0631639	0.0708175	0.00765364	0.0222321	DOWN
hsa-miR-99a-3p	-0.084667	0.0869862	0.00231919	0.0222148	DOWN
hsa-miR-4489	-0.0539387	0.0649665	0.0110278	0.0222084	DOWN
hsa-miR-3124-5p	-0.0476621	0.0613829	0.0137209	0.0221866	DOWN
hsa-miR-6804-5p	-0.00819967	0.0462467	0.038047	0.022172	DOWN
hsa-miR-548ax	-0.148347	0.144488	-0.00385913	0.0221252	DOWN
hsa-miR-4537	-0.0563417	0.0665425	0.0102008	0.0221142	DOWN
hsa-miR-4523	-0.0217552	0.0499784	0.0282231	0.0221062	DOWN
hsa-miR-7160-3p	-0.0315308	0.053656	0.0221252	0.022106	DOWN
hsa-miR-6754-3p	0.0351447	0.0486174	0.0134727	0.0221003	UP
hsa-miR-330-5p	0.0195642	0.0451008	0.0255366	0.0220953	UP
hsa-miR-1537-3p	-0.216602	0.214233	-0.0023694	0.0220808	DOWN
hsa-miR-4745-3p	-0.0563912	0.066645	0.0102538	0.0220533	DOWN
hsa-miR-4279	-0.0987612	0.0990899	0.000328659	0.0220255	DOWN
hsa-miR-4777-3p	-0.0307671	0.0534391	0.022672	0.0220137	DOWN
hsa-miR-579-3p	-0.117838	0.11602	-0.00181792	0.0220103	DOWN
hsa-miR-629-5p	-0.0257564	0.0515042	0.0257478	0.0219909	DOWN
hsa-miR-1247-3p	0.021845	0.0455284	0.0236833	0.0219895	UP
hsa-miR-580-5p	-0.0367858	0.0561162	0.0193303	0.021973	DOWN
hsa-miR-33a-3p	-0.0650397	0.0724249	0.00738521	0.0219612	DOWN
hsa-miR-2277-5p	-0.0210511	0.0499179	0.0288668	0.0219385	DOWN
hsa-miR-3118	0.0473273	0.053713	0.00638573	0.0218993	UP
hsa-miR-5010-5p	0.11041	0.164555	0.0541452	0.0218842	UP
hsa-miR-4276	-0.0170384	0.0487481	0.0317097	0.0218688	DOWN
hsa-miR-4678	0.0113696	0.0447241	0.0333545	0.0218683	UP
hsa-miR-3151-5p	0.0699095	0.0673311	-0.0025784	0.0218458	UP
hsa-miR-6758-3p	0.0693679	0.123309	0.053941	0.0218107	UP
hsa-miR-1471	0.113513	0.167691	0.0541781	0.0217906	UP
hsa-miR-7850-5p	0.0469796	0.0536745	0.00669493	0.0217859	UP
hsa-miR-1255a	0.159293	0.214874	0.0555814	0.0217823	UP
hsa-miR-518c-5p	-0.043168	0.0594638	0.0162958	0.0217683	DOWN
hsa-miR-4536-3p	0.00809799	0.0448587	0.0367607	0.0217271	UP
hsa-miR-3659	-0.0647911	0.0725391	0.00774803	0.021726	DOWN
hsa-miR-124-5p	-0.0916202	0.0933889	0.00176868	0.021722	DOWN
hsa-miR-6847-5p	0.154986	0.14824	-0.00674585	0.0216878	UP
hsa-miR-4519	0.020998	0.0457212	0.0247233	0.0216729	UP
hsa-miR-3914	0.104414	0.0965417	-0.00787248	0.0216454	UP
hsa-miR-548bb-5p	0.0707158	0.0681601	-0.00255572	0.0216435	UP
hsa-miR-6761-5p	-0.0760354	0.0808865	0.00485105	0.0216287	DOWN
hsa-miR-888-3p	0.0404709	0.0510356	0.0105647	0.0216252	UP
hsa-miR-8061	-0.0286667	0.0530401	0.0243734	0.0215977	DOWN
hsa-miR-1266-3p	-0.150018	0.146889	-0.00312938	0.0215721	DOWN
hsa-miR-6782-5p	-0.0249117	0.0988109	0.0738992	0.021559	DOWN
hsa-miR-6769a-5p	0.157589	0.212847	0.0552581	0.0215532	UP
hsa-miR-1283	0.0289567	0.0930468	0.0640901	0.0215117	UP
hsa-miR-1260b	-0.0728999	0.134287	0.0613872	0.0215068	DOWN
hsa-miR-34b-5p	0.160334	0.15412	-0.00621394	0.0214833	UP
hsa-miR-613	-0.246828	0.245198	-0.00163003	0.0214705	DOWN
hsa-miR-4704-3p	0.0263536	0.0468997	0.0205461	0.021462	UP
hsa-miR-3619-3p	0.0473319	0.05421	0.00687815	0.0214525	UP
hsa-miR-5590-3p	0.00768786	0.0451484	0.0374605	0.0214456	UP
hsa-miR-4744	-0.146168	0.14334	-0.00282838	0.0214403	DOWN
hsa-miR-4511	-0.200597	0.1987	-0.00189619	0.0214239	DOWN
hsa-miR-3165	-0.00431951	0.0463204	0.0420009	0.021402	DOWN
hsa-miR-3936	-0.0270597	0.0526274	0.0255677	0.0213984	DOWN
hsa-miR-542-5p	0.0397837	0.0990647	0.0592811	0.0213694	UP
hsa-miR-367-3p	-0.0822244	0.0861083	0.00388397	0.0213609	DOWN
hsa-miR-6794-3p	-0.148306	0.205969	0.0576634	0.021331	DOWN
hsa-miR-381-5p	-0.116952	0.116157	-0.000794818	0.0213135	DOWN
hsa-miR-6829-3p	-0.0597515	0.0696578	0.0099062	0.0213134	DOWN
hsa-miR-6076	-0.00401051	0.0899056	0.0858951	0.0212833	DOWN
hsa-miR-431-3p	0.0322987	0.0486071	0.0163083	0.0212698	UP
hsa-miR-499b-5p	-0.164182	0.161328	-0.00285389	0.0212588	DOWN
hsa-miR-3155a	-0.0876155	0.0906829	0.00306742	0.0212291	DOWN
hsa-miR-4438	0.0153391	0.0455781	0.0302389	0.0212031	UP
hsa-miR-520f-5p	-0.0622319	0.0714389	0.00920694	0.0211958	DOWN
hsa-miR-6875-3p	-0.0151604	0.0489708	0.0338104	0.0211427	DOWN
hsa-miR-150-3p	0.0697529	0.122708	0.0529546	0.0211068	UP
hsa-miR-6817-3p	-0.0142571	0.0487851	0.034528	0.0210859	DOWN
hsa-miR-6133	0.0321017	0.0487435	0.0166419	0.0210837	UP
hsa-miR-125b-5p	0.0812433	0.0769837	-0.00425957	0.0210466	UP
hsa-miR-6833-3p	-0.0671657	0.0750386	0.00787289	0.0210414	DOWN
hsa-miR-3150a-3p	-0.0658225	0.0741205	0.00829797	0.0210175	DOWN
hsa-miR-3177-5p	-0.0300022	0.0542053	0.024203	0.0210143	DOWN
hsa-miR-7848-3p	-0.173437	0.171125	-0.0023123	0.020973	DOWN
hsa-miR-6779-3p	-0.176769	0.235025	0.0582566	0.0209547	DOWN
hsa-miR-4262	-0.0926381	0.095257	0.00261894	0.0209525	DOWN
hsa-miR-640	-0.0213556	0.0510642	0.0297085	0.0209493	DOWN
hsa-miR-466	-0.0343057	0.0561149	0.0218092	0.0209488	DOWN
hsa-miR-4685-5p	0.180444	0.234422	0.0539779	0.020941	UP
hsa-miR-193a-5p	0.128522	0.182207	0.0536847	0.0209197	UP
hsa-miR-122-3p	0.0121075	0.0457103	0.0336028	0.0209024	UP
hsa-miR-301b-5p	-0.0806252	0.0854214	0.00479618	0.0208962	DOWN
hsa-miR-4439	-0.00593842	0.0471246	0.0411862	0.0208835	DOWN
hsa-miR-624-3p	0.0694557	0.06819	-0.00126566	0.0208832	UP
hsa-miR-1914-5p	-0.0351409	0.0566053	0.0214644	0.0208436	DOWN
hsa-miR-3661	-0.00141587	0.0464606	0.0450448	0.0208414	DOWN
hsa-miR-378c	0.125053	0.118076	-0.00697648	0.0208365	UP
hsa-miR-6722-5p	-0.0841603	0.088353	0.00419269	0.0208359	DOWN
hsa-miR-6783-3p	-0.0809214	0.0857443	0.00482285	0.020829	DOWN
hsa-miR-4505	0.0457025	0.0541651	0.00846263	0.0208019	UP
hsa-miR-4674	0.0209474	0.04661	0.0256626	0.0207861	UP
hsa-miR-34c-5p	-0.0243361	0.0976289	0.0732927	0.0207817	DOWN
hsa-miR-7852-3p	-0.000156326	0.0463745	0.0462182	0.0207721	DOWN
hsa-miR-4478	0.0456376	0.102344	0.056706	0.0207514	UP
hsa-miR-512-5p	-0.025321	0.0526666	0.0273456	0.0207497	DOWN
hsa-miR-365b-5p	0.0479225	0.0552757	0.00735319	0.020749	UP
hsa-miR-654-3p	-0.125392	0.124658	-0.000734031	0.0207442	DOWN
hsa-miR-154-5p	-0.0047588	0.0471062	0.0423474	0.0206987	DOWN
hsa-miR-6769b-3p	-0.225361	0.283111	0.0577499	0.0206888	DOWN
hsa-miR-3678-3p	-0.0511525	0.0651401	0.0139875	0.0206395	DOWN
hsa-miR-4671-3p	-0.0315341	0.0552595	0.0237255	0.0206292	DOWN
hsa-miR-4711-5p	0.0869808	0.0822859	-0.00469491	0.0206226	UP
hsa-miR-621	-0.00604785	0.0474277	0.0413799	0.0206049	DOWN
hsa-miR-6883-5p	0.0155443	0.046219	0.0306748	0.0205791	UP
hsa-miR-1908-5p	0.0512589	0.0571829	0.00592395	0.0205584	UP
hsa-miR-6740-3p	-0.0945714	0.152392	0.0578205	0.0205374	DOWN
hsa-miR-548v	-0.035374	0.0570506	0.0216766	0.0205359	DOWN
hsa-miR-3922-3p	-0.163761	0.161934	-0.00182687	0.0205326	DOWN
hsa-miR-449c-3p	-0.15017	0.148495	-0.00167477	0.0205239	DOWN
hsa-miR-6747-3p	0.0906407	0.142053	0.0514125	0.0205237	UP
hsa-miR-676-5p	-0.0349834	0.0568881	0.0219048	0.020521	DOWN
hsa-miR-4436b-3p	0.0717162	0.0702839	-0.00143231	0.0205183	UP
hsa-miR-2467-5p	-0.0495075	0.0643355	0.014828	0.0205134	DOWN
hsa-miR-541-5p	-0.111947	0.112734	0.000786762	0.0205048	DOWN
hsa-miR-6729-5p	-0.0361853	0.104209	0.0680233	0.0204972	DOWN
hsa-miR-548az-3p	-0.15483	0.153147	-0.00168306	0.0204648	DOWN
hsa-miR-3973	-0.126374	0.125954	-0.000419456	0.0204599	DOWN
hsa-miR-6852-3p	-0.0590332	0.0702101	0.0111769	0.0204587	DOWN
hsa-miR-6880-5p	0.076081	0.127682	0.0516007	0.020449	UP
hsa-miR-3680-5p	0.0157341	0.0463715	0.0306374	0.0204422	UP
hsa-miR-6748-3p	-0.056264	0.0684695	0.0122055	0.0204378	DOWN
hsa-miR-1179	0.0160189	0.0464413	0.0304225	0.020395	UP
hsa-miR-5692b	-0.0546534	0.0675231	0.0128697	0.0203936	DOWN
hsa-miR-5685	0.0304116	0.0490011	0.0185896	0.0203787	UP
hsa-miR-3922-5p	0.00736072	0.0462367	0.038876	0.0203658	UP
hsa-miR-514a-3p	-0.00578411	0.047646	0.0418619	0.0203429	DOWN
hsa-miR-4297	-0.115651	0.11629	0.000638396	0.0203415	DOWN
hsa-miR-379-3p	0.00244534	0.0465427	0.0440974	0.0203413	UP
hsa-miR-378i	0.137678	0.19084	0.0531619	0.020308	UP
hsa-miR-509-3-5p	0.136577	0.130903	-0.00567382	0.0202649	UP
hsa-miR-2116-5p	-0.097942	0.10071	0.00276771	0.0202645	DOWN
hsa-miR-1910-3p	0.0708069	0.0699435	-0.000863322	0.0202553	UP
hsa-miR-6079	-0.0574697	0.0694513	0.0119816	0.0202518	DOWN
hsa-miR-150-5p	0.0179743	0.046807	0.0288327	0.0202161	UP
hsa-miR-431-5p	-0.0447303	0.0620449	0.0173145	0.020208	DOWN
hsa-miR-6723-5p	-0.0984698	0.101247	0.00277682	0.0202044	DOWN
hsa-miR-1292-3p	-0.044861	0.0621562	0.0172952	0.0201714	DOWN
hsa-miR-7844-5p	-0.0520725	0.066232	0.0141595	0.0201654	DOWN
hsa-miR-548al	-0.095778	0.0989824	0.00320441	0.0201587	DOWN
hsa-miR-541-3p	0.0417832	0.0531549	0.0113717	0.0201535	UP
hsa-miR-548n	0.108155	0.102169	-0.00598615	0.0201525	UP
hsa-miR-1269a	0.0034516	0.0466755	0.0432239	0.0201279	UP
hsa-miR-7153-3p	0.0927959	0.0879898	-0.00480604	0.0201233	UP
hsa-miR-6828-3p	-0.122779	0.123102	0.000323539	0.020117	DOWN
hsa-miR-581	-0.0583761	0.0701992	0.0118231	0.020111	DOWN
hsa-miR-3117-5p	0.043112	0.0537793	0.0106672	0.0200974	UP
hsa-miR-759	0.0136998	0.0465923	0.0328925	0.0200883	UP
hsa-miR-502-5p	-0.0611993	0.12245	0.0612505	0.0200862	DOWN
hsa-miR-30c-5p	0.158978	0.212117	0.0531397	0.0200512	UP
hsa-miR-670-5p	-0.0914405	0.0954501	0.00400954	0.0200308	DOWN
hsa-miR-8087	0.138097	0.132867	-0.00523014	0.0200135	UP
hsa-miR-3188	0.198717	0.195076	-0.0036407	0.020006	UP
hsa-miR-4802-3p	-0.0477422	0.063944	0.0162018	0.0199863	DOWN
hsa-miR-6511b-3p	-0.0178522	0.0509968	0.0331446	0.0199455	DOWN
hsa-miR-6768-3p	0.0322191	0.0929276	0.0607085	0.019941	UP
hsa-miR-4783-3p	-0.111261	0.112875	0.0016147	0.0199408	DOWN
hsa-miR-6868-3p	-0.0966177	0.100008	0.00339005	0.0199299	DOWN
hsa-miR-210-3p	0.00445576	0.0468082	0.0423525	0.0199263	UP
hsa-miR-409-5p	-0.0042646	0.0478091	0.0435445	0.0199239	DOWN
hsa-miR-7109-3p	0.0429441	0.0539105	0.0109664	0.0199104	UP
hsa-miR-4669	0.174863	0.227551	0.0526878	0.0198946	UP
hsa-miR-8070	-0.0738511	0.081429	0.00757792	0.0198692	DOWN
hsa-miR-450a-1-3p	-0.0127349	0.049649	0.0369141	0.0198662	DOWN
hsa-miR-589-5p	-0.0920681	0.0962058	0.00413766	0.0198617	DOWN
hsa-miR-208b-3p	0.100295	0.0951544	-0.00514078	0.019848	UP
hsa-miR-5583-5p	-0.011376	0.049341	0.037965	0.0198387	DOWN
hsa-miR-6888-3p	-0.181031	0.180624	-0.000406548	0.019819	DOWN
hsa-miR-4709-3p	-0.0378438	0.0590081	0.0211643	0.0198066	DOWN
hsa-miR-29c-3p	0.000270668	0.0873278	0.0870572	0.019773	UP
hsa-miR-3685	0.016456	0.0471072	0.0306512	0.0197687	UP
hsa-miR-3678-5p	-0.0303685	0.055719	0.0253505	0.0197544	DOWN
hsa-miR-3150a-5p	0.00741345	0.0468494	0.039436	0.0197519	UP
hsa-miR-3187-5p	0.0695038	0.0696251	0.000121333	0.0197467	UP
hsa-miR-561-3p	-0.0480741	0.0644618	0.0163877	0.0196972	DOWN
hsa-miR-5092	-0.0490697	0.0650315	0.0159618	0.0196919	DOWN
hsa-miR-6864-5p	-0.122136	0.123141	0.00100484	0.0196531	DOWN
hsa-miR-7161-3p	-0.0115137	0.0495885	0.0380749	0.0196303	DOWN
hsa-miR-1207-5p	0.344029	0.388711	0.0446817	0.0196247	UP
hsa-miR-329-5p	-0.0243657	0.0963318	0.0719661	0.0196171	DOWN
hsa-miR-5004-3p	-0.0159954	0.0508037	0.0348082	0.0196043	DOWN
hsa-miR-30c-2-3p	-0.0299016	0.0556942	0.0257926	0.0195987	DOWN
hsa-miR-639	-0.0748524	0.133452	0.0586	0.0195948	DOWN
hsa-miR-6757-5p	0.05101	0.104899	0.0538891	0.0195936	UP
hsa-miR-181c-5p	-0.0571815	0.0700493	0.0128678	0.0195923	DOWN
hsa-miR-373-3p	-0.0166626	0.0926391	0.0759766	0.0195873	DOWN
hsa-miR-514b-3p	-0.146691	0.14642	-0.000271712	0.0195857	DOWN
hsa-miR-508-5p	-0.0392561	0.0599479	0.0206918	0.0195777	DOWN
hsa-miR-4460	-0.00147835	0.0477453	0.0462669	0.0195761	DOWN
hsa-miR-4720-3p	-0.0463912	0.0637081	0.0173169	0.0195368	DOWN
hsa-miR-549a	0.0628224	0.114429	0.0516066	0.0195118	UP
hsa-miR-7973	-0.0499323	0.0657381	0.0158057	0.0195092	DOWN
hsa-miR-4307	-0.215462	0.216885	0.00142286	0.0194115	DOWN
hsa-miR-4771	-0.0456536	0.109371	0.0637178	0.0193924	DOWN
hsa-miR-3675-5p	-0.0579476	0.0708044	0.0128568	0.0193701	DOWN
hsa-miR-4497	0.183244	0.180632	-0.00261183	0.0193678	UP
hsa-miR-410-3p	-0.0935742	0.0981713	0.00459704	0.0193405	DOWN
hsa-miR-4457	-0.0696099	0.0789184	0.00930846	0.0193314	DOWN
hsa-miR-4659a-3p	0.0772264	0.127177	0.0499508	0.0192956	UP
hsa-miR-511-3p	-0.00557163	0.0486754	0.0431037	0.0192922	DOWN
hsa-miR-3134	0.0459522	0.0559506	0.00999832	0.0192889	UP
hsa-miR-23b-5p	-0.0469245	0.11015	0.063225	0.0192683	DOWN
hsa-miR-296-3p	-0.047446	0.0646459	0.0171999	0.01923	DOWN
hsa-miR-5696	-0.168042	0.168135	9.25524e-05	0.0192139	DOWN
hsa-miR-7849-3p	0.0233476	0.0882339	0.0648863	0.0192128	UP
hsa-miR-1226-3p	-0.129963	0.131016	0.0010536	0.019202	DOWN
hsa-miR-4675	-0.0317644	0.056911	0.0251466	0.0192013	DOWN
hsa-miR-4707-3p	-0.123384	0.124922	0.00153774	0.0191879	DOWN
hsa-miR-4761-5p	-0.0400914	0.0608065	0.0207151	0.0191788	DOWN
hsa-miR-3680-3p	0.0877488	0.137226	0.0494777	0.0191672	UP
hsa-miR-648	0.0564481	0.0616948	0.00524673	0.0191635	UP
hsa-miR-6793-5p	-0.0629368	0.0743852	0.0114483	0.0191542	DOWN
hsa-miR-4650-5p	-0.108458	0.111482	0.00302468	0.0191127	DOWN
hsa-miR-193b-3p	-0.0874199	0.0932727	0.00585285	0.0191125	DOWN
hsa-miR-6718-5p	0.00785364	0.047489	0.0396354	0.0191019	UP
hsa-miR-2861	0.1839	0.181693	-0.00220748	0.0190947	UP
hsa-miR-4680-5p	-0.0644971	0.075576	0.0110788	0.0190662	DOWN
hsa-miR-3126-5p	0.100305	0.0962577	-0.00404687	0.0190471	UP
hsa-miR-520f-3p	-0.155536	0.155844	0.000308274	0.019044	DOWN
hsa-miR-766-5p	0.0543821	0.0606651	0.00628299	0.0190117	UP
hsa-miR-15a-5p	-0.265629	0.266811	0.00118188	0.0189821	DOWN
hsa-miR-6736-3p	0.0165489	0.0479214	0.0313725	0.018966	UP
hsa-miR-376a-5p	-0.0586839	0.0718038	0.0131199	0.0189331	DOWN
hsa-miR-548j-5p	0.0949464	0.0915458	-0.0034006	0.0189016	UP
hsa-let-7g-5p	-0.256645	0.258324	0.00167869	0.0188753	DOWN
hsa-miR-6741-3p	-0.217518	0.21974	0.00222168	0.0188684	DOWN
hsa-miR-5003-3p	0.0996456	0.0959083	-0.00373729	0.0188538	UP
hsa-miR-548ad-5p	0.0875464	0.136575	0.0490283	0.0188487	UP
hsa-miR-5006-3p	-0.0408165	0.0615755	0.020759	0.0188181	DOWN
hsa-miR-299-3p	0.0202416	0.0485163	0.0282747	0.0187994	UP
hsa-miR-520g-5p	-0.0797997	0.0874622	0.00766256	0.0187882	DOWN
hsa-miR-4662a-3p	0.0887397	0.0862288	-0.00251097	0.0187743	UP
hsa-miR-6504-5p	0.00867901	0.047806	0.039127	0.0187713	UP
hsa-miR-383-3p	-0.0998062	0.104315	0.00450912	0.0187665	DOWN
hsa-miR-522-3p	0.0407182	0.0542382	0.01352	0.0187488	UP
hsa-miR-5008-5p	0.162948	0.21422	0.0512722	0.018741	UP
hsa-miR-548l	-0.169984	0.170802	0.000817855	0.0187314	DOWN
hsa-miR-129-5p	0.0528495	0.0601358	0.0072863	0.0187195	UP
hsa-miR-708-5p	-0.0282969	0.0559994	0.0277025	0.0187107	DOWN
hsa-let-7a-5p	-0.243593	0.245998	0.0024045	0.0186815	DOWN
hsa-miR-517a-3p	0.0265551	0.0498034	0.0232483	0.0186711	UP
hsa-miR-4650-3p	0.0393558	0.053774	0.0144182	0.0186687	UP
hsa-miR-501-5p	-0.038834	0.10373	0.0648956	0.0186499	DOWN
hsa-miR-3684	-0.135379	0.136891	0.00151232	0.0186372	DOWN
hsa-miR-6730-5p	-0.0734472	0.130938	0.0574911	0.0186221	DOWN
hsa-miR-92a-1-5p	-0.112988	0.116253	0.00326523	0.0185832	DOWN
hsa-miR-483-5p	0.0645468	0.114684	0.0501367	0.0185751	UP
hsa-miR-7111-5p	0.0646581	0.0676527	0.00299461	0.0185736	UP
hsa-miR-7157-3p	0.0373549	0.0531225	0.0157676	0.0185664	UP
hsa-miR-5707	0.0160992	0.0482942	0.032195	0.0185552	UP
hsa-miR-3163	0.018417	0.0861135	0.0676965	0.0185427	UP
hsa-miR-5697	0.0194718	0.0486726	0.0292008	0.0185416	UP
hsa-miR-301a-5p	-0.18153	0.183001	0.00147085	0.0185327	DOWN
hsa-miR-4717-3p	0.0339207	0.051977	0.0180563	0.0185265	UP
hsa-miR-1282	-0.167734	0.22216	0.0544263	0.0185262	DOWN
hsa-miR-6778-3p	-0.138971	0.140461	0.00148968	0.0185254	DOWN
hsa-miR-202-5p	-0.0409453	0.104992	0.0640468	0.0185242	DOWN
hsa-miR-5007-5p	0.0687559	0.070607	0.0018511	0.0185126	UP
hsa-miR-2682-3p	-0.0730273	0.0825145	0.00948721	0.0185065	DOWN
hsa-miR-4782-5p	0.0718645	0.0729016	0.00103706	0.0185051	UP
hsa-miR-371a-5p	-0.0991818	0.104118	0.00493617	0.0185047	DOWN
hsa-miR-5009-5p	-0.0782538	0.0865915	0.00833766	0.0185039	DOWN
hsa-miR-5584-3p	-0.185961	0.187738	0.00177714	0.0184646	DOWN
hsa-miR-6716-5p	0.0403381	0.0959595	0.0556214	0.0184606	UP
hsa-miR-620	0.037911	0.0534616	0.0155506	0.0184425	UP
hsa-miR-2115-5p	0.0733776	0.0741238	0.000746179	0.0184409	UP
hsa-miR-6753-3p	0.0853375	0.133813	0.0484757	0.0184389	UP
hsa-miR-4469	-0.103413	0.107916	0.00450285	0.0184381	DOWN
hsa-miR-548aa	-0.0607774	0.119945	0.0591674	0.0184225	DOWN
hsa-miR-432-3p	-0.062967	0.075295	0.012328	0.0184217	DOWN
hsa-miR-6838-5p	0.0102971	0.0481602	0.0378631	0.0184156	UP
hsa-miR-4752	-0.0750402	0.0842475	0.00920739	0.0183614	DOWN
hsa-miR-6128	0.00480745	0.0483585	0.043551	0.0183574	UP
hsa-miR-4273	-0.0418254	0.0626381	0.0208128	0.0183318	DOWN
hsa-miR-4251	0.136933	0.134095	-0.00283838	0.0183247	UP
hsa-miR-147b	0.0801648	0.0796138	-0.000550985	0.0183236	UP
hsa-miR-1243	-0.0625727	0.0751539	0.0125813	0.0183144	DOWN
hsa-miR-369-3p	0.0905424	0.0884228	-0.00211957	0.018305	UP
hsa-miR-4464	-0.0329543	0.0584246	0.0254704	0.0182895	DOWN
hsa-miR-3938	0.151499	0.149491	-0.00200852	0.0182888	UP
hsa-miR-3194-5p	0.151267	0.149277	-0.00199	0.0182681	UP
hsa-miR-4499	0.136619	0.186804	0.0501856	0.0182658	UP
hsa-miR-7851-3p	0.022044	0.049344	0.0273	0.0182535	UP
hsa-miR-543	-0.0478965	0.0660363	0.0181398	0.0182382	DOWN
hsa-miR-548an	0.0216335	0.0493097	0.0276762	0.0182213	UP
hsa-miR-2467-3p	0.0970392	0.0944038	-0.00263539	0.0181944	UP
hsa-let-7i-3p	-0.284034	0.285636	0.00160211	0.0181562	DOWN
hsa-miR-7154-5p	-0.0235488	0.0548168	0.031268	0.0181218	DOWN
hsa-miR-7703	-0.0286972	0.0567999	0.0281027	0.018119	DOWN
hsa-miR-4750-5p	-0.12089	0.17385	0.0529604	0.0180688	DOWN
hsa-miR-6856-5p	-0.0342168	0.0592586	0.0250418	0.0180467	DOWN
hsa-miR-4699-3p	-0.160618	0.162313	0.00169447	0.0180398	DOWN
hsa-miR-668-3p	-0.0459382	0.0651701	0.0192319	0.0180378	DOWN
hsa-miR-4776-5p	0.0966721	0.0943114	-0.00236076	0.0180142	UP
hsa-miR-545-5p	-0.0245929	0.0553362	0.0307433	0.0179934	DOWN
hsa-miR-1911-5p	-0.0227478	0.0546804	0.0319326	0.0179799	DOWN
hsa-miR-3148	-0.0023389	0.0494833	0.0471444	0.0179739	DOWN
hsa-miR-1321	0.0250466	0.0502127	0.025166	0.0179505	UP
hsa-miR-526b-3p	-0.0916902	0.0984045	0.00671426	0.0179407	DOWN
hsa-miR-4659a-5p	0.0941227	0.141893	0.0477699	0.0179304	UP
hsa-miR-6797-5p	0.0628905	0.0672388	0.00434825	0.0179239	UP
hsa-miR-4776-3p	-0.0518271	0.0687195	0.0168925	0.0179043	DOWN
hsa-miR-4421	0.129117	0.126517	-0.00259974	0.0179005	UP
hsa-miR-604	0.0648719	0.0686163	0.00374442	0.0178984	UP
hsa-miR-5197-3p	-0.10275	0.108065	0.00531445	0.0178884	DOWN
hsa-miR-553	-0.134398	0.137037	0.00263961	0.0178562	DOWN
hsa-miR-582-3p	0.0431299	0.0562345	0.0131046	0.017856	UP
hsa-miR-5580-5p	0.0229487	0.0499055	0.0269568	0.0178539	UP
hsa-miR-4319	0.100683	0.0982487	-0.00243426	0.0178474	UP
hsa-miR-15b-5p	-0.252147	0.255417	0.00327063	0.0178449	DOWN
hsa-miR-3687	-0.13218	0.134962	0.00278182	0.0178435	DOWN
hsa-miR-144-3p	-0.234478	0.287914	0.053436	0.0178168	DOWN
hsa-miR-206	-0.10071	0.10639	0.00567946	0.017802	DOWN
hsa-miR-125a-5p	0.0303057	0.0516526	0.0213469	0.017794	UP
hsa-miR-1237-5p	0.167818	0.217705	0.049887	0.0177919	UP
hsa-miR-890	0.0530401	0.0613093	0.00826916	0.0177888	UP
hsa-miR-26a-1-3p	-0.0228136	0.0549295	0.0321158	0.0177672	DOWN
hsa-miR-450b-5p	-0.0676116	0.0793983	0.0117866	0.0177633	DOWN
hsa-miR-744-3p	-0.010865	0.0513704	0.0405055	0.017746	DOWN
hsa-miR-548ad-3p	-0.114453	0.11873	0.00427679	0.0177286	DOWN
hsa-miR-4503	-0.000953932	0.0496179	0.0486639	0.0176509	DOWN
hsa-miR-6891-5p	0.301592	0.338964	0.0373722	0.0176487	UP
hsa-miR-135a-5p	-0.180888	0.18361	0.0027216	0.017648	DOWN
hsa-miR-7-5p	0.10113	0.14867	0.0475401	0.0176312	UP
hsa-miR-3145-5p	0.166779	0.166365	-0.00041403	0.0176256	UP
hsa-miR-3913-5p	-0.0321843	0.0588187	0.0266344	0.0176181	DOWN
hsa-miR-378j	-0.0248464	0.0558434	0.030997	0.0176069	DOWN
hsa-miR-3689a-5p	0.00115099	0.0494402	0.0482892	0.0175808	UP
hsa-miR-3610	0.120629	0.169075	0.0484455	0.0175797	UP
hsa-miR-4324	0.0526496	0.0613423	0.0086927	0.0175687	UP
hsa-miR-6727-5p	0.103756	0.151305	0.0475495	0.0175629	UP
hsa-miR-3115	0.042776	0.0564105	0.0136345	0.0175523	UP
hsa-miR-873-5p	0.144978	0.143748	-0.00122965	0.0175278	UP
hsa-miR-877-5p	0.0275145	0.0512163	0.0237018	0.0175124	UP
hsa-miR-501-3p	0.0490863	0.0594931	0.0104068	0.0175039	UP
hsa-miR-6082	-0.119805	0.123962	0.00415725	0.0174714	DOWN
hsa-miR-203b-3p	-0.111165	0.116126	0.00496149	0.0174574	DOWN
hsa-miR-190b	0.0610908	0.0666077	0.00551686	0.0174565	UP
hsa-miR-1227-5p	0.214605	0.262113	0.0475084	0.0174553	UP
hsa-miR-6516-3p	0.182016	0.231083	0.0490668	0.0174499	UP
hsa-miR-520b	-0.118186	0.12254	0.00435398	0.017425	DOWN
hsa-miR-5703	0.0127788	0.0841156	0.0713367	0.0174183	UP
hsa-miR-3136-3p	0.0355134	0.0537035	0.0181901	0.0173981	UP
hsa-miR-221-3p	-0.0731251	0.0840115	0.0108864	0.0173773	DOWN
hsa-miR-4757-5p	-0.0924933	0.0998796	0.00738631	0.0173396	DOWN
hsa-miR-338-3p	-0.126177	0.17798	0.0518027	0.0173364	DOWN
hsa-miR-2355-3p	-0.000255224	0.0498494	0.0495942	0.0173335	DOWN
hsa-miR-4703-3p	-0.0652193	0.078223	0.0130037	0.0173179	DOWN
hsa-miR-6837-5p	0.1112	0.109109	-0.00209095	0.017312	UP
hsa-miR-4423-5p	-0.199784	0.203826	0.0040423	0.0172903	DOWN
hsa-miR-4685-3p	-0.0265706	0.0568549	0.0302843	0.0172816	DOWN
hsa-miR-3622b-5p	-0.0135348	0.0525498	0.039015	0.0172643	DOWN
hsa-miR-4789-5p	0.0045936	0.0494685	0.0448749	0.0172626	UP
hsa-miR-625-5p	-0.0263574	0.0568011	0.0304436	0.017252	DOWN
hsa-miR-485-3p	-0.123641	0.127799	0.0041578	0.0172496	DOWN
hsa-miR-4427	0.00194944	0.0496982	0.0477487	0.0172449	UP
hsa-miR-5695	0.125157	0.173354	0.0481971	0.0172446	UP
hsa-miR-6800-5p	0.165151	0.165255	0.000104034	0.0172265	UP
hsa-miR-183-3p	0.0717197	0.119221	0.0475014	0.0172042	UP
hsa-miR-5706	0.0254362	0.0510708	0.0256346	0.0171912	UP
hsa-miR-34a-3p	-0.0095144	0.0516728	0.0421584	0.0171439	DOWN
hsa-miR-199a-3p	-0.274821	0.278276	0.00345497	0.0171435	DOWN
hsa-miR-6862-5p	0.0198159	0.0501487	0.0303328	0.0171235	UP
hsa-miR-8071	0.143413	0.14267	-0.000742685	0.0171233	UP
hsa-miR-7152-5p	-0.00636434	0.05104	0.0446757	0.0171134	DOWN
hsa-miR-4800-3p	-0.0228698	0.0556678	0.032798	0.0170908	DOWN
hsa-miR-5588-3p	0.143424	0.192094	0.0486695	0.0170727	UP
hsa-miR-601	0.0201611	0.0502659	0.0301048	0.0170553	UP
hsa-miR-4423-3p	0.227416	0.226788	-0.000628167	0.017027	UP
hsa-miR-1199-3p	-0.0309887	0.0589773	0.0279887	0.016996	DOWN
hsa-miR-6803-3p	-0.0784885	0.0887723	0.0102838	0.0169446	DOWN
hsa-miR-4666a-5p	-0.133577	0.137527	0.00395019	0.0169363	DOWN
hsa-miR-149-3p	0.0567754	0.0644951	0.00771968	0.0169341	UP
hsa-miR-3141	0.116607	0.163856	0.0472487	0.0169065	UP
hsa-miR-4676-3p	0.0204156	0.0504694	0.0300538	0.0168903	UP
hsa-miR-8081	-0.145026	0.14858	0.00355364	0.0168764	DOWN
hsa-miR-4719	0.111139	0.109702	-0.00143686	0.0168487	UP
hsa-miR-510-3p	0.0549615	0.0635066	0.00854512	0.0168468	UP
hsa-miR-3928-3p	-0.165521	0.168966	0.00344573	0.0168379	DOWN
hsa-miR-3177-3p	0.101616	0.100515	-0.00110064	0.0168344	UP
hsa-miR-8088	-0.0227484	0.0559078	0.0331594	0.0168239	DOWN
hsa-miR-4688	0.0125715	0.0498237	0.0372522	0.0168083	UP
hsa-miR-520g-3p	-0.151642	0.155142	0.00349947	0.0168072	DOWN
hsa-miR-3064-5p	-0.0133568	0.0530065	0.0396497	0.0167768	DOWN
hsa-miR-3184-3p	-0.185881	0.23835	0.0524693	0.0167734	DOWN
hsa-miR-345-5p	0.0524573	0.0621569	0.00969959	0.0167642	UP
hsa-miR-125b-2-3p	-0.0389624	0.0629477	0.0239853	0.0167587	DOWN
hsa-miR-6735-3p	-0.0579431	0.0739267	0.0159836	0.0167546	DOWN
hsa-miR-4793-3p	0.046391	0.0979708	0.0515798	0.0167523	UP
hsa-miR-20a-5p	-0.288921	0.292164	0.00324259	0.0167347	DOWN
hsa-miR-6843-3p	-0.0375676	0.0622899	0.0247223	0.0167316	DOWN
hsa-miR-6129	0.0191592	0.0504703	0.0313111	0.0167181	UP
hsa-miR-3180	0.0437173	0.057796	0.0140787	0.0166736	UP
hsa-miR-4444	0.239042	0.284062	0.0450202	0.0166531	UP
hsa-miR-507	-0.0419629	0.0646097	0.0226468	0.0166466	DOWN
hsa-miR-3670	-0.0286331	0.0583698	0.0297367	0.0166429	DOWN
hsa-miR-6878-3p	-0.149899	0.153669	0.00377017	0.0166419	DOWN
hsa-miR-6855-5p	0.0105231	0.0499382	0.0394151	0.0166402	UP
hsa-miR-370-3p	0.0187207	0.0504986	0.0317779	0.0166352	UP
hsa-miR-5090	-0.0759621	0.0871886	0.0112265	0.0166137	DOWN
hsa-miR-671-5p	-0.124442	0.129412	0.00497048	0.0166109	DOWN
hsa-miR-5690	0.0136889	0.083369	0.0696801	0.0165934	UP
hsa-miR-4681	0.0915959	0.0916581	6.21635e-05	0.0165816	UP
hsa-miR-1306-3p	0.0281867	0.0523594	0.0241728	0.0165652	UP
hsa-miR-4667-5p	0.104377	0.150487	0.0461105	0.0165487	UP
hsa-miR-5587-3p	0.045669	0.0588566	0.0131876	0.0165436	UP
hsa-miR-4487	0.119937	0.166786	0.0468484	0.0165412	UP
hsa-miR-1295b-3p	0.0784603	0.0805378	0.00207756	0.0165328	UP
hsa-miR-154-3p	-0.0936734	0.146102	0.0524287	0.0165087	DOWN
hsa-miR-7112-5p	0.0826152	0.128437	0.0458216	0.0164848	UP
hsa-miR-5681a	0.0234063	0.0513855	0.0279792	0.0164811	UP
hsa-miR-212-5p	0.0576537	0.0655894	0.00793572	0.0164642	UP
hsa-miR-676-3p	-0.0462559	0.0671502	0.0208943	0.016462	DOWN
hsa-miR-6859-3p	-0.0993103	0.106944	0.00763383	0.0164608	DOWN
hsa-miR-4693-3p	-0.064138	0.0785202	0.0143822	0.0164493	DOWN
hsa-miR-130b-5p	-0.159031	0.162991	0.00395951	0.0164394	DOWN
hsa-miR-3121-3p	0.159582	0.160627	0.00104522	0.0164332	UP
hsa-miR-6777-5p	0.0120128	0.083075	0.0710621	0.0164328	UP
hsa-miR-6836-5p	0.0666135	0.0716303	0.0050168	0.0164322	UP
hsa-miR-555	-0.0556843	0.0728973	0.017213	0.0163863	DOWN
hsa-miR-331-5p	0.0974139	0.143044	0.0456297	0.0163835	UP
hsa-miR-618	-0.136418	0.14102	0.00460207	0.0163604	DOWN
hsa-miR-7110-3p	-0.11319	0.119439	0.00624837	0.0163555	DOWN
hsa-miR-106b-3p	-0.227947	0.233795	0.00584808	0.0163392	DOWN
hsa-miR-4742-3p	-0.004552	0.0848957	0.0803437	0.0163062	DOWN
hsa-miR-1302	0.016098	0.0505602	0.0344621	0.0162976	UP
hsa-miR-493-3p	0.0409417	0.0569866	0.0160449	0.0162957	UP
hsa-miR-6862-3p	-0.10676	0.113753	0.0069932	0.0162881	DOWN
hsa-miR-4268	-0.113164	0.119544	0.0063795	0.01626	DOWN
hsa-miR-499b-3p	-0.0599122	0.0758377	0.0159255	0.0162517	DOWN
hsa-miR-6720-3p	0.0819335	0.0837546	0.00182112	0.0162497	UP
hsa-miR-450a-5p	-0.0684952	0.123535	0.0550398	0.0162299	DOWN
hsa-miR-597-3p	-0.047923	0.068374	0.0204509	0.0162219	DOWN
hsa-miR-939-3p	-0.173763	0.225102	0.0513392	0.0162196	DOWN
hsa-miR-6835-3p	-0.143031	0.147576	0.00454421	0.0162091	DOWN
hsa-miR-3609	0.0726366	0.0763693	0.00373275	0.0162063	UP
hsa-miR-185-3p	-0.0779669	0.0893431	0.0113761	0.0161731	DOWN
hsa-miR-548ay-3p	-0.079483	0.0905729	0.0110898	0.0161644	DOWN
hsa-miR-30b-3p	-0.162787	0.167189	0.00440181	0.016145	DOWN
hsa-miR-8073	-0.165593	0.170038	0.0044446	0.0161328	DOWN
hsa-miR-4636	-0.0541359	0.0722206	0.0180848	0.0161292	DOWN
hsa-miR-603	-0.107748	0.11485	0.00710212	0.0161271	DOWN
hsa-miR-129-2-3p	0.0675495	0.0726784	0.00512896	0.0161267	UP
hsa-miR-8078	0.0535315	0.0635081	0.00997663	0.0161234	UP
hsa-miR-4665-5p	0.0407081	0.0570858	0.0163778	0.0161138	UP
hsa-miR-3653-3p	0.116375	0.162458	0.0460826	0.0161128	UP
hsa-miR-885-5p	0.0742219	0.120022	0.0458004	0.0161094	UP
hsa-miR-325	-0.114574	0.121064	0.00648997	0.0160818	DOWN
hsa-miR-6506-3p	-0.088533	0.0981651	0.00963214	0.0160802	DOWN
hsa-miR-4431	0.035502	0.0551044	0.0196025	0.016073	UP
hsa-miR-3192-3p	-0.00649639	0.0521862	0.0456898	0.0160139	DOWN
hsa-miR-7157-5p	0.153545	0.154944	0.00139855	0.0160072	UP
hsa-miR-7162-3p	0.146883	0.147999	0.001116	0.0159712	UP
hsa-miR-8062	-0.0811603	0.0921946	0.0110343	0.0159621	DOWN
hsa-miR-6762-3p	-0.0622089	0.0777836	0.0155747	0.0159451	DOWN
hsa-miR-7156-5p	-0.0184567	0.0553806	0.0369239	0.0159416	DOWN
hsa-miR-519b-3p	-0.0868704	0.096966	0.0100956	0.0159279	DOWN
hsa-miR-5682	0.0142919	0.0507953	0.0365034	0.0159266	UP
hsa-miR-548ar-3p	-0.0356177	0.0984401	0.0628224	0.0159144	DOWN
hsa-miR-20b-5p	-0.254945	0.26086	0.0059153	0.0158761	DOWN
hsa-miR-4755-5p	-0.0176944	0.0552241	0.0375297	0.01586	DOWN
hsa-miR-518c-3p	-0.0907412	0.100365	0.00962353	0.0158337	DOWN
hsa-miR-3158-3p	0.0218286	0.0517899	0.0299614	0.0158055	UP
hsa-miR-1193	-0.0690183	0.0828726	0.0138543	0.0158034	DOWN
hsa-miR-34b-3p	-0.0256905	0.0580982	0.0324077	0.0158012	DOWN
hsa-miR-1268b	0.066022	0.112287	0.0462648	0.0158007	UP
hsa-miR-26b-5p	-0.142623	0.192209	0.0495862	0.0157908	DOWN
hsa-miR-5681b	-0.210946	0.262132	0.0511865	0.0157813	DOWN
hsa-miR-6752-5p	0.223133	0.267834	0.0447008	0.0157709	UP
hsa-miR-6745	0.0718805	0.0763522	0.00447168	0.0157617	UP
hsa-miR-8067	0.0162741	0.0511144	0.0348404	0.0157612	UP
hsa-miR-875-3p	-0.151713	0.156714	0.00500128	0.0157361	DOWN
hsa-miR-3157-5p	-0.148312	0.153374	0.00506203	0.015736	DOWN
hsa-let-7i-5p	-0.0940079	0.103312	0.00930422	0.015723	DOWN
hsa-miR-4666b	-0.295503	0.342716	0.0472128	0.0157228	DOWN
hsa-miR-590-5p	-0.158596	0.163587	0.00499156	0.0157117	DOWN
hsa-miR-101-5p	-0.0952293	0.104394	0.00916453	0.0157037	DOWN
hsa-miR-5191	0.0401718	0.0573128	0.017141	0.0156957	UP
hsa-miR-487a-5p	-0.124157	0.1304	0.00624251	0.0156947	DOWN
hsa-miR-548h-5p	-0.110599	0.117991	0.00739258	0.0156925	DOWN
hsa-miR-3978	-0.00323418	0.0519314	0.0486972	0.0156898	DOWN
hsa-miR-340-3p	-0.0216769	0.0567315	0.0350546	0.0156889	DOWN
hsa-miR-708-3p	-0.0523491	0.0716316	0.0192825	0.0156866	DOWN
hsa-miR-5698	-0.0424781	0.0659689	0.0234908	0.0156857	DOWN
hsa-miR-6742-5p	0.0220995	0.0519843	0.0298848	0.0156595	UP
hsa-miR-633	0.0999228	0.100564	0.000641117	0.0156384	UP
hsa-miR-4797-5p	-0.0578806	0.0752376	0.0173569	0.0156216	DOWN
hsa-miR-3129-5p	0.0471367	0.0606219	0.0134851	0.0156107	UP
hsa-miR-93-5p	-0.24436	0.251032	0.00667226	0.0155668	DOWN
hsa-miR-892a	-0.0936681	0.10323	0.00956147	0.0155649	DOWN
hsa-miR-6505-3p	-0.0618962	0.0780407	0.0161445	0.0155548	DOWN
hsa-miR-6828-5p	-0.0521595	0.0716848	0.0195253	0.015542	DOWN
hsa-miR-6775-5p	0.145696	0.192141	0.046445	0.0154736	UP
hsa-miR-526b-5p	-0.100063	0.108924	0.00886136	0.0154682	DOWN
hsa-miR-106b-5p	-0.0651855	0.0804991	0.0153137	0.0154482	DOWN
hsa-miR-765	0.0612237	0.107755	0.0465314	0.0154473	UP
hsa-miR-2276-3p	0.186202	0.232337	0.046135	0.0154436	UP
hsa-miR-3065-5p	0.0193359	0.0518103	0.0324744	0.0154135	UP
hsa-miR-937-3p	-0.205035	0.211947	0.00691253	0.0154033	DOWN
hsa-miR-8089	-0.0113602	0.053906	0.0425458	0.0154022	DOWN
hsa-miR-127-5p	-0.00528459	0.0526326	0.047348	0.0153479	DOWN
hsa-miR-4635	0.0146637	0.0822142	0.0675505	0.0153389	UP
hsa-miR-3156-3p	-0.122679	0.129544	0.00686522	0.0153156	DOWN
hsa-miR-548q	0.0499497	0.0987436	0.0487939	0.0153082	UP
hsa-miR-17-5p	-0.238947	0.24611	0.00716287	0.0153039	DOWN
hsa-miR-1263	-0.117398	0.124705	0.00730727	0.0152963	DOWN
hsa-miR-4736	-0.00688751	0.0529996	0.0461121	0.015293	DOWN
hsa-miR-570-3p	-0.0757818	0.128548	0.0527658	0.0152868	DOWN
hsa-miR-4483	-0.0575066	0.113243	0.0557367	0.0152701	DOWN
hsa-miR-4780	-0.110671	0.118634	0.00796303	0.0152645	DOWN
hsa-miR-33a-5p	-0.122983	0.129906	0.00692307	0.0152581	DOWN
hsa-miR-764	-0.0867344	0.097727	0.0109926	0.0152569	DOWN
hsa-miR-4495	-0.0373	0.0638102	0.0265102	0.0152491	DOWN
hsa-miR-4490	0.025583	0.0531216	0.0275386	0.0152192	UP
hsa-miR-1915-3p	0.256542	0.256868	0.000325799	0.0151977	UP
hsa-miR-1185-1-3p	-0.0129757	0.0545878	0.0416121	0.0151514	DOWN
hsa-miR-4766-5p	0.0241971	0.0528961	0.028699	0.015151	UP
hsa-miR-184	0.0110115	0.0514556	0.0404441	0.0151308	UP
hsa-miR-5007-3p	0.138486	0.140391	0.00190517	0.0151155	UP
hsa-miR-4267	-0.0350226	0.062864	0.0278414	0.015113	DOWN
hsa-miR-3652	0.0600592	0.106344	0.0462851	0.0150987	UP
hsa-miR-4525	0.00660073	0.0515378	0.0449371	0.0150929	UP
hsa-miR-6501-3p	-0.0308799	0.0610053	0.0301254	0.0150918	DOWN
hsa-miR-8053	-0.0388695	0.0647767	0.0259072	0.0150825	DOWN
hsa-miR-744-5p	0.0196367	0.0521874	0.0325507	0.0150796	UP
hsa-miR-3929	-0.127449	0.13431	0.00686124	0.0150794	DOWN
hsa-miR-1226-5p	0.107436	0.108551	0.00111483	0.0150727	UP
hsa-miR-550b-2-5p	-0.200131	0.207398	0.00726709	0.0150629	DOWN
hsa-miR-6769a-3p	-0.0397701	0.0652825	0.0255124	0.01504	DOWN
hsa-miR-200a-5p	-0.0459743	0.068634	0.0226596	0.015031	DOWN
hsa-miR-1538	-0.089353	0.140171	0.0508178	0.0150061	DOWN
hsa-miR-5586-5p	-0.0590566	0.0767729	0.0177163	0.0149978	DOWN
hsa-miR-6751-3p	-0.108983	0.1175	0.00851636	0.0149777	DOWN
hsa-miR-4748	-0.042242	0.0666727	0.0244306	0.0149537	DOWN
hsa-miR-3605-5p	0.0891457	0.0916745	0.00252877	0.0149423	UP
hsa-miR-608	-0.00669925	0.0533214	0.0466221	0.0149404	DOWN
hsa-miR-3606-3p	0.0259615	0.0846072	0.0586457	0.0149158	UP
hsa-miR-198	-0.0024373	0.0525975	0.0501602	0.0149084	DOWN
hsa-miR-4801	0.133592	0.135548	0.00195622	0.0149013	UP
hsa-miR-937-5p	0.19182	0.195471	0.00365081	0.0148937	UP
hsa-miR-4643	0.0427831	0.0593368	0.0165537	0.0148845	UP
hsa-miR-6816-3p	0.0668337	0.111782	0.0449484	0.0148844	UP
hsa-miR-548ao-3p	-0.167468	0.17376	0.00629222	0.014868	DOWN
hsa-miR-4694-3p	-0.128327	0.135425	0.00709831	0.0148664	DOWN
hsa-miR-4329	-0.0712128	0.0857092	0.0144964	0.0148662	DOWN
hsa-miR-4304	0.034939	0.0562094	0.0212703	0.0148432	UP
hsa-miR-200c-5p	-0.0392408	0.0652419	0.0260011	0.0148354	DOWN
hsa-miR-1913	-0.00034708	0.0523815	0.0520344	0.0148326	DOWN
hsa-miR-559	0.050617	0.0986311	0.0480141	0.014819	UP
hsa-miR-495-5p	-0.153817	0.160129	0.00631231	0.0147958	DOWN
hsa-miR-193b-5p	0.0271943	0.053942	0.0267477	0.0147887	UP
hsa-miR-3191-3p	-0.00980908	0.0541644	0.0443553	0.0147833	DOWN
hsa-miR-513b-5p	0.00221839	0.0521462	0.0499278	0.0147828	UP
hsa-miR-7112-3p	-0.0460993	0.0689909	0.0228916	0.0147816	DOWN
hsa-miR-4298	0.088834	0.132122	0.0432882	0.0147792	UP
hsa-miR-4781-5p	0.0635124	0.0714744	0.00796202	0.0147745	UP
hsa-miR-1273g-3p	0.0652942	0.0727337	0.00743953	0.0147675	UP
hsa-miR-22-3p	0.253621	0.254643	0.00102171	0.0147539	UP
hsa-miR-101-3p	-0.248136	0.255932	0.00779634	0.0147514	DOWN
hsa-miR-3691-3p	-0.0352313	0.0633726	0.0281413	0.0147427	DOWN
hsa-miR-5010-3p	-0.264491	0.312302	0.0478115	0.0147322	DOWN
hsa-miR-5699-3p	-0.0935608	0.104242	0.0106813	0.0147269	DOWN
hsa-miR-181b-5p	0.15824	0.161714	0.00347429	0.0147124	UP
hsa-miR-5692a	0.0206131	0.0527422	0.0321291	0.0146721	UP
hsa-miR-6867-3p	-0.155836	0.162323	0.0064873	0.0146532	DOWN
hsa-miR-4527	-0.00927428	0.0541936	0.0449193	0.0146331	DOWN
hsa-miR-4498	0.0116799	0.0519723	0.0402924	0.0146308	UP
hsa-miR-302a-5p	-0.100824	0.150099	0.0492749	0.0146146	DOWN
hsa-miR-152-5p	-0.0975478	0.107863	0.0103156	0.0146146	DOWN
hsa-miR-6887-3p	-0.118851	0.12698	0.00812906	0.0146025	DOWN
hsa-miR-192-5p	0.148696	0.151907	0.00321138	0.0145922	UP
hsa-miR-556-3p	-0.0585507	0.113177	0.0546267	0.0145675	DOWN
hsa-miR-375	-0.127518	0.135077	0.00755846	0.0145674	DOWN
hsa-miR-6852-5p	-0.0524337	0.108403	0.0559688	0.0145668	DOWN
hsa-miR-4327	0.137564	0.140229	0.00266551	0.0145649	UP
hsa-miR-3682-3p	-0.227541	0.235903	0.00836233	0.0145599	DOWN
hsa-miR-3074-3p	0.18467	0.229603	0.0449327	0.0145396	UP
hsa-miR-548aw	0.0315313	0.0865381	0.0550069	0.0145281	UP
hsa-miR-519e-5p	0.110351	0.112196	0.0018449	0.01452	UP
hsa-miR-4281	0.247305	0.288982	0.0416761	0.0145061	UP
hsa-miR-6511a-3p	0.0321062	0.0556202	0.0235139	0.014504	UP
hsa-miR-4466	0.21213	0.215743	0.00361282	0.0144872	UP
hsa-miR-127-3p	0.0191679	0.0527281	0.0335602	0.0144821	UP
hsa-miR-6839-5p	0.0677393	0.111989	0.0442493	0.0144461	UP
hsa-miR-6502-5p	-0.0497824	0.0715404	0.021758	0.0144331	DOWN
hsa-miR-6883-3p	-0.0113041	0.0548913	0.0435872	0.014433	DOWN
hsa-miR-517c-3p	-0.104182	0.113958	0.00977529	0.014422	DOWN
hsa-miR-7151-3p	-0.06836	0.0841066	0.0157465	0.014421	DOWN
hsa-miR-4447	-0.0299376	0.0933994	0.0634617	0.0144084	DOWN
hsa-miR-4637	0.00741827	0.0522003	0.044782	0.014403	UP
hsa-miR-624-5p	-0.229165	0.23787	0.00870512	0.0143897	DOWN
hsa-miR-372-5p	0.0845699	0.0884332	0.00386339	0.0143835	UP
hsa-miR-194-3p	-0.0987569	0.109227	0.0104697	0.0143797	DOWN
hsa-miR-3140-5p	0.0642568	0.072494	0.00823717	0.0143646	UP
hsa-miR-432-5p	-0.085966	0.0982583	0.0122923	0.0143554	DOWN
hsa-miR-6788-3p	-0.112459	0.121484	0.00902514	0.014349	DOWN
hsa-miR-32-3p	-0.000120374	0.081863	0.0817426	0.0143339	DOWN
hsa-let-7c-3p	-0.0903632	0.102049	0.011686	0.0143061	DOWN
hsa-miR-6787-3p	-0.0450446	0.10267	0.0576256	0.0142881	DOWN
hsa-miR-1587	-0.00316786	0.0533408	0.0501729	0.0142879	DOWN
hsa-miR-4322	0.0626096	0.0714561	0.00884652	0.014277	UP
hsa-miR-4738-5p	-0.16609	0.173192	0.00710171	0.0142764	DOWN
hsa-miR-139-3p	0.0367063	0.0574608	0.0207545	0.0142752	UP
hsa-miR-219a-1-3p	-0.0262714	0.0599821	0.0337107	0.0142606	DOWN
hsa-miR-6847-3p	-0.120978	0.129447	0.00846944	0.0142311	DOWN
hsa-miR-921	0.106739	0.109053	0.00231339	0.0142271	UP
hsa-miR-3648	0.138734	0.183176	0.0444427	0.0142261	UP
hsa-miR-548ah-5p	-0.125307	0.133479	0.00817217	0.0142237	DOWN
hsa-miR-4662b	0.0508912	0.0642135	0.0133223	0.0142044	UP
hsa-miR-16-5p	-0.214882	0.22372	0.00883809	0.0142004	DOWN
hsa-miR-6842-5p	0.0198345	0.0531237	0.0332892	0.0141803	UP
hsa-miR-105-3p	-0.104084	0.114201	0.0101177	0.0141742	DOWN
hsa-miR-205-5p	-0.120025	0.12865	0.00862546	0.0141696	DOWN
hsa-miR-6780b-5p	0.0309941	0.0858739	0.0548799	0.0141522	UP
hsa-miR-4441	0.0303902	0.0554996	0.0251094	0.0141188	UP
hsa-miR-1262	-0.0471051	0.0703325	0.0232274	0.0141166	DOWN
hsa-miR-6749-3p	0.0421277	0.091942	0.0498144	0.0141105	UP
hsa-miR-513c-3p	0.0108812	0.0524789	0.0415977	0.0141053	UP
hsa-miR-769-3p	0.0587093	0.069062	0.0103526	0.0141003	UP
hsa-miR-875-5p	-0.172032	0.179541	0.00750958	0.0140975	DOWN
hsa-miR-4474-3p	0.0415306	0.059641	0.0181105	0.0140936	UP
hsa-miR-4640-5p	0.093376	0.0966488	0.00327277	0.0140658	UP
hsa-miR-889-3p	0.0313331	0.0558746	0.0245415	0.0140309	UP
hsa-miR-548at-3p	-0.168915	0.176436	0.00752057	0.0140294	DOWN
hsa-miR-609	-0.140941	0.148596	0.00765431	0.0140284	DOWN
hsa-miR-1256	-0.0509042	0.0726972	0.021793	0.0140235	DOWN
hsa-miR-6884-5p	0.0148185	0.0527444	0.0379259	0.0140178	UP
hsa-miR-1251-3p	0.0198179	0.0532941	0.0334762	0.0140093	UP
hsa-miR-6760-3p	-0.233669	0.281826	0.0481562	0.0139938	DOWN
hsa-miR-3130-3p	-0.0185579	0.0574654	0.0389075	0.0139899	DOWN
hsa-miR-1307-3p	0.0120081	0.0526393	0.0406312	0.0139738	UP
hsa-miR-6876-3p	-0.195003	0.203633	0.00862962	0.0139734	DOWN
hsa-miR-499a-3p	0.018956	0.0532629	0.0343069	0.0139245	UP
hsa-miR-5691	0.114067	0.116788	0.00272039	0.0139004	UP
hsa-miR-4683	-0.0545782	0.0751574	0.0205792	0.0138864	DOWN
hsa-miR-4716-3p	0.152707	0.157146	0.00443924	0.0138833	UP
hsa-miR-6889-5p	-0.0492447	0.0718889	0.0226442	0.0138581	DOWN
hsa-miR-4299	0.0498999	0.0640748	0.0141749	0.0138458	UP
hsa-miR-3671	0.0937283	0.0972994	0.00357103	0.0138225	UP
hsa-miR-6826-3p	-0.104103	0.11471	0.0106068	0.013807	DOWN
hsa-miR-4277	-0.0554165	0.0758005	0.020384	0.0138004	DOWN
hsa-miR-6721-5p	6.29478e-05	0.0533735	0.0533105	0.0137975	DOWN
hsa-miR-1204	0.0639284	0.0729734	0.00904504	0.0137835	UP
hsa-let-7e-5p	-0.2676	0.275902	0.00830144	0.013781	DOWN
hsa-miR-513a-3p	-0.053991	0.0749092	0.0209182	0.0137796	DOWN
hsa-miR-4751	-0.034398	0.0640453	0.0296473	0.0137786	DOWN
hsa-miR-4753-3p	-0.147817	0.155636	0.00781903	0.013778	DOWN
hsa-miR-25-5p	0.0548768	0.100532	0.0456555	0.0137749	UP
hsa-miR-6070	0.0351946	0.0574421	0.0222475	0.0137685	UP
hsa-miR-6858-5p	0.130325	0.173729	0.0434043	0.0137632	UP
hsa-miR-509-5p	0.132717	0.136286	0.00356919	0.0137582	UP
hsa-miR-6089	0.164594	0.208821	0.0442267	0.013754	UP
hsa-miR-6741-5p	-0.0682433	0.0848556	0.0166123	0.0137517	DOWN
hsa-miR-6873-3p	-0.089722	0.102246	0.0125244	0.0137397	DOWN
hsa-miR-4323	-0.114671	0.124336	0.00966575	0.0137275	DOWN
hsa-miR-2113	-0.0946421	0.106521	0.0118785	0.0137136	DOWN
hsa-miR-4797-3p	-0.00860116	0.0549841	0.0463829	0.0137124	DOWN
hsa-miR-8052	0.0809151	0.086216	0.00530086	0.0137089	UP
hsa-miR-4518	0.121373	0.124525	0.00315154	0.0137049	UP
hsa-miR-4804-5p	-0.0196971	0.0581539	0.0384568	0.0136981	DOWN
hsa-miR-216b-5p	-0.0504676	0.105827	0.0553596	0.0136863	DOWN
hsa-miR-4290	-0.173128	0.220718	0.0475906	0.0136375	DOWN
hsa-miR-429	-0.0118636	0.055869	0.0440053	0.0136259	DOWN
hsa-miR-363-3p	-0.159746	0.20671	0.0469635	0.0136082	DOWN
hsa-miR-3191-5p	-0.103245	0.114231	0.0109859	0.0135954	DOWN
hsa-miR-4687-3p	0.253547	0.256222	0.00267541	0.01358	UP
hsa-miR-92b-3p	-0.160684	0.168717	0.00803271	0.0135791	DOWN
hsa-miR-4754	-0.132792	0.141431	0.00863972	0.0135622	DOWN
hsa-miR-30e-3p	-0.0699297	0.121241	0.0513117	0.0135539	DOWN
hsa-miR-6796-3p	-0.0860544	0.135262	0.0492081	0.0135466	DOWN
hsa-miR-369-5p	-0.127534	0.173981	0.0464466	0.0135298	DOWN
hsa-miR-4666a-3p	0.0325442	0.0567917	0.0242475	0.0135234	UP
hsa-miR-554	0.0551313	0.0674908	0.0123595	0.0135214	UP
hsa-miR-6515-5p	-0.0908555	0.103535	0.0126791	0.0134982	DOWN
hsa-miR-3116	-0.0373372	0.065802	0.0284648	0.0134792	DOWN
hsa-miR-596	0.0653758	0.108668	0.0432922	0.0134725	UP
hsa-miR-4493	-0.145095	0.153431	0.0083351	0.0134499	DOWN
hsa-miR-6894-5p	0.154369	0.159504	0.00513566	0.0134498	UP
hsa-miR-5195-3p	0.0145162	0.0532946	0.0387784	0.0134481	UP
hsa-miR-6507-5p	-0.05279	0.0745603	0.0217703	0.0134319	DOWN
hsa-miR-3193	-0.0605381	0.079705	0.0191669	0.0134132	DOWN
hsa-miR-24-1-5p	-0.0739751	0.0897004	0.0157253	0.0134111	DOWN
hsa-miR-635	0.0295811	0.0560196	0.0264385	0.0133944	UP
hsa-miR-8080	-0.0581296	0.0781116	0.0199821	0.0133694	DOWN
hsa-miR-4798-3p	-0.048456	0.0720068	0.0235508	0.0133539	DOWN
hsa-miR-6510-3p	-0.0405416	0.0675888	0.0270472	0.0133483	DOWN
hsa-miR-585-5p	0.0537848	0.0991573	0.0453725	0.0133449	UP
hsa-miR-520a-3p	-0.11595	0.162539	0.0465895	0.0133419	DOWN
hsa-miR-4786-5p	-0.0198432	0.0585877	0.0387444	0.013334	DOWN
hsa-miR-6796-5p	0.0791121	0.0852073	0.00609525	0.0133299	UP
hsa-miR-6846-5p	0.128203	0.132176	0.00397282	0.013328	UP
hsa-miR-548d-5p	0.0365144	0.0876986	0.0511842	0.0133044	UP
hsa-miR-3189-3p	-0.0296346	0.0624159	0.0327813	0.0133021	DOWN
hsa-miR-7162-5p	0.0436684	0.0919599	0.0482915	0.0132953	UP
hsa-miR-1250-3p	-0.221389	0.268834	0.0474445	0.0132771	DOWN
hsa-miR-1249-3p	0.23854	0.24246	0.0039194	0.0132716	UP
hsa-miR-548av-5p	-0.0136858	0.0567333	0.0430475	0.0132692	DOWN
hsa-miR-4708-5p	-0.0654871	0.0834123	0.0179252	0.0132689	DOWN
hsa-miR-4712-5p	-0.098148	0.110187	0.0120395	0.0132557	DOWN
hsa-miR-6766-5p	-0.0820602	0.096446	0.0143858	0.0132492	DOWN
hsa-miR-4428	0.0654126	0.108399	0.0429867	0.0132439	UP
hsa-miR-6834-5p	-0.111947	0.158594	0.0466468	0.0132315	DOWN
hsa-miR-6807-5p	0.122937	0.165177	0.0422401	0.0132255	UP
hsa-miR-29b-1-5p	0.0534318	0.0668539	0.0134222	0.0131878	UP
hsa-miR-4434	-0.0180954	0.0862825	0.0681871	0.0131779	DOWN
hsa-miR-514a-5p	-0.038671	0.0668126	0.0281416	0.0131778	DOWN
hsa-miR-6772-3p	0.0236062	0.0548048	0.0311986	0.013163	UP
hsa-miR-4788	0.101995	0.106015	0.00402018	0.0131105	UP
hsa-miR-4774-5p	0.0996106	0.103749	0.00413808	0.0131072	UP
hsa-miR-197-5p	0.293704	0.296312	0.00260784	0.013071	UP
hsa-miR-631	-0.00296192	0.0545438	0.0515818	0.0130675	DOWN
hsa-miR-4285	0.0488118	0.0643817	0.0155699	0.0130553	UP
hsa-miR-653-5p	-0.0400608	0.0676885	0.0276277	0.0130367	DOWN
hsa-miR-8085	0.022804	0.0547813	0.0319772	0.0130326	UP
hsa-miR-551a	-0.11542	0.125969	0.0105488	0.0130285	DOWN
hsa-miR-93-3p	0.055975	0.100426	0.0444514	0.0130197	UP
hsa-miR-3617-3p	-0.149199	0.158065	0.00886556	0.0130114	DOWN
hsa-miR-323b-5p	-0.0292842	0.062585	0.0333008	0.0130099	DOWN
hsa-miR-6772-5p	0.130354	0.172663	0.0423081	0.0130034	UP
hsa-miR-888-5p	0.0686159	0.0773442	0.00872833	0.0130019	UP
hsa-miR-30d-5p	0.0766139	0.0835875	0.00697357	0.0130006	UP
hsa-miR-606	0.073963	0.0814885	0.00752545	0.0129824	UP
hsa-miR-5011-5p	-0.0663756	0.0844344	0.0180588	0.0129729	DOWN
hsa-miR-100-3p	-0.108489	0.119762	0.0112735	0.0129645	DOWN
hsa-miR-3974	-0.0219609	0.0597348	0.0377739	0.012957	DOWN
hsa-miR-4756-3p	-0.127325	0.137118	0.00979355	0.012946	DOWN
hsa-miR-3945	0.100159	0.104496	0.00433743	0.0129422	UP
hsa-miR-212-3p	0.134932	0.177362	0.0424296	0.012939	UP
hsa-miR-539-5p	-0.00988239	0.0560799	0.0461975	0.0129375	DOWN
hsa-miR-4704-5p	-0.0647666	0.0833103	0.0185437	0.0129261	DOWN
hsa-miR-362-3p	-0.0778234	0.127193	0.0493691	0.0129233	DOWN
hsa-miR-7154-3p	-0.0595749	0.0796408	0.0200659	0.0129186	DOWN
hsa-miR-4729	-0.125393	0.135405	0.0100122	0.0128755	DOWN
hsa-miR-20a-3p	-0.182419	0.192111	0.00969194	0.0128682	DOWN
hsa-miR-138-1-3p	0.130553	0.172666	0.042113	0.0128627	UP
hsa-miR-6811-5p	-0.140494	0.149792	0.00929777	0.0128573	DOWN
hsa-miR-4425	-0.115193	0.125995	0.010802	0.0128554	DOWN
hsa-miR-562	-0.146319	0.155461	0.00914193	0.0128507	DOWN
hsa-miR-658	-0.0361184	0.0951544	0.0590361	0.0128489	DOWN
hsa-miR-6789-5p	0.200573	0.206882	0.00630846	0.0128485	UP
hsa-miR-1469	0.142449	0.18503	0.0425816	0.0128401	UP
hsa-miR-518e-3p	-0.0837057	0.0983807	0.014675	0.0128133	DOWN
hsa-miR-301a-3p	-0.257624	0.267731	0.010107	0.0128038	DOWN
hsa-miR-4520-5p	-0.113239	0.124284	0.0110448	0.012803	DOWN
hsa-miR-5094	-0.0136664	0.0572169	0.0435505	0.0127983	DOWN
hsa-miR-23b-3p	0.00105569	0.0542653	0.0532096	0.0127946	UP
hsa-miR-6854-3p	-0.0205315	0.0594128	0.0388813	0.0127808	DOWN
hsa-miR-6861-5p	-0.00738226	0.0820088	0.0746265	0.0127657	DOWN
hsa-miR-6732-5p	0.132961	0.137991	0.00502997	0.0127608	UP
hsa-miR-513b-3p	-0.097836	0.110586	0.0127504	0.0127502	DOWN
hsa-miR-1273g-5p	0.102381	0.106928	0.00454772	0.0127188	UP
hsa-miR-4725-3p	-0.000366729	0.0545176	0.0541509	0.0127164	DOWN
hsa-miR-3976	0.0803275	0.121052	0.0407247	0.0127117	UP
hsa-miR-4755-3p	0.069726	0.111411	0.0416854	0.0127042	UP
hsa-miR-361-5p	0.194908	0.236851	0.0419434	0.0126881	UP
hsa-miR-5692c	0.0115199	0.0539147	0.0423948	0.0126854	UP
hsa-miR-100-5p	0.107108	0.111582	0.00447365	0.01268	UP
hsa-miR-6756-5p	0.134896	0.176931	0.0420344	0.0126721	UP
hsa-miR-4664-5p	-0.200338	0.211049	0.0107114	0.0126622	DOWN
hsa-miR-6868-5p	0.0322253	0.0575931	0.0253678	0.012662	UP
hsa-miR-4773	0.189985	0.196801	0.0068167	0.0126578	UP
hsa-miR-3915	0.135788	0.141162	0.00537411	0.0126277	UP
hsa-miR-6849-5p	0.11055	0.115063	0.00451284	0.0126276	UP
hsa-miR-6830-5p	0.0354501	0.0587513	0.0233012	0.0126261	UP
hsa-miR-660-5p	-0.15643	0.165813	0.00938366	0.0126081	DOWN
hsa-miR-454-3p	-0.228276	0.239667	0.0113908	0.0125963	DOWN
hsa-miR-10b-5p	0.113182	0.153983	0.0408017	0.0125939	UP
hsa-miR-379-5p	-0.123853	0.134353	0.0104999	0.0125933	DOWN
hsa-miR-331-3p	0.0917244	0.0971428	0.00541845	0.0125893	UP
hsa-miR-548s	0.0895315	0.129734	0.0402023	0.0125891	UP
hsa-miR-3622a-5p	0.0323527	0.0577402	0.0253875	0.0125644	UP
hsa-miR-4659b-5p	0.0452725	0.0921355	0.0468631	0.0125641	UP
hsa-miR-4661-3p	-0.0448572	0.100432	0.055575	0.0125529	DOWN
hsa-miR-556-5p	0.0904478	0.130553	0.0401048	0.0125291	UP
hsa-miR-6799-3p	-0.176979	0.186939	0.00996039	0.012522	DOWN
hsa-miR-5680	-0.12161	0.132369	0.0107591	0.0125173	DOWN
hsa-miR-183-5p	-0.168845	0.178542	0.00969722	0.012509	DOWN
hsa-miR-3940-5p	0.297021	0.332955	0.0359334	0.0125047	UP
hsa-miR-455-5p	-0.0867552	0.101348	0.0145933	0.0125028	DOWN
hsa-miR-6823-5p	-0.114452	0.159919	0.0454664	0.0124723	DOWN
hsa-miR-643	-0.144261	0.154006	0.0097452	0.0124555	DOWN
hsa-miR-3170	0.0502466	0.095438	0.0451914	0.0124541	UP
hsa-miR-569	0.0900583	0.0958491	0.00579073	0.0124349	UP
hsa-miR-4516	0.209497	0.216083	0.00658638	0.0124235	UP
hsa-miR-6500-5p	0.0546189	0.0684719	0.013853	0.0124182	UP
hsa-miR-4448	-0.12573	0.136349	0.0106188	0.0124171	DOWN
hsa-miR-6509-3p	-0.0699162	0.0878037	0.0178874	0.0124152	DOWN
hsa-miR-6755-5p	-0.0225422	0.0874089	0.0648667	0.0124083	DOWN
hsa-miR-3681-3p	-0.127641	0.138175	0.0105336	0.0123989	DOWN
hsa-miR-135b-3p	0.104078	0.109023	0.00494487	0.0123919	UP
hsa-miR-5591-3p	0.0107381	0.0542043	0.0434662	0.0123776	UP
hsa-miR-1233-5p	0.207062	0.247971	0.0409088	0.0123565	UP
hsa-miR-302d-3p	-0.0989542	0.145286	0.0463322	0.0123389	DOWN
hsa-miR-664a-3p	0.00647874	0.0789968	0.072518	0.0123258	UP
hsa-miR-181d-3p	-0.069355	0.087497	0.018142	0.0123174	DOWN
hsa-miR-1301-3p	0.0667862	0.0768453	0.0100591	0.0123119	UP
hsa-miR-1205	-0.164398	0.174281	0.00988303	0.012306	DOWN
hsa-miR-10b-3p	0.0275416	0.0823983	0.0548567	0.0122913	UP
hsa-miR-2115-3p	0.127502	0.16863	0.041128	0.0122909	UP
hsa-miR-943	0.0027121	0.0546025	0.0518904	0.0122899	UP
hsa-miR-6767-5p	0.187655	0.195029	0.00737437	0.0122896	UP
hsa-miR-634	-0.120855	0.165757	0.0449022	0.0122761	DOWN
hsa-miR-1297	-0.132573	0.143016	0.0104431	0.0122623	DOWN
hsa-miR-7705	-0.0101577	0.0568511	0.0466934	0.0122543	DOWN
hsa-miR-548aj-5p	0.0664742	0.10798	0.041506	0.0122364	UP
hsa-miR-2277-3p	0.0212329	0.0553158	0.0340829	0.0122297	UP
hsa-miR-4278	-0.194423	0.205567	0.011144	0.0122138	DOWN
hsa-miR-4784	0.219891	0.25982	0.0399289	0.0122072	UP
hsa-miR-378d	-0.0403029	0.0687552	0.0284523	0.0122061	DOWN
hsa-miR-6764-3p	-0.0768225	0.093537	0.0167145	0.0121872	DOWN
hsa-miR-1245b-5p	0.0632187	0.0744375	0.0112187	0.0121779	UP
hsa-miR-3151-3p	-0.0178656	0.0850912	0.0672256	0.0121668	DOWN
hsa-miR-6848-5p	0.0629758	0.074299	0.0113232	0.0121513	UP
hsa-miR-4672	0.122365	0.12781	0.00544593	0.0121358	UP
hsa-miR-504-3p	0.0256231	0.0563195	0.0306964	0.0121104	UP
hsa-miR-4770	-0.0928163	0.10706	0.0142433	0.0121089	DOWN
hsa-miR-1287-5p	-0.152169	0.162292	0.0101228	0.0121057	DOWN
hsa-miR-6734-5p	0.154937	0.162056	0.00711886	0.0121011	UP
hsa-miR-4445-3p	0.169557	0.177119	0.00756285	0.0121009	UP
hsa-miR-328-5p	0.248875	0.287152	0.0382763	0.012096	UP
hsa-miR-4732-3p	-0.0702629	0.119596	0.0493333	0.0120817	DOWN
hsa-miR-6857-5p	0.0833596	0.123046	0.0396862	0.0120768	UP
hsa-miR-378f	0.0116031	0.0545416	0.0429386	0.0120605	UP
hsa-miR-5585-3p	0.0577833	0.100586	0.0428029	0.0120332	UP
hsa-miR-181a-5p	0.0473715	0.0929013	0.0455298	0.0120304	UP
hsa-miR-7704	0.187755	0.229074	0.0413194	0.0120156	UP
hsa-miR-506-5p	-0.0628467	0.0830466	0.0201999	0.0120143	DOWN
hsa-miR-1245b-3p	0.119742	0.1253	0.00555867	0.0119936	UP
hsa-miR-411-5p	0.0611033	0.103189	0.0420857	0.0119936	UP
hsa-miR-6807-3p	0.0724492	0.112869	0.04042	0.0119932	UP
hsa-miR-449b-3p	-0.00367482	0.0557697	0.0520949	0.0119761	DOWN
hsa-miR-4536-5p	0.0078356	0.0785694	0.0707338	0.011966	UP
hsa-miR-19b-1-5p	-0.101534	0.114922	0.0133879	0.0119434	DOWN
hsa-miR-4648	0.116016	0.121554	0.00553782	0.0119413	UP
hsa-miR-98-5p	-0.233679	0.245651	0.0119723	0.0119402	DOWN
hsa-miR-6809-5p	0.0347889	0.0852425	0.0504536	0.0119327	UP
hsa-miR-5193	-0.0603302	0.0813697	0.0210395	0.0119296	DOWN
hsa-miR-4529-3p	-0.0559071	0.0784092	0.0225022	0.0118882	DOWN
hsa-miR-19a-3p	-0.18057	0.191604	0.0110335	0.0118841	DOWN
hsa-miR-4632-5p	0.0411255	0.0618816	0.0207561	0.0118832	UP
hsa-miR-629-3p	0.100366	0.139619	0.039253	0.0118791	UP
hsa-miR-4757-3p	0.120592	0.160673	0.0400806	0.0118247	UP
hsa-miR-561-5p	-0.217979	0.230235	0.0122562	0.0118122	DOWN
hsa-miR-6876-5p	0.108916	0.148347	0.0394307	0.0117901	UP
hsa-miR-3180-3p	-0.0112383	0.0576314	0.0463931	0.0117629	DOWN
hsa-miR-6885-5p	0.0719865	0.0814896	0.00950304	0.0117594	UP
hsa-miR-3175	-0.0443332	0.0714804	0.0271472	0.0117459	DOWN
hsa-miR-335-3p	-0.163275	0.173947	0.0106721	0.0117389	DOWN
hsa-miR-495-3p	-0.0725509	0.0907132	0.0181624	0.0117344	DOWN
hsa-miR-4517	0.0278165	0.0572588	0.0294423	0.0117304	UP
hsa-miR-1250-5p	0.000871621	0.055372	0.0545004	0.0117161	UP
hsa-miR-626	-0.0333424	0.0658443	0.0325019	0.011701	DOWN
hsa-let-7g-3p	-0.192012	0.203821	0.0118093	0.0116888	DOWN
hsa-miR-6872-5p	0.19298	0.201133	0.00815391	0.0116658	UP
hsa-miR-3142	0.0303189	0.0828524	0.0525335	0.0116651	UP
hsa-miR-6503-5p	-0.193365	0.238709	0.0453442	0.0116615	DOWN
hsa-miR-374c-3p	0.00274984	0.0552328	0.052483	0.0116588	UP
hsa-miR-6874-3p	-0.0775065	0.0947794	0.0172729	0.0116511	DOWN
hsa-miR-584-5p	0.142319	0.149488	0.00716875	0.0116438	UP
hsa-miR-3186-5p	-0.0971127	0.11144	0.0143274	0.0116313	DOWN
hsa-miR-1180-3p	0.204405	0.212288	0.00788321	0.0116264	UP
hsa-miR-96-3p	-0.049932	0.0749224	0.0249905	0.0116195	DOWN
hsa-miR-4653-3p	0.108143	0.114114	0.00597138	0.011603	UP
hsa-miR-205-3p	0.0347592	0.0595886	0.0248294	0.0116022	UP
hsa-miR-204-3p	0.151001	0.192041	0.0410397	0.0115963	UP
hsa-miR-140-5p	-0.191568	0.203492	0.0119237	0.011596	DOWN
hsa-miR-5581-5p	0.156157	0.164052	0.00789419	0.0115911	UP
hsa-miR-3117-3p	-0.03535	0.0669551	0.0316051	0.0115663	DOWN
hsa-miR-548bb-3p	-0.0367385	0.0940231	0.0572846	0.011559	DOWN
hsa-miR-302c-5p	-0.231526	0.244224	0.0126983	0.0115516	DOWN
hsa-miR-376b-3p	-0.0133502	0.0584277	0.0450776	0.011547	DOWN
hsa-miR-6892-5p	-0.174308	0.185585	0.0112768	0.0115361	DOWN
hsa-miR-568	0.00254055	0.0553956	0.0528551	0.0115179	UP
hsa-miR-4494	0.0442546	0.0637796	0.019525	0.0114984	UP
hsa-miR-6761-3p	-0.0338115	0.066298	0.0324865	0.011491	DOWN
hsa-miR-181b-3p	0.064005	0.0758433	0.0118383	0.0114873	UP
hsa-miR-4295	-0.0670679	0.0868053	0.0197374	0.0114868	DOWN
hsa-miR-6088	0.177178	0.185769	0.00859089	0.0114482	UP
hsa-miR-5093	0.1082	0.114397	0.00619735	0.0114422	UP
hsa-miR-6872-3p	0.00091049	0.0787427	0.0778322	0.0114394	UP
hsa-miR-1245a	0.0538782	0.096842	0.0429638	0.0114391	UP
hsa-miR-4300	-0.114614	0.127388	0.0127733	0.0114384	DOWN
hsa-miR-1197	0.0203679	0.0559827	0.0356149	0.0114332	UP
hsa-miR-4699-5p	-0.163608	0.174728	0.0111205	0.0114289	DOWN
hsa-miR-4432	-0.0828349	0.0994625	0.0166276	0.0114248	DOWN
hsa-miR-6738-3p	-0.0343061	0.0666288	0.0323227	0.0114059	DOWN
hsa-miR-6127	0.149089	0.156966	0.00787757	0.0113906	UP
hsa-miR-3185	-0.109636	0.122918	0.0132823	0.0113904	DOWN
hsa-miR-4477a	-0.128431	0.140296	0.0118653	0.0113898	DOWN
hsa-miR-4330	0.00469747	0.0553526	0.0506551	0.0113869	UP
hsa-miR-4753-5p	0.239954	0.2464	0.00644579	0.0113796	UP
hsa-miR-6851-5p	0.194396	0.202923	0.00852731	0.0113762	UP
hsa-miR-6886-5p	0.0787633	0.0874703	0.00870697	0.0113658	UP
hsa-miR-548k	-0.142855	0.154188	0.0113322	0.0113509	DOWN
hsa-miR-8066	0.010516	0.0552284	0.0447124	0.0113505	UP
hsa-miR-6789-3p	-0.0122698	0.0583355	0.0460657	0.0113472	DOWN
hsa-miR-542-3p	0.00193049	0.0556435	0.053713	0.0113305	UP
hsa-miR-514b-5p	0.121771	0.128363	0.00659225	0.0113247	UP
hsa-miR-3912-5p	0.00887311	0.0778736	0.0690005	0.0112964	UP
hsa-miR-3692-3p	0.00683194	0.0553338	0.0485019	0.0112909	UP
hsa-miR-4520-3p	0.00616045	0.0554021	0.0492417	0.0112514	UP
hsa-miR-30e-5p	-0.0882866	0.104299	0.0160124	0.0112469	DOWN
hsa-miR-30b-5p	0.158842	0.199499	0.0406568	0.0112412	UP
hsa-miR-4450	-0.0263101	0.0632797	0.0369696	0.0112178	DOWN
hsa-miR-6505-5p	0.0266124	0.057488	0.0308756	0.0112072	UP
hsa-miR-1272	-0.0159721	0.0595709	0.0435988	0.0111974	DOWN
hsa-miR-5190	0.198543	0.207211	0.00866848	0.0111968	UP
hsa-miR-1206	-0.0922978	0.107826	0.0155284	0.0111901	DOWN
hsa-miR-6830-3p	-0.0301059	0.0649389	0.0348331	0.0111803	DOWN
hsa-miR-8057	-0.129867	0.141947	0.0120804	0.0111758	DOWN
hsa-miR-4673	0.0099143	0.0554036	0.0454893	0.0111697	UP
hsa-miR-3620-5p	0.0565707	0.0985229	0.0419522	0.0111496	UP
hsa-miR-377-3p	-0.105473	0.119512	0.0140399	0.0111353	DOWN
hsa-miR-3152-3p	-0.225239	0.269645	0.0444056	0.0111119	DOWN
hsa-miR-6882-3p	0.0138462	0.0778746	0.0640284	0.0111089	UP
hsa-miR-7846-3p	0.209041	0.248132	0.039091	0.0111065	UP
hsa-miR-3689d	0.0555545	0.097689	0.0421345	0.0111056	UP
hsa-miR-323a-3p	-0.00880485	0.0577201	0.0489152	0.011092	DOWN
hsa-miR-374b-3p	-0.106485	0.120483	0.0139976	0.01109	DOWN
hsa-miR-3591-5p	-0.0421859	0.0710361	0.0288501	0.0110894	DOWN
hsa-miR-200b-5p	-0.0350834	0.0924905	0.0574071	0.0110822	DOWN
hsa-miR-5188	-0.142411	0.15414	0.0117287	0.0110698	DOWN
hsa-miR-4524a-5p	0.022984	0.0568181	0.0338341	0.0110673	UP
hsa-miR-519d-5p	-0.0898121	0.10585	0.0160377	0.011062	DOWN
hsa-miR-4259	-0.192058	0.204796	0.0127384	0.0110561	DOWN
hsa-miR-545-3p	-0.171486	0.183372	0.0118855	0.0110415	DOWN
hsa-miR-577	0.0803423	0.0892317	0.00888931	0.0110328	UP
hsa-miR-4733-3p	-0.0245211	0.0627695	0.0382484	0.0110247	DOWN
hsa-miR-4707-5p	-0.0463134	0.073451	0.0271376	0.0110224	DOWN
hsa-miR-5704	0.0102975	0.0555628	0.0452653	0.0110134	UP
hsa-miR-4274	-0.0900883	0.135438	0.0453495	0.0109929	DOWN
hsa-miR-2053	-0.0210167	0.0851546	0.0641378	0.0109851	DOWN
hsa-miR-4287	-0.111478	0.125144	0.0136655	0.0109804	DOWN
hsa-miR-548a-5p	-0.0637581	0.112765	0.0490072	0.0109777	DOWN
hsa-miR-5187-5p	-0.04082	0.0704274	0.0296074	0.0109723	DOWN
hsa-miR-761	-0.0795478	0.0973366	0.0177888	0.010962	DOWN
hsa-miR-1290	-0.0174754	0.060299	0.0428236	0.0109601	DOWN
hsa-miR-500b-5p	0.0833199	0.0918914	0.00857147	0.010945	UP
hsa-miR-5688	0.01137	0.0556553	0.0442854	0.0109405	UP
hsa-miR-133a-5p	0.175375	0.184679	0.00930464	0.0109371	UP
hsa-miR-6759-5p	-0.00757346	0.0576325	0.050059	0.0109037	DOWN
hsa-miR-552-3p	0.00292037	0.0559822	0.0530618	0.0108969	UP
hsa-miR-1468-3p	0.217741	0.226073	0.00833162	0.0108861	UP
hsa-miR-103a-3p	-0.179008	0.191421	0.0124135	0.0108833	DOWN
hsa-miR-6778-5p	0.114384	0.152757	0.038373	0.0108773	UP
hsa-miR-424-3p	-0.004607	0.0570789	0.0524719	0.0108525	DOWN
hsa-let-7f-2-3p	-0.13316	0.145541	0.0123806	0.0108388	DOWN
hsa-miR-3200-5p	0.167197	0.207296	0.040099	0.0108339	UP
hsa-miR-4735-5p	-0.031177	0.0658356	0.0346587	0.0108013	DOWN
hsa-miR-1199-5p	0.131144	0.170283	0.039139	0.0107954	UP
hsa-miR-4760-5p	-0.0457851	0.0734063	0.0276212	0.0107952	DOWN
hsa-let-7d-5p	-0.161963	0.173964	0.0120003	0.010792	DOWN
hsa-miR-591	-0.00262569	0.0568017	0.054176	0.0107848	DOWN
hsa-miR-6881-3p	-0.098501	0.113814	0.0153135	0.0107649	DOWN
hsa-miR-4463	0.212475	0.221291	0.00881621	0.0107549	UP
hsa-miR-6784-5p	0.113952	0.121164	0.00721214	0.0107441	UP
hsa-miR-548aq-5p	-0.104484	0.148197	0.0437125	0.0107328	DOWN
hsa-miR-497-5p	0.179404	0.189031	0.00962647	0.0107179	UP
hsa-miR-4799-5p	0.038127	0.0618593	0.0237323	0.0107125	UP
hsa-miR-5582-5p	-0.0157594	0.0600492	0.0442898	0.0106776	DOWN
hsa-let-7d-3p	-0.0573513	0.107263	0.0499113	0.010667	DOWN
hsa-miR-92a-2-5p	-0.0839854	0.101417	0.0174312	0.0106632	DOWN
hsa-miR-3657	0.00428784	0.0561295	0.0518416	0.0106379	UP
hsa-miR-4738-3p	0.00654481	0.0772947	0.0707498	0.0106309	UP
hsa-miR-6874-5p	0.124317	0.132017	0.00769999	0.0106278	UP
hsa-miR-8068	-0.135889	0.148458	0.012569	0.0106176	DOWN
hsa-miR-7976	0.0553679	0.0969341	0.0415661	0.010617	UP
hsa-miR-675-3p	-0.212286	0.226244	0.0139584	0.0105821	DOWN
hsa-miR-374a-3p	0.0123123	0.0772318	0.0649194	0.010582	UP
hsa-miR-611	0.02225	0.078864	0.056614	0.0105794	UP
hsa-miR-6875-5p	0.125313	0.16379	0.0384774	0.0105447	UP
hsa-miR-7-1-3p	0.0791605	0.116963	0.0378022	0.0105282	UP
hsa-miR-146b-3p	-0.130381	0.172564	0.0421831	0.0105212	DOWN
hsa-miR-222-3p	0.00145606	0.0565086	0.0550526	0.0105209	UP
hsa-miR-3662	-0.0789201	0.0973957	0.0184755	0.0105206	DOWN
hsa-miR-6511b-5p	0.042195	0.0638878	0.0216927	0.0105076	UP
hsa-miR-4529-5p	-0.0727821	0.0924588	0.0196768	0.0105075	DOWN
hsa-miR-593-3p	-0.0233552	0.0856894	0.0623341	0.0105063	DOWN
hsa-miR-655-5p	-0.0368802	0.0928813	0.0560011	0.0105047	DOWN
hsa-miR-424-5p	-0.187817	0.231366	0.0435487	0.0104809	DOWN
hsa-miR-130a-5p	-0.161794	0.174261	0.0124667	0.0104641	DOWN
hsa-miR-409-3p	0.02692	0.0583725	0.0314525	0.0104261	UP
hsa-miR-578	-0.100066	0.115665	0.0155983	0.0104155	DOWN
hsa-miR-548f-5p	0.0473161	0.066588	0.0192719	0.0104034	UP
hsa-miR-520d-3p	-0.0827321	0.100705	0.0179725	0.0104031	DOWN
hsa-miR-6853-3p	0.00130762	0.0775879	0.0762803	0.010361	UP
hsa-miR-758-5p	0.0978374	0.134833	0.0369959	0.0103297	UP
hsa-miR-6818-5p	-0.0259625	0.0641001	0.0381376	0.0103268	DOWN
hsa-miR-4657	0.0839371	0.121179	0.0372419	0.010326	UP
hsa-miR-1251-5p	0.0158606	0.0565395	0.040679	0.0103215	UP
hsa-miR-302e	-0.0979945	0.11396	0.0159657	0.0103207	DOWN
hsa-miR-4252	0.00589426	0.0770237	0.0711294	0.0103181	UP
hsa-miR-6824-5p	0.0996793	0.107677	0.0079973	0.0103144	UP
hsa-miR-141-3p	-0.110414	0.125082	0.0146684	0.0103101	DOWN
hsa-miR-1182	0.0430139	0.0645417	0.0215278	0.0102698	UP
hsa-miR-423-5p	0.204371	0.21415	0.00977929	0.0102642	UP
hsa-miR-3187-3p	0.0654332	0.0784094	0.0129762	0.0102497	UP
hsa-miR-3605-3p	0.00838247	0.0563505	0.047968	0.010232	UP
hsa-miR-5579-3p	-0.0420808	0.0719751	0.0298943	0.0102159	DOWN
hsa-miR-222-5p	-0.141502	0.154447	0.0129444	0.0102123	DOWN
hsa-miR-493-5p	-0.185279	0.228335	0.0430562	0.0102116	DOWN
hsa-miR-196b-3p	-0.0672063	0.0885295	0.0213232	0.0101943	DOWN
hsa-miR-7161-5p	-0.0303109	0.0661133	0.0358025	0.0101917	DOWN
hsa-miR-1468-5p	-0.103815	0.119301	0.0154859	0.0101876	DOWN
hsa-miR-6754-5p	-0.0533395	0.078783	0.0254435	0.0101679	DOWN
hsa-miR-203b-5p	-0.00277999	0.057466	0.0546861	0.0101543	DOWN
hsa-miR-6802-3p	0.0826424	0.0923608	0.00971834	0.0101468	UP
hsa-miR-5701	0.0132454	0.056529	0.0432836	0.0101414	UP
hsa-miR-3182	-0.0996475	0.115684	0.0160362	0.0101225	DOWN
hsa-miR-4694-5p	-0.110801	0.125689	0.0148879	0.0101222	DOWN
hsa-miR-3934-3p	-0.00988139	0.0590024	0.049121	0.0100991	DOWN
hsa-miR-4796-3p	-0.0767873	0.0962412	0.0194539	0.010063	DOWN
hsa-miR-3135b	0.0177505	0.0570036	0.0392532	0.0100599	UP
hsa-miR-4286	-0.129133	0.170686	0.0415531	0.0100573	DOWN
hsa-miR-6747-5p	0.135956	0.145088	0.0091319	0.0100479	UP
hsa-miR-892c-3p	-0.183739	0.197583	0.0138443	0.0100441	DOWN
hsa-miR-7107-3p	-0.0466884	0.0986308	0.0519425	0.0100306	DOWN
hsa-miR-4684-3p	-0.00120799	0.0573458	0.0561379	0.0100305	DOWN
hsa-miR-4756-5p	-0.0371617	0.0695812	0.0324195	0.0100252	DOWN
hsa-miR-301b-3p	-0.0492229	0.0763587	0.0271358	0.0100228	DOWN
hsa-miR-4465	0.117299	0.125644	0.00834537	0.0100016	UP
hsa-miR-6849-3p	0.0367786	0.0620859	0.0253074	0.00999261	UP
hsa-miR-762	0.256582	0.264008	0.00742597	0.00999104	UP
hsa-miR-1537-5p	-0.115148	0.129858	0.0147103	0.00997777	DOWN
hsa-miR-576-5p	-0.150138	0.191563	0.0414256	0.00997758	DOWN
hsa-miR-4311	-0.032466	0.0897211	0.0572552	0.00996682	DOWN
hsa-miR-188-5p	0.212176	0.249389	0.0372132	0.00994946	UP
hsa-miR-146b-5p	-0.166792	0.208762	0.0419706	0.00993972	DOWN
hsa-miR-6792-5p	0.0884358	0.0977578	0.00932198	0.00992987	UP
hsa-miR-4749-5p	0.0575155	0.0732835	0.015768	0.00991501	UP
hsa-miR-6808-5p	0.137558	0.14698	0.00942185	0.00990844	UP
hsa-miR-1185-5p	-0.0733844	0.0937071	0.0203227	0.0099035	DOWN
hsa-miR-654-5p	-0.00226131	0.077764	0.0755027	0.00989558	DOWN
hsa-miR-433-5p	-0.096744	0.113479	0.0167353	0.00985582	DOWN
hsa-miR-381-3p	-0.0576634	0.0820511	0.0243877	0.00984957	DOWN
hsa-miR-6770-3p	0.11411	0.150969	0.0368593	0.0098452	UP
hsa-miR-30d-3p	-0.103441	0.119429	0.0159887	0.00984241	DOWN
hsa-miR-922	0.0991186	0.135421	0.0363027	0.00984128	UP
hsa-miR-548av-3p	-0.0733917	0.093822	0.0204303	0.00981857	DOWN
hsa-miR-6821-5p	0.282106	0.288748	0.00664175	0.00981783	UP
hsa-miR-99b-5p	0.035577	0.0618186	0.0262416	0.00980147	UP
hsa-miR-664b-3p	-0.0510114	0.0777408	0.0267294	0.00979276	DOWN
hsa-miR-4793-5p	0.160873	0.199483	0.0386098	0.00978765	UP
hsa-miR-4711-3p	-0.0541879	0.0798414	0.0256535	0.00974963	DOWN
hsa-miR-3677-3p	0.126204	0.163562	0.0373583	0.0097423	UP
hsa-miR-16-1-3p	0.0562391	0.0964926	0.0402534	0.00973863	UP
hsa-miR-5572	0.101374	0.110118	0.00874313	0.00972439	UP
hsa-miR-4746-5p	0.110779	0.119419	0.00863976	0.00971489	UP
hsa-miR-5582-3p	-0.0496611	0.0770195	0.0273584	0.0096897	DOWN
hsa-miR-4433a-3p	0.0269678	0.0793976	0.0524298	0.00967627	UP
hsa-miR-6081	0.142363	0.180384	0.0380206	0.00967625	UP
hsa-miR-9500	0.0964322	0.132482	0.0360501	0.00967173	UP
hsa-miR-3197	0.213178	0.250021	0.0368432	0.00963721	UP
hsa-miR-1-5p	-0.126338	0.140798	0.0144599	0.00958951	DOWN
hsa-miR-652-5p	0.201603	0.212456	0.010853	0.00955892	UP
hsa-miR-6829-5p	0.16688	0.205177	0.0382971	0.0095584	UP
hsa-miR-4799-3p	0.0498747	0.0916188	0.0417441	0.00955054	UP
hsa-miR-3688-3p	0.0521787	0.0932446	0.0410659	0.00954531	UP
hsa-miR-200c-3p	0.0844268	0.120553	0.0361266	0.00953582	UP
hsa-miR-515-3p	-0.0471101	0.0983115	0.0512014	0.00952822	DOWN
hsa-miR-4253	0.0405251	0.0641976	0.0236724	0.00952504	UP
hsa-miR-7108-5p	0.273055	0.30677	0.0337152	0.00951619	UP
hsa-miR-3649	-0.0456359	0.0748121	0.0291762	0.00950546	DOWN
hsa-miR-6165	0.112272	0.148545	0.0362733	0.00950166	UP
hsa-miR-935	0.0319882	0.0608462	0.0288581	0.00949807	UP
hsa-miR-210-5p	0.038272	0.0843174	0.0460454	0.0094942	UP
hsa-miR-588	0.125386	0.134789	0.00940303	0.00948854	UP
hsa-miR-28-3p	0.187022	0.224812	0.0377902	0.00948165	UP
hsa-miR-4714-3p	0.13585	0.173295	0.0374444	0.00947055	UP
hsa-miR-1301-5p	0.143632	0.154016	0.0103845	0.00946935	UP
hsa-miR-628-5p	-0.0352691	0.0692545	0.0339853	0.00946757	DOWN
hsa-miR-139-5p	-0.0141481	0.0608541	0.0467061	0.00943916	DOWN
hsa-miR-3183	-0.00486959	0.0778888	0.0730192	0.00943825	DOWN
hsa-miR-4305	0.000143188	0.0577628	0.0576196	0.00943266	UP
hsa-miR-363-5p	0.103121	0.138919	0.0357975	0.00941755	UP
hsa-miR-3160-3p	-0.0216878	0.0634083	0.0417206	0.00941505	DOWN
hsa-miR-4468	0.139778	0.150043	0.0102652	0.00941088	UP
hsa-miR-548ae-3p	0.120699	0.130026	0.00932718	0.00939793	UP
hsa-miR-345-3p	0.00721462	0.0760243	0.0688097	0.00939781	UP
hsa-miR-6786-5p	0.34326	0.352877	0.00961691	0.00938154	UP
hsa-miR-891b	-0.0514796	0.0785252	0.0270457	0.00938021	DOWN
hsa-miR-148a-5p	0.121899	0.131307	0.00940885	0.00937421	UP
hsa-miR-489-3p	0.111545	0.147533	0.0359876	0.00932744	UP
hsa-miR-27b-5p	-0.0498697	0.0775851	0.0277155	0.00931908	DOWN
hsa-miR-4740-3p	-0.0762834	0.0967999	0.0205165	0.00931154	DOWN
hsa-miR-1827	-0.189761	0.23162	0.0418595	0.00931072	DOWN
hsa-miR-6733-5p	0.179333	0.190988	0.0116545	0.00929692	UP
hsa-miR-593-5p	0.0411841	0.0647545	0.0235703	0.00929433	UP
hsa-miR-4272	-0.0556499	0.0813743	0.0257244	0.00927807	DOWN
hsa-miR-382-3p	-0.0959884	0.113587	0.0175983	0.00927641	DOWN
hsa-miR-3682-5p	-0.00786139	0.0785095	0.0706481	0.00927146	DOWN
hsa-miR-3646	0.0202623	0.0770163	0.056754	0.00926079	UP
hsa-miR-590-3p	0.0204952	0.0582049	0.0377097	0.00925875	UP
hsa-miR-181c-3p	-0.00783049	0.059409	0.0515785	0.00922672	DOWN
hsa-miR-5687	-0.0873629	0.106175	0.0188124	0.0092244	DOWN
hsa-miR-95-5p	0.0800129	0.0913557	0.0113428	0.0091983	UP
hsa-miR-1276	0.00860789	0.057386	0.0487781	0.00919318	UP
hsa-miR-6782-3p	-0.23363	0.275061	0.0414312	0.00915133	DOWN
hsa-miR-3606-5p	0.0260052	0.0594618	0.0334566	0.009145	UP
hsa-miR-1202	0.175778	0.187637	0.0118587	0.00914178	UP
hsa-miR-216b-3p	-0.0609956	0.0852574	0.0242618	0.00913896	DOWN
hsa-miR-182-3p	-0.224603	0.24063	0.0160269	0.00913612	DOWN
hsa-miR-518f-3p	0.0586542	0.0975808	0.0389265	0.00912883	UP
hsa-miR-3677-5p	0.14105	0.178233	0.0371835	0.00912863	UP
hsa-miR-103b	-0.0843733	0.103761	0.0193879	0.00912116	DOWN
hsa-miR-4284	0.209964	0.221137	0.0111735	0.00911364	UP
hsa-miR-520e	-0.118361	0.133999	0.0156389	0.00911251	DOWN
hsa-miR-5589-3p	0.0114002	0.0575036	0.0461034	0.00909467	UP
hsa-miR-6783-5p	0.171829	0.183723	0.0118942	0.00908891	UP
hsa-miR-4442	0.157979	0.169547	0.0115683	0.00908765	UP
hsa-miR-4703-5p	0.102821	0.112417	0.00959652	0.00908225	UP
hsa-miR-302a-3p	-0.10206	0.119219	0.017159	0.00908035	DOWN
hsa-miR-2278	-0.0422242	0.0733576	0.0311335	0.00907637	DOWN
hsa-miR-5589-5p	-0.099505	0.116957	0.0174523	0.00907485	DOWN
hsa-miR-3166	0.00880818	0.0575066	0.0486984	0.00906991	UP
hsa-miR-4535	0.147129	0.15829	0.0111601	0.00905724	UP
hsa-miR-3689f	-0.145585	0.160079	0.0144941	0.00903945	DOWN
hsa-miR-1257	-0.00776584	0.0595903	0.0518245	0.00903561	DOWN
hsa-miR-8083	-0.144744	0.159266	0.0145224	0.00903484	DOWN
hsa-miR-378a-3p	0.176334	0.213795	0.0374605	0.00903071	UP
hsa-miR-525-3p	-0.0316431	0.0881813	0.0565383	0.00901042	DOWN
hsa-miR-3674	0.127316	0.137498	0.0101821	0.00901041	UP
hsa-miR-6511a-5p	-0.0803269	0.100521	0.0201938	0.00900394	DOWN
hsa-miR-548b-5p	0.116652	0.126423	0.00977057	0.00899547	UP
hsa-miR-2110	0.260681	0.269348	0.00866651	0.00897061	UP
hsa-miR-136-3p	0.0312896	0.061184	0.0298944	0.008964	UP
hsa-miR-1181	0.181919	0.194041	0.0121225	0.00894867	UP
hsa-miR-2114-5p	-0.117686	0.133614	0.0159283	0.00893857	DOWN
hsa-miR-3921	-0.042496	0.0736693	0.0311733	0.00893817	DOWN
hsa-miR-605-3p	-0.0278378	0.0664093	0.0385715	0.00892365	DOWN
hsa-miR-122-5p	-0.00101578	0.0584408	0.057425	0.00891925	DOWN
hsa-miR-6822-5p	-0.0836618	0.103444	0.0197824	0.00890426	DOWN
hsa-miR-4440	0.0311469	0.0802028	0.0490558	0.00890397	UP
hsa-miR-339-3p	0.243624	0.253254	0.00963092	0.00890313	UP
hsa-miR-7641	0.172361	0.209656	0.0372948	0.00888748	UP
hsa-miR-4524b-3p	-0.0932885	0.11174	0.0184514	0.00888702	DOWN
hsa-miR-502-3p	-0.0875393	0.106768	0.0192291	0.00888474	DOWN
hsa-miR-24-3p	0.0425345	0.0658591	0.0233246	0.00887596	UP
hsa-miR-3611	0.118238	0.1539	0.0356625	0.00887133	UP
hsa-miR-1224-5p	0.257029	0.265978	0.00894834	0.00886981	UP
hsa-miR-4520-2-3p	-0.0415588	0.0732322	0.0316733	0.00886317	DOWN
hsa-miR-941	0.010444	0.0577327	0.0472887	0.00884529	UP
hsa-miR-6715b-3p	0.0132788	0.0578382	0.0445594	0.00883602	UP
hsa-miR-3616-5p	0.0656561	0.102842	0.0371861	0.00883422	UP
hsa-miR-3940-3p	-0.0840387	0.127163	0.0431241	0.00881004	DOWN
hsa-miR-7106-3p	-0.0919637	0.110706	0.0187422	0.00879676	DOWN
hsa-miR-1288-3p	0.190754	0.202994	0.0122404	0.00877755	UP
hsa-miR-4424	0.0797144	0.0916584	0.0119441	0.00877426	UP
hsa-miR-3158-5p	0.224205	0.25919	0.0349848	0.00877056	UP
hsa-miR-4746-3p	0.196458	0.232884	0.0364257	0.00875707	UP
hsa-miR-490-5p	0.0437646	0.0666113	0.0228467	0.00874474	UP
hsa-miR-548f-3p	0.0684295	0.105047	0.0366172	0.00873557	UP
hsa-miR-637	-0.060487	0.0853941	0.0249072	0.00873171	DOWN
hsa-miR-657	-0.0111869	0.0607545	0.0495676	0.00873062	DOWN
hsa-miR-378b	-0.0111238	0.0607391	0.0496152	0.00872852	DOWN
hsa-miR-4289	-0.246005	0.262191	0.0161867	0.00870267	DOWN
hsa-miR-6801-3p	0.0457385	0.0878292	0.0420907	0.00870163	UP
hsa-miR-4325	-0.145036	0.160023	0.0149872	0.0086946	DOWN
hsa-let-7c-5p	0.0675429	0.081958	0.0144151	0.0086737	UP
hsa-miR-4764-5p	-0.0195623	0.0634382	0.0438758	0.00866093	DOWN
hsa-miR-6499-5p	0.119005	0.129348	0.0103432	0.00865149	UP
hsa-miR-29b-2-5p	0.00500951	0.0580996	0.0530901	0.0086235	UP
hsa-miR-769-5p	0.106759	0.116939	0.0101808	0.00862256	UP
hsa-miR-4662a-5p	-0.0307558	0.0680386	0.0372827	0.00862198	DOWN
hsa-miR-3135a	-0.0689754	0.0918791	0.0229037	0.00861448	DOWN
hsa-miR-8077	-0.0122517	0.0611654	0.0489136	0.00861436	DOWN
hsa-miR-1914-3p	0.184015	0.196591	0.0125757	0.00861208	UP
hsa-miR-642a-5p	-0.0844818	0.104552	0.0200702	0.00858785	DOWN
hsa-miR-8060	0.0309964	0.0615134	0.030517	0.008555	UP
hsa-miR-4645-5p	0.0499521	0.0701893	0.0202372	0.00854817	UP
hsa-miR-4655-5p	-0.0368678	0.0710933	0.0342255	0.00854499	DOWN
hsa-miR-126-3p	-0.199726	0.216362	0.0166362	0.00852481	DOWN
hsa-miR-6780a-5p	0.22402	0.23532	0.0112993	0.00850824	UP
hsa-miR-6083	-0.00996057	0.0606949	0.0507344	0.00847727	DOWN
hsa-miR-1275	-0.0864967	0.128866	0.0423698	0.00846431	DOWN
hsa-miR-519d-3p	-0.127416	0.166767	0.0393504	0.00844177	DOWN
hsa-miR-148a-3p	-0.0702792	0.0931233	0.0228441	0.00843554	DOWN
hsa-miR-3658	0.0521708	0.0716481	0.0194773	0.00843126	UP
hsa-miR-6825-3p	0.1443	0.180545	0.0362446	0.00839909	UP
hsa-miR-324-3p	0.217842	0.22962	0.0117785	0.00838326	UP
hsa-miR-4717-5p	-0.0828166	0.103418	0.0206014	0.0083801	DOWN
hsa-miR-31-5p	-0.308522	0.325525	0.0170026	0.00837586	DOWN
hsa-miR-3119	-0.0216132	0.0644946	0.0428814	0.00837139	DOWN
hsa-miR-8075	-0.0119795	0.0613442	0.0493647	0.00836927	DOWN
hsa-miR-5089-5p	-0.0884006	0.108191	0.0197901	0.00836721	DOWN
hsa-miR-5694	-0.127991	0.144046	0.0160547	0.00836346	DOWN
hsa-miR-218-1-3p	0.101152	0.111813	0.0106614	0.00835247	UP
hsa-miR-6506-5p	-0.00765097	0.0602651	0.0526141	0.00835211	DOWN
hsa-miR-3155b	-0.0790062	0.10028	0.0212736	0.0083493	DOWN
hsa-miR-552-5p	-0.0395408	0.0919626	0.0524219	0.008343	DOWN
hsa-miR-142-3p	-0.185017	0.225416	0.0403987	0.00834186	DOWN
hsa-miR-6771-5p	0.148386	0.184676	0.0362894	0.00832881	UP
hsa-miR-3688-5p	0.0269629	0.0605987	0.0336358	0.00828345	UP
hsa-let-7e-3p	-0.140623	0.156308	0.0156851	0.0082814	DOWN
hsa-miR-4445-5p	-0.0849262	0.105373	0.020447	0.00824944	DOWN
hsa-miR-642b-3p	0.255989	0.265887	0.00989809	0.00823823	UP
hsa-miR-1295b-5p	0.0867093	0.0985038	0.0117944	0.00822033	UP
hsa-miR-891a-3p	-0.0839382	0.104589	0.0206503	0.00820943	DOWN
hsa-miR-711	0.02969	0.0614641	0.0317741	0.00820538	UP
hsa-miR-4526	-0.0504994	0.0793243	0.028825	0.00818045	DOWN
hsa-miR-141-5p	-0.121853	0.138539	0.0166863	0.00816878	DOWN
hsa-miR-5001-5p	0.234261	0.245574	0.0113129	0.00816681	UP
hsa-miR-3194-3p	0.00936936	0.0584121	0.0490427	0.00816053	UP
hsa-miR-4294	0.0332947	0.0627251	0.0294304	0.00815456	UP
hsa-miR-4638-3p	0.187622	0.200797	0.0131755	0.00815113	UP
hsa-miR-6134	-0.0551207	0.082393	0.0272723	0.00813761	DOWN
hsa-miR-6074	-0.0010307	0.0592725	0.0582418	0.00809851	DOWN
hsa-miR-1303	-0.0446131	0.0948919	0.0502787	0.00809042	DOWN
hsa-miR-760	-0.0432712	0.0750807	0.0318095	0.00808979	DOWN
hsa-miR-4419a	0.0556392	0.0742483	0.0186091	0.00807853	UP
hsa-miR-491-5p	0.105606	0.116609	0.011004	0.00804467	UP
hsa-miR-519c-3p	-0.096618	0.11584	0.0192219	0.00800089	DOWN
hsa-miR-4476	0.18022	0.193692	0.0134714	0.00799631	UP
hsa-miR-5587-5p	0.060349	0.0974636	0.0371146	0.00799253	UP
hsa-miR-615-3p	-0.105499	0.123799	0.0182996	0.00796438	DOWN
hsa-miR-6836-3p	-0.149327	0.187851	0.0385237	0.00795893	DOWN
hsa-miR-4787-5p	0.104211	0.115377	0.011166	0.00794439	UP
hsa-miR-5047	-0.113602	0.131224	0.0176218	0.00792588	DOWN
hsa-miR-4642	-0.09662	0.11596	0.0193398	0.00791172	DOWN
hsa-miR-2114-3p	-0.0641072	0.0890592	0.0249519	0.00790813	DOWN
hsa-miR-6890-5p	0.0671423	0.0826172	0.015475	0.00790795	UP
hsa-miR-4446-3p	0.0442435	0.0859457	0.0417023	0.00790375	UP
hsa-miR-29b-3p	-0.0262973	0.084202	0.0579047	0.00790274	DOWN
hsa-miR-515-5p	0.176556	0.190164	0.0136081	0.00790198	UP
hsa-miR-641	0.107678	0.141432	0.0337538	0.00789553	UP
hsa-miR-1915-5p	0.147778	0.183385	0.0356075	0.00786893	UP
hsa-miR-4778-5p	0.12545	0.160035	0.0345843	0.00786015	UP
hsa-miR-3200-3p	0.105157	0.138775	0.0336184	0.00785733	UP
hsa-miR-2681-5p	0.0538314	0.0733781	0.0195467	0.00783599	UP
hsa-miR-451b	-0.0392583	0.0731499	0.0338917	0.00783527	DOWN
hsa-miR-1247-5p	-0.185552	0.202755	0.017203	0.00781811	DOWN
hsa-miR-506-3p	-0.0466756	0.0773992	0.0307236	0.00781286	DOWN
hsa-miR-573	0.00977808	0.0587599	0.0489819	0.00781274	UP
hsa-miR-548e-5p	-0.0235498	0.0658426	0.0422927	0.00781119	DOWN
hsa-miR-215-3p	-0.010549	0.0777891	0.0672401	0.00780942	DOWN
hsa-miR-3159	0.0788655	0.113021	0.0341556	0.00780927	UP
hsa-miR-3913-3p	0.0252712	0.0768478	0.0515765	0.00779688	UP
hsa-miR-3622a-3p	-0.212934	0.230913	0.0179782	0.00776428	DOWN
hsa-miR-16-2-3p	0.14176	0.154546	0.012786	0.00775238	UP
hsa-miR-4804-3p	-0.110511	0.128635	0.0181238	0.00774936	DOWN
hsa-miR-3184-5p	-0.0518037	0.080694	0.0288903	0.00772919	DOWN
hsa-miR-8072	0.0739058	0.108446	0.0345399	0.00771802	UP
hsa-miR-412-3p	-0.0411531	0.0743289	0.0331758	0.00770761	DOWN
hsa-miR-3619-5p	0.165507	0.17932	0.013813	0.00766858	UP
hsa-miR-6821-3p	0.124652	0.136676	0.0120234	0.00765056	UP
hsa-miR-146a-5p	0.120973	0.155006	0.0340335	0.0076492	UP
hsa-miR-619-3p	-0.120267	0.137793	0.0175257	0.00763163	DOWN
hsa-miR-18b-5p	-0.276641	0.293322	0.0166808	0.0076189	DOWN
hsa-miR-4747-5p	-0.0948319	0.114801	0.0199689	0.00760079	DOWN
hsa-miR-23a-5p	0.0304253	0.0623414	0.031916	0.00758981	UP
hsa-miR-3121-5p	-0.0970024	0.116737	0.0197347	0.00758176	DOWN
hsa-miR-6717-5p	0.026751	0.0612722	0.0345212	0.00757794	UP
hsa-miR-107	-0.281124	0.297427	0.0163025	0.0075749	DOWN
hsa-miR-1255b-2-3p	-0.134486	0.172462	0.0379764	0.00757447	DOWN
hsa-miR-1285-5p	0.0652668	0.100882	0.0356154	0.00757238	UP
hsa-miR-3179	0.0707649	0.10551	0.0347447	0.00756867	UP
hsa-miR-6791-5p	0.251093	0.262237	0.0111446	0.00756651	UP
hsa-miR-181a-3p	0.0243925	0.0607104	0.0363179	0.00755569	UP
hsa-miR-4644	0.152204	0.187462	0.0352581	0.00753622	UP
hsa-miR-4722-5p	-0.14725	0.163871	0.0166207	0.00753103	DOWN
hsa-miR-3174	0.0700307	0.0853303	0.0152996	0.00752976	UP
hsa-miR-4781-3p	0.158877	0.194222	0.0353445	0.00751211	UP
hsa-miR-19b-3p	0.107575	0.11933	0.0117553	0.00750764	UP
hsa-miR-6846-3p	-0.152682	0.169292	0.0166101	0.00749493	DOWN
hsa-miR-6865-5p	0.0954997	0.107588	0.0120882	0.00749416	UP
hsa-miR-4768-5p	0.111804	0.145149	0.033345	0.00749333	UP
hsa-miR-3202	0.176012	0.190224	0.0142121	0.00747948	UP
hsa-miR-584-3p	0.042447	0.0843508	0.0419038	0.00746695	UP
hsa-miR-557	0.0887851	0.121852	0.0330669	0.00746185	UP
hsa-miR-133b	-0.0312959	0.0862143	0.0549184	0.00743958	DOWN
hsa-miR-4309	-0.0943143	0.114582	0.0202676	0.00742433	DOWN
hsa-miR-5000-3p	-0.070371	0.0945016	0.0241307	0.00740892	DOWN
hsa-miR-532-3p	0.0692248	0.103955	0.0347307	0.0073889	UP
hsa-miR-3618	0.0327879	0.0633592	0.0305713	0.00738571	UP
hsa-miR-4656	0.0688744	0.08462	0.0157456	0.00737697	UP
hsa-miR-1287-3p	-0.0506161	0.0981313	0.0475153	0.00736965	DOWN
hsa-miR-576-3p	0.112215	0.145386	0.0331702	0.00735884	UP
hsa-miR-5091	-0.116676	0.134844	0.0181686	0.0073487	DOWN
hsa-miR-190a-5p	-0.23998	0.278612	0.0386317	0.00733866	DOWN
hsa-miR-342-3p	0.120961	0.133311	0.0123499	0.00732554	UP
hsa-miR-627-3p	-0.10119	0.120814	0.019624	0.00732136	DOWN
hsa-miR-876-5p	-0.0181319	0.0643637	0.0462318	0.00731529	DOWN
hsa-miR-4461	0.0922725	0.104823	0.0125504	0.00730634	UP
hsa-miR-6780b-3p	-0.137267	0.154395	0.0171282	0.0072996	DOWN
hsa-miR-5189-5p	0.04661	0.0697786	0.0231686	0.00726214	UP
hsa-miR-566	0.138234	0.17259	0.0343559	0.00725446	UP
hsa-miR-516b-5p	-0.0122592	0.062585	0.0503258	0.00725026	DOWN
hsa-miR-487b-5p	-0.139558	0.156727	0.0171693	0.00722197	DOWN
hsa-miR-4796-5p	-0.0545762	0.10081	0.0462333	0.00721139	DOWN
hsa-miR-1293	-0.00160423	0.0602606	0.0586564	0.00720904	DOWN
hsa-miR-215-5p	0.0735151	0.0885835	0.0150683	0.00716922	UP
hsa-miR-582-5p	-0.148112	0.165206	0.0170938	0.00716485	DOWN
hsa-miR-10a-3p	-0.0361941	0.072311	0.036117	0.007154	DOWN
hsa-miR-1278	-0.0418803	0.0753727	0.0334924	0.00715134	DOWN
hsa-miR-34a-5p	0.238146	0.250555	0.0124091	0.00714402	UP
hsa-miR-4686	-0.02445	0.0824862	0.0580362	0.00714292	DOWN
hsa-miR-571	0.0939275	0.126409	0.0324816	0.00713443	UP
hsa-miR-802	0.0852583	0.118035	0.0327769	0.00713442	UP
hsa-miR-132-3p	0.225366	0.238554	0.0131874	0.00712102	UP
hsa-miR-6823-3p	-0.0828812	0.105123	0.0222414	0.00711822	DOWN
hsa-miR-6077	-0.0321954	0.0703976	0.0382021	0.00709524	DOWN
hsa-miR-4271	0.128935	0.162537	0.0336015	0.00708588	UP
hsa-miR-365a-3p	0.159697	0.174218	0.0145213	0.0070802	UP
hsa-miR-4680-3p	-0.00710774	0.0614514	0.0543437	0.00707498	DOWN
hsa-miR-4726-3p	0.104796	0.13728	0.0324841	0.00707472	UP
hsa-miR-4265	-0.0212359	0.0657468	0.044511	0.00706749	DOWN
hsa-miR-6805-5p	0.010679	0.059517	0.048838	0.0070648	UP
hsa-miR-6765-5p	0.069101	0.085215	0.016114	0.00704788	UP
hsa-miR-3201	0.0392107	0.0663336	0.0271229	0.00704001	UP
hsa-miR-24-2-5p	0.0896717	0.102806	0.0131348	0.00702136	UP
hsa-miR-4641	-0.115166	0.133905	0.018739	0.00701282	DOWN
hsa-miR-504-5p	-0.0862703	0.108188	0.0219181	0.00698118	DOWN
hsa-miR-6750-5p	0.126572	0.139675	0.0131032	0.00697343	UP
hsa-miR-140-3p	0.161073	0.175776	0.0147029	0.00697247	UP
hsa-miR-4530	0.232739	0.264767	0.0320285	0.00695023	UP
hsa-miR-130a-3p	0.00445734	0.0737404	0.069283	0.00692763	UP
hsa-miR-187-3p	0.0962635	0.128418	0.0321545	0.00691697	UP
hsa-miR-6827-5p	-0.00997236	0.0766764	0.0667041	0.00691584	DOWN
hsa-miR-216a-5p	-0.0473809	0.0788888	0.0315079	0.00690362	DOWN
hsa-miR-5004-5p	-0.0937181	0.114772	0.0210535	0.0068881	DOWN
hsa-miR-3149	-0.0125482	0.0774568	0.0649086	0.00688596	DOWN
hsa-miR-320e	0.146503	0.180654	0.0341506	0.00688324	UP
hsa-miR-219b-3p	-0.124518	0.142811	0.0182927	0.00687626	DOWN
hsa-miR-378e	0.0156992	0.059985	0.0442858	0.00687625	UP
hsa-miR-7158-3p	0.000660421	0.0741509	0.0734904	0.00686545	UP
hsa-miR-302b-3p	-0.112214	0.131396	0.0191826	0.00686237	DOWN
hsa-miR-412-5p	0.0274786	0.076579	0.0491004	0.00684766	UP
hsa-miR-6124	-0.0251375	0.082476	0.0573385	0.00684092	DOWN
hsa-miR-3663-5p	-0.117146	0.15469	0.0375433	0.00682283	DOWN
hsa-miR-7978	-0.0584632	0.10324	0.0447766	0.00680332	DOWN
hsa-miR-3161	0.144656	0.178622	0.0339658	0.00680123	UP
hsa-miR-4689	0.252258	0.283064	0.0308059	0.0068008	UP
hsa-miR-1277-3p	0.0508797	0.0889535	0.0380738	0.00678754	UP
hsa-miR-6740-5p	0.0596064	0.0953263	0.0357199	0.00676422	UP
hsa-miR-4668-3p	-0.205381	0.224681	0.0193	0.00675195	DOWN
hsa-miR-3189-5p	-0.0683553	0.0937612	0.0254059	0.00674834	DOWN
hsa-miR-4514	-0.0453	0.0778633	0.0325633	0.00670648	DOWN
hsa-miR-605-5p	-0.0620676	0.105917	0.0438495	0.00669865	DOWN
hsa-miR-6512-5p	0.19537	0.210428	0.015058	0.00667886	UP
hsa-miR-6859-5p	0.106892	0.119824	0.0129318	0.00667875	UP
hsa-miR-378h	-0.0315794	0.0705694	0.03899	0.00667513	DOWN
hsa-miR-4288	-0.176949	0.195367	0.0184179	0.00666761	DOWN
hsa-miR-3654	0.0661933	0.0834524	0.0172591	0.00666706	UP
hsa-miR-124-3p	-0.128558	0.146955	0.0183973	0.00664257	DOWN
hsa-miR-6751-5p	-0.0350183	0.0723055	0.0372872	0.00662599	DOWN
hsa-miR-6816-5p	0.168092	0.202215	0.0341224	0.00662373	UP
hsa-miR-6073	-0.0923626	0.13156	0.0391974	0.0065845	DOWN
hsa-miR-1180-5p	0.0989324	0.130615	0.0316821	0.00658234	UP
hsa-miR-500b-3p	0.0247156	0.0617865	0.0370709	0.00658106	UP
hsa-let-7b-5p	0.0808876	0.0955599	0.0146723	0.00657911	UP
hsa-miR-1178-3p	-0.130313	0.148758	0.0184449	0.00654551	DOWN
hsa-miR-27a-3p	-0.193368	0.212887	0.0195189	0.00652236	DOWN
hsa-miR-4731-3p	0.010109	0.0730964	0.0629874	0.00652142	UP
hsa-miR-452-3p	-0.0671049	0.0930906	0.0259857	0.00651094	DOWN
hsa-miR-208a-3p	0.173498	0.189067	0.0155688	0.00650984	UP
hsa-miR-622	0.074271	0.107154	0.0328832	0.0065066	UP
hsa-miR-889-5p	-0.0623148	0.0894771	0.0271623	0.00650387	DOWN
hsa-miR-4677-3p	0.186578	0.202084	0.015506	0.00650183	UP
hsa-miR-6840-5p	0.169758	0.185315	0.0155567	0.00649499	UP
hsa-miR-3681-5p	0.0516973	0.0891404	0.0374431	0.00647517	UP
hsa-miR-3124-3p	0.0504026	0.0728668	0.0224642	0.00647234	UP
hsa-miR-4471	-0.0394347	0.0897019	0.0502672	0.00647169	DOWN
hsa-miR-550b-3p	0.147157	0.180726	0.0335692	0.0064685	UP
hsa-miR-3139	0.0268677	0.0624804	0.0356127	0.0064419	UP
hsa-miR-454-5p	-0.0191998	0.0793895	0.0601897	0.00638438	DOWN
hsa-miR-4649-5p	0.0880389	0.102204	0.0141656	0.006365	UP
hsa-miR-6131	0.121723	0.135481	0.0137588	0.00636246	UP
hsa-miR-7155-5p	-0.0697489	0.0953439	0.025595	0.00636236	DOWN
hsa-miR-4510	-0.0714644	0.113127	0.0416622	0.00635796	DOWN
hsa-miR-4646-5p	0.0893949	0.120901	0.0315062	0.00635394	UP
hsa-miR-4316	-0.0851896	0.124898	0.0397087	0.00634883	DOWN
hsa-miR-4266	0.0644175	0.0986023	0.0341848	0.00634362	UP
hsa-miR-4692	0.0255003	0.0622303	0.03673	0.00633798	UP
hsa-miR-3181	0.109399	0.140973	0.0315741	0.006335	UP
hsa-miR-6831-3p	-0.111115	0.131113	0.0199978	0.00632739	DOWN
hsa-miR-6785-5p	-0.0227765	0.0808396	0.058063	0.00632692	DOWN
hsa-miR-520a-5p	0.0379093	0.0665454	0.0286361	0.00631596	UP
hsa-miR-4670-5p	-0.0689222	0.110967	0.0420444	0.00631467	DOWN
hsa-miR-3178	0.0719237	0.0884062	0.0164825	0.00630464	UP
hsa-miR-7515	0.0660439	0.0838002	0.0177563	0.00629946	UP
hsa-miR-3910	0.110149	0.123638	0.0134883	0.00629802	UP
hsa-miR-34c-3p	0.0476309	0.0861627	0.0385318	0.00627555	UP
hsa-miR-5192	0.0106763	0.0603352	0.0496589	0.00624674	UP
hsa-miR-655-3p	0.0580711	0.0780835	0.0200124	0.00624488	UP
hsa-miR-887-3p	0.143124	0.158178	0.0150542	0.0062353	UP
hsa-miR-616-3p	-0.0810833	0.104796	0.0237124	0.00620977	DOWN
hsa-miR-498	-0.162818	0.181387	0.018569	0.00620643	DOWN
hsa-miR-6806-5p	0.209455	0.224818	0.0153626	0.00619203	UP
hsa-miR-548p	0.105545	0.119165	0.0136208	0.00618841	UP
hsa-miR-26a-5p	-0.0724342	0.113695	0.0412604	0.00616819	DOWN
hsa-miR-6731-5p	-0.0752969	0.116106	0.0408095	0.00616718	DOWN
hsa-miR-4760-3p	-0.109675	0.130022	0.0203468	0.00616047	DOWN
hsa-miR-6762-5p	-0.0282935	0.0696399	0.0413464	0.00614782	DOWN
hsa-miR-7153-5p	-0.0401279	0.0755452	0.0354173	0.0061466	DOWN
hsa-miR-3144-3p	-0.110124	0.130476	0.0203515	0.00613355	DOWN
hsa-miR-324-5p	0.075776	0.0917975	0.0160215	0.00612939	UP
hsa-miR-567	0.0945967	0.10863	0.0140332	0.00611588	UP
hsa-miR-650	0.0483075	0.0720639	0.0237564	0.00610178	UP
hsa-miR-6764-5p	0.107125	0.120873	0.0137476	0.0060977	UP
hsa-miR-4317	-0.0102091	0.075889	0.0656799	0.00609365	DOWN
hsa-miR-4676-5p	0.162805	0.178839	0.0160336	0.0060734	UP
hsa-miR-9-5p	-0.107317	0.128006	0.0206889	0.00606358	DOWN
hsa-miR-3667-5p	0.0768354	0.0927812	0.0159458	0.00606033	UP
hsa-miR-6724-5p	0.0389277	0.0807592	0.0418315	0.00604835	UP
hsa-miR-4462	0.122246	0.136491	0.014245	0.00604575	UP
hsa-miR-4291	-0.0320609	0.0850384	0.0529775	0.00604225	DOWN
hsa-miR-6863	-0.0988071	0.136598	0.0377911	0.00601966	DOWN
hsa-miR-1233-3p	-0.158444	0.177219	0.0187757	0.00599964	DOWN
hsa-miR-148b-3p	-0.14555	0.164316	0.0187664	0.00599577	DOWN
hsa-miR-6810-5p	0.029312	0.0636621	0.0343501	0.00599403	UP
hsa-miR-6866-3p	-0.167268	0.18629	0.0190222	0.00598418	DOWN
hsa-miR-548ar-5p	0.0456952	0.0707413	0.0250461	0.00597917	UP
hsa-miR-548g-3p	-0.00662449	0.0624667	0.0558422	0.00597865	DOWN
hsa-miR-4712-3p	-0.117368	0.137371	0.0200028	0.00596581	DOWN
hsa-miR-4638-5p	-0.0435179	0.0776854	0.0341676	0.00595629	DOWN
hsa-miR-103a-2-5p	0.191511	0.207699	0.0161883	0.00595319	UP
hsa-miR-361-3p	0.0576479	0.0781941	0.0205462	0.00591405	UP
hsa-miR-4768-3p	0.0910877	0.10562	0.0145321	0.0059136	UP
hsa-miR-6820-3p	-0.13082	0.150121	0.0193017	0.00591246	DOWN
hsa-miR-5590-5p	-0.0258298	0.0688383	0.0430085	0.00590096	DOWN
hsa-miR-6803-5p	0.0668998	0.0849632	0.0180634	0.00589615	UP
hsa-miR-4783-5p	0.128635	0.160524	0.0318892	0.0058872	UP
hsa-miR-1224-3p	-0.00934703	0.0754097	0.0660627	0.00588071	DOWN
hsa-miR-6839-3p	-0.107707	0.128611	0.0209041	0.0058785	DOWN
hsa-miR-4733-5p	-0.0197459	0.0664685	0.0467225	0.0058719	DOWN
hsa-miR-4328	-0.103393	0.140579	0.0371855	0.00586926	DOWN
hsa-miR-548ac	-0.0628013	0.105438	0.0426367	0.00586544	DOWN
hsa-miR-92a-3p	0.0952393	0.109596	0.014357	0.00585809	UP
hsa-miR-3173-5p	-0.169032	0.188351	0.0193187	0.0058529	DOWN
hsa-miR-6894-3p	-0.195754	0.21611	0.0203568	0.00584413	DOWN
hsa-miR-6853-5p	-0.07814	0.102826	0.0246856	0.00583449	DOWN
hsa-miR-4713-3p	0.087147	0.102153	0.015006	0.00580366	UP
hsa-miR-891a-5p	-0.0478027	0.0804405	0.0326378	0.00580277	DOWN
hsa-miR-6854-5p	-0.086121	0.109622	0.0235007	0.00579775	DOWN
hsa-miR-6514-3p	-0.0446959	0.0785626	0.0338667	0.00579675	DOWN
hsa-miR-4732-5p	0.162026	0.17844	0.0164141	0.00579619	UP
hsa-miR-2052	-0.0157625	0.0651756	0.0494131	0.00579324	DOWN
hsa-miR-6887-5p	0.0791784	0.110547	0.031369	0.00576848	UP
hsa-miR-934	-0.115764	0.15192	0.0361564	0.00575857	DOWN
hsa-miR-488-3p	-0.0230677	0.0678596	0.0447919	0.00575677	DOWN
hsa-miR-3621	0.080071	0.111301	0.0312298	0.00572584	UP
hsa-miR-3173-3p	0.146931	0.162939	0.0160081	0.00571956	UP
hsa-miR-3714	-0.113914	0.13452	0.0206059	0.0057125	DOWN
hsa-miR-4700-5p	-0.055539	0.0996521	0.044113	0.00570655	DOWN
hsa-miR-4743-3p	0.0460786	0.0844855	0.0384069	0.00569466	UP
hsa-miR-3137	0.212937	0.244367	0.0314297	0.00569389	UP
hsa-miR-4433b-3p	0.149721	0.165866	0.0161453	0.00569335	UP
hsa-miR-6743-5p	-0.0729922	0.0987911	0.0257989	0.00569311	DOWN
hsa-miR-4778-3p	-0.167323	0.186781	0.0194578	0.00567877	DOWN
hsa-miR-8059	0.0881214	0.103211	0.0150892	0.00567754	UP
hsa-miR-4492	0.135253	0.167041	0.0317886	0.00562381	UP
hsa-miR-585-3p	-0.0264072	0.0817076	0.0553005	0.00560534	DOWN
hsa-miR-374a-5p	-0.131943	0.151649	0.0197066	0.00558372	DOWN
hsa-miR-219b-5p	0.0824965	0.113285	0.0307885	0.00558137	UP
hsa-miR-6737-5p	0.103664	0.118175	0.0145104	0.00556736	UP
hsa-miR-4734	0.252303	0.281375	0.0290722	0.00555061	UP
hsa-miR-1236-5p	0.129379	0.160785	0.031406	0.00552657	UP
hsa-miR-1909-5p	0.0618612	0.0955002	0.0336389	0.00551433	UP
hsa-miR-532-5p	0.23105	0.246062	0.0150124	0.00551278	UP
hsa-miR-3650	-0.154143	0.17363	0.0194868	0.00546737	DOWN
hsa-miR-4709-5p	-0.146847	0.166372	0.0195254	0.0054457	DOWN
hsa-miR-6870-5p	-0.0434185	0.0782204	0.0348019	0.00544431	DOWN
hsa-miR-3074-5p	0.0966747	0.126745	0.03007	0.00544416	UP
hsa-miR-2392	0.13051	0.161782	0.031272	0.00543657	UP
hsa-miR-4658	-0.0121097	0.0644359	0.0523262	0.005429	DOWN
hsa-miR-4326	0.073444	0.090779	0.0173349	0.0054254	UP
hsa-miR-4482-5p	0.0182421	0.0617622	0.04352	0.00540392	UP
hsa-miR-6768-5p	0.222957	0.253405	0.0304483	0.00539327	UP
hsa-miR-32-5p	-0.203476	0.239977	0.0365008	0.00538831	DOWN
hsa-miR-4639-5p	-0.0256953	0.0693551	0.0436597	0.00537268	DOWN
hsa-miR-5584-5p	0.12767	0.143159	0.0154891	0.00536493	UP
hsa-miR-4690-5p	0.00794219	0.0612468	0.0533046	0.00534571	UP
hsa-miR-299-5p	-0.139382	0.159195	0.0198137	0.00534068	DOWN
hsa-miR-134-5p	0.322875	0.349411	0.0265362	0.00533858	UP
hsa-miR-18a-5p	-0.281513	0.301366	0.0198528	0.00533209	DOWN
hsa-miR-6804-3p	0.032826	0.0655806	0.0327546	0.00531066	UP
hsa-miR-3147	-0.00344092	0.0625061	0.0590651	0.00530385	DOWN
hsa-miR-1289	0.0525201	0.0755584	0.0230383	0.00529189	UP
hsa-miR-6720-5p	0.177931	0.210097	0.0321656	0.00528973	UP
hsa-miR-6806-3p	0.00833651	0.0613003	0.0529638	0.00528385	UP
[truncated: 550 more rows]
