# Supplementary material for: Common diseases alter the physiological age-related blood microRNA profile
Source: Nat Commun. 2020 Nov 24;11:5958. doi: 10.1038/s41467-020-19665-1 (PMC7686493; doi:10.1038/s41467-020-19665-1)
Supplement: Supplementary file 8 — Supplementary Data 5 [file 41467_2020_19665_MOESM8_ESM.xlsx]

## Sheet: 3p5pratio-hc
miRNA	Correlation Perent 5p	Correlation3p	Correlation p5	p-value	Spalte1
miR-34a	0.36	0.04	0.38	1.05424e-41	FALSE
miR-6786	0.29	-0.1	0.29	1.87681e-26	TRUE
miR-6891	0.28	-0.19	0.26	7.90665e-26	TRUE
miR-1207	0.28	-0.06	0.28	5.50967e-26	TRUE
miR-3145	0.27	-0.21	0.23	5.37221e-24	TRUE
miR-497	0.26	-0.1	0.25	2.63648e-22	TRUE
miR-6819	0.25	-0.17	0.27	3.28339e-20	TRUE
miR-6858	0.25	-0.2	0.17	8.83765e-21	TRUE
miR-6737	0.24	-0.19	0.2	3.81265e-18	TRUE
miR-3940	0.24	-0.12	0.28	9.13432e-19	TRUE
miR-937	0.24	-0.09	0.22	6.18847e-19	TRUE
miR-1227	0.23	-0.19	0.21	7.7111e-18	TRUE
miR-7108	0.23	-0.07	0.26	4.2292e-17	TRUE
miR-6800	0.23	-0.14	0.16	1.11768e-16	TRUE
miR-6845	0.23	-0.05	0.25	1.25716e-16	TRUE
miR-6799	0.22	-0.04	0.24	6.17968e-16	TRUE
miR-6885	0.22	-0.17	0.12	2.9959e-16	TRUE
miR-328	0.22	-0.19	0.22	3.34089e-16	TRUE
miR-4753	0.21	-0.18	0.19	4.22146e-15	TRUE
miR-1292	0.21	0.05	0.27	9.54476e-15	FALSE
miR-1224	0.21	-0.01	0.23	3.08451e-14	TRUE
miR-197	0.21	-0.09	0.17	1.22007e-14	TRUE
miR-3928	0.21	-0.15	0.18	2.51753e-14	TRUE
miR-516a	0.21	-0.14	0.18	7.11761e-15	TRUE
miR-4649	0.21	-0.17	0.1	3.14629e-14	TRUE
miR-4778	0.2	-0.18	0.16	1.35137e-13	TRUE
miR-6791	0.2	0.05	0.22	2.15826e-13	FALSE
miR-6847	0.2	-0.14	0.14	7.49057e-13	FALSE
miR-6733	0.2	-0.21	0.13	1.36869e-13	TRUE
miR-6865	0.2	-0.19	0.13	2.15328e-13	TRUE
miR-6806	0.2	-0.04	0.23	9.44483e-14	TRUE
miR-3162	0.2	-0.15	0.1	4.36224e-13	FALSE
miR-194	0.2	-0.06	0.19	5.80743e-13	FALSE
miR-6789	0.19	0.06	0.21	2.6062e-12	FALSE
miR-6779	0.19	-0.14	0.15	1.74969e-12	FALSE
miR-6839	0.19	-0.12	0.14	3.33597e-12	FALSE
miR-892c	0.19	-0.2	0.11	1.12783e-11	FALSE
miR-185	0.19	-0.06	0.18	1.0372e-11	FALSE
miR-4685	0.19	0.04	0.21	2.15574e-12	FALSE
miR-3152	0.19	-0.18	0.05	6.72523e-12	FALSE
miR-4762	0.19	-0.23	-0.01	2.81725e-12	FALSE
miR-134	0.19	0.09	0.24	9.42616e-12	FALSE
miR-6768	0.19	0.02	0.26	3.21475e-12	FALSE
miR-6728	0.19	-0.06	0.22	3.00632e-12	FALSE
miR-6851	0.19	-0.15	0.17	1.20596e-11	FALSE
miR-485	0.18	-0.19	-0.06	1.49396e-11	FALSE
miR-515	0.18	-0.1	0.12	7.75369e-11	FALSE
miR-6889	0.18	-0.2	-0.06	7.17839e-11	FALSE
miR-4640	0.18	-0.13	0.12	3.6005e-11	FALSE
miR-4665	0.18	-0.11	0.14	3.68606e-11	FALSE
miR-4667	0.18	-0.1	0.2	1.95145e-11	FALSE
miR-615	0.18	-0.06	0.17	2.07972e-11	FALSE
miR-6780a	0.18	-0.16	0.15	6.03525e-11	FALSE
miR-5001	0.18	-0.07	0.19	2.60102e-11	FALSE
miR-579	0.18	-0.12	0.11	4.59267e-11	FALSE
miR-6507	0.18	-0.26	-0.14	2.56152e-11	FALSE
miR-4787	0.18	-0.09	0.12	9.18652e-11	FALSE
miR-6876	0.18	-0.24	0.1	2.74262e-11	FALSE
miR-17	0.18	-0.17	-0.05	1.12954e-10	FALSE
miR-6868	0.18	-0.14	0.12	1.62175e-10	FALSE
miR-6808	0.18	-0.12	0.15	6.78713e-11	FALSE
miR-542	0.17	0.06	0.17	5.84024e-10	FALSE
miR-193b	0.17	-0.18	0.05	1.71582e-09	FALSE
miR-6752	0.17	-0.08	0.18	1.66367e-09	FALSE
miR-4758	0.17	-0.12	0.15	7.09453e-10	FALSE
miR-4691	0.17	-0.08	0.13	3.73773e-10	FALSE
miR-491	0.17	-0.2	0.07	8.93107e-10	FALSE
miR-6861	0.17	-0.17	0.06	4.65943e-10	FALSE
miR-1229	0.17	-0.05	0.19	9.51714e-10	FALSE
miR-425	0.17	-0.13	0.15	1.85108e-10	FALSE
miR-191	0.17	-0.18	0.12	1.02981e-09	FALSE
miR-483	0.17	-0.18	0.06	1.42614e-09	FALSE
miR-6874	0.17	-0.09	0.16	1.82929e-10	FALSE
miR-585	0.17	-0.08	0.17	3.54702e-10	FALSE
miR-885	0.16	-0.15	0.11	9.8116e-09	FALSE
miR-6732	0.16	-0.07	0.14	1.0911e-08	FALSE
miR-193a	0.16	-0.04	0.16	1.44836e-08	FALSE
miR-4646	0.16	-0.18	0.09	5.69172e-09	FALSE
miR-181d	0.16	-0.08	0.15	3.69599e-09	FALSE
miR-4695	0.16	0	0.22	1.24328e-08	FALSE
miR-188	0.16	-0.07	0.21	4.83782e-09	FALSE
miR-363	0.16	-0.1	0.1	1.12576e-08	FALSE
miR-6716	0.16	-0.12	0.05	1.37494e-08	FALSE
miR-6510	0.16	0	0.15	1.21314e-08	FALSE
miR-1199	0.16	0.05	0.2	1.15625e-08	FALSE
let-7b	0.16	-0.18	0.08	1.44975e-08	FALSE
miR-6894	0.16	-0.08	0.17	2.13917e-09	FALSE
miR-6797	0.16	-0.13	0.1	6.38109e-09	FALSE
miR-6798	0.16	-0.21	0.08	2.20935e-09	FALSE
miR-106b	0.16	-0.17	0.07	3.27107e-09	FALSE
miR-500a	0.16	-0.02	0.13	2.08748e-09	FALSE
miR-6757	0.16	-0.18	0.06	7.81033e-09	FALSE
miR-361	0.16	-0.06	0.11	5.01184e-09	FALSE
miR-556	0.16	-0.15	-0.01	1.4753e-08	FALSE
miR-5699	0.16	-0.1	0.15	4.1259e-09	FALSE
miR-519e	0.16	-0.1	0.13	2.83592e-09	FALSE
miR-1237	0.16	-0.05	0.23	2.93074e-09	FALSE
miR-509	0.15	-0.09	0.13	2.40635e-08	FALSE
miR-514b	0.15	-0.09	0.14	2.07367e-08	FALSE
miR-1238	0.15	-0.15	-0.05	8.06734e-08	FALSE
miR-767	0.15	-0.17	-0.01	4.0774e-08	FALSE
miR-4711	0.15	-0.13	0.09	1.01483e-07	FALSE
miR-6824	0.15	-0.13	0.08	1.14834e-07	FALSE
miR-4743	0.15	-0.08	0.18	1.71645e-08	FALSE
miR-6880	0.15	-0.12	0.14	2.33802e-08	FALSE
miR-520a	0.15	-0.15	0	1.14582e-07	FALSE
miR-219b	0.15	-0.14	0.09	8.08957e-08	FALSE
miR-187	0.15	0.08	0.22	2.77261e-08	FALSE
miR-1233	0.15	0.01	0.18	2.23794e-08	FALSE
miR-1226	0.15	-0.07	0.13	1.07838e-07	FALSE
miR-3194	0.15	0.01	0.2	8.6571e-08	FALSE
miR-6775	0.15	-0.02	0.14	9.41175e-08	FALSE
miR-4745	0.15	0.05	0.21	4.611e-08	FALSE
miR-6499	0.15	-0.11	0.12	6.70958e-08	FALSE
miR-505	0.15	-0.06	0.16	9.72025e-08	FALSE
miR-99a	0.15	-0.1	0.14	2.11542e-08	FALSE
miR-3158	0.14	0.09	0.2	2.3881e-07	FALSE
miR-619	0.14	-0.18	0.09	5.87901e-07	FALSE
miR-5008	0.14	0.17	0.22	4.76687e-07	FALSE
miR-766	0.14	-0.14	-0.03	3.80936e-07	FALSE
miR-664b	0.14	-0.07	0.09	4.02813e-07	FALSE
miR-654	0.14	-0.11	0.06	3.06927e-07	FALSE
miR-3150a	0.14	-0.14	0.06	2.67984e-07	FALSE
miR-4728	0.14	-0.1	0.12	6.05882e-07	FALSE
miR-6755	0.14	-0.22	-0.03	1.51859e-07	FALSE
miR-503	0.14	0.04	0.16	4.9608e-07	FALSE
miR-6827	0.14	-0.18	-0.02	4.81476e-07	FALSE
miR-4645	0.14	-0.16	0.06	2.44061e-07	FALSE
miR-199a	0.14	-0.18	-0.02	1.57301e-07	FALSE
miR-337	0.14	-0.17	-0.08	3.85827e-07	FALSE
miR-6855	0.14	-0.16	-0.01	4.53426e-07	FALSE
miR-192	0.14	-0.06	0.09	3.13342e-07	FALSE
miR-6895	0.14	0	0.17	6.59791e-07	FALSE
miR-1250	0.14	-0.21	-0.08	1.39271e-07	FALSE
miR-423	0.14	-0.16	0.05	2.17917e-07	FALSE
miR-4703	0.14	-0.12	0.07	2.79701e-07	FALSE
miR-7107	0.14	-0.1	0.1	4.89321e-07	FALSE
miR-6788	0.14	0.02	0.19	7.79984e-07	FALSE
miR-6756	0.14	-0.04	0.14	1.44084e-07	FALSE
miR-5010	0.14	-0.16	0.08	2.58983e-07	FALSE
miR-33b	0.13	-0.2	-0.16	3.09681e-06	FALSE
miR-6821	0.13	0.23	0.26	3.50762e-06	FALSE
miR-6866	0.13	-0.18	0.07	1.69663e-06	FALSE
miR-6763	0.13	-0.13	0.09	1.56736e-06	FALSE
miR-5584	0.13	-0.13	0.11	1.561e-06	FALSE
miR-373	0.13	-0.1	0.1	2.24582e-06	FALSE
miR-7157	0.13	0.01	0.16	1.67091e-06	FALSE
miR-1236	0.13	0	0.12	1.49548e-06	FALSE
miR-1266	0.13	-0.1	0.09	2.1503e-06	FALSE
miR-6743	0.13	-0.11	0.08	2.98078e-06	FALSE
miR-6848	0.13	-0.15	0.02	3.25075e-06	FALSE
miR-380	0.13	-0.08	0.07	1.48543e-06	FALSE
miR-335	0.13	-0.22	0.09	2.03173e-06	FALSE
miR-4783	0.13	-0.01	0.17	3.29024e-06	FALSE
miR-6794	0.13	-0.15	0.07	2.11569e-06	FALSE
miR-101	0.13	-0.1	0.04	9.58516e-07	FALSE
miR-6792	0.13	-0.17	0.07	3.9733e-06	FALSE
miR-3065	0.12	-0.14	0.01	1.72597e-05	FALSE
miR-6764	0.12	-0.09	0.1	2.22536e-05	FALSE
miR-3922	0.12	-0.14	0.07	5.60663e-06	FALSE
miR-3925	0.12	-0.19	-0.05	1.45042e-05	FALSE
miR-627	0.12	-0.14	0.11	1.2463e-05	FALSE
miR-6744	0.12	-0.07	0.11	6.1344e-06	FALSE
miR-4652	0.12	-0.17	-0.1	1.21585e-05	FALSE
miR-6870	0.12	-0.21	0	1.71195e-05	FALSE
miR-4799	0.12	-0.07	0.1	1.89167e-05	FALSE
miR-371b	0.12	0.1	0.18	1.69475e-05	FALSE
miR-1304	0.12	-0.12	0.09	6.2534e-06	FALSE
miR-1301	0.12	0.12	0.23	8.55684e-06	FALSE
miR-30e	0.12	-0.11	0.06	9.48535e-06	FALSE
miR-6869	0.12	0.12	0.16	1.06568e-05	FALSE
miR-6767	0.12	-0.07	0.11	2.48967e-05	FALSE
miR-6884	0.12	-0.19	-0.02	6.60426e-06	FALSE
miR-105	0.12	-0.17	-0.03	2.07702e-05	FALSE
miR-7111	0.12	-0.09	0.03	2.86735e-05	FALSE
miR-7110	0.12	0.01	0.13	2.61285e-05	FALSE
miR-30b	0.12	-0.15	0.08	2.33715e-05	FALSE
miR-7114	0.12	-0.12	0.08	1.42925e-05	FALSE
miR-6512	0.12	0.03	0.13	1.56265e-05	FALSE
miR-4732	0.12	-0.12	0.01	8.473e-06	FALSE
miR-4772	0.12	0	0.18	2.82268e-05	FALSE
miR-4740	0.12	0.02	0.22	2.40943e-05	FALSE
miR-6803	0.12	-0.1	0.08	1.43924e-05	FALSE
miR-758	0.12	-0.04	0.19	5.51116e-06	FALSE
let-7c	0.12	-0.09	0.1	1.10005e-05	FALSE
miR-6887	0.12	-0.08	0.11	2.88682e-05	FALSE
miR-6859	0.12	-0.08	0.1	1.05906e-05	FALSE
miR-6849	0.12	0.07	0.13	2.38212e-05	FALSE
miR-1910	0.12	0.12	0.23	8.64561e-06	FALSE
miR-6773	0.11	-0.04	0.12	0.000114369	FALSE
miR-6831	0.11	-0.03	0.11	3.33491e-05	FALSE
miR-6727	0.11	0.1	0.17	5.65169e-05	FALSE
miR-4749	0.11	-0.07	0.09	4.55572e-05	FALSE
miR-6867	0.11	-0.07	0.1	0.00010928	FALSE
miR-6778	0.11	-0.01	0.12	5.90645e-05	FALSE
miR-6769b	0.11	-0.13	0.07	8.38545e-05	FALSE
miR-6890	0.11	-0.04	0.12	7.13972e-05	FALSE
miR-367	0.11	-0.17	-0.02	0.000102873	FALSE
miR-100	0.11	-0.2	0.09	0.000133318	FALSE
miR-27b	0.11	-0.12	-0.11	9.5749e-05	FALSE
miR-2115	0.11	0.11	0.17	6.82659e-05	FALSE
miR-6857	0.11	-0.11	0.05	6.5145e-05	FALSE
miR-1178	0.11	-0.11	0.05	0.000119464	FALSE
miR-2355	0.11	-0.02	0.11	3.251e-05	FALSE
miR-6759	0.11	-0.15	-0.03	0.000132598	FALSE
miR-6846	0.11	-0.1	0.08	4.04518e-05	FALSE
miR-584	0.11	0.17	0.19	5.57186e-05	FALSE
miR-181b	0.11	0.06	0.14	3.9183e-05	FALSE
miR-676	0.11	-0.12	0.03	5.31756e-05	FALSE
miR-6835	0.11	-0.13	0.05	7.15638e-05	FALSE
miR-6738	0.11	-0.02	0.11	0.000126865	FALSE
miR-6783	0.11	-0.07	0.06	7.66936e-05	FALSE
miR-301a	0.11	-0.12	-0.17	0.00011371	FALSE
miR-4776	0.11	0.01	0.15	3.03362e-05	FALSE
miR-3679	0.11	-0.18	0.03	8.39889e-05	FALSE
miR-4668	0.11	-0.23	0.06	7.96953e-05	FALSE
miR-5587	0.1	-0.01	0.15	0.000207338	FALSE
miR-4715	0.1	-0.01	0.12	0.000329315	FALSE
miR-6795	0.1	-0.2	-0.11	0.000187372	FALSE
miR-133a	0.1	-0.03	0.14	0.000147063	FALSE
miR-4769	0.1	-0.13	0.02	0.000152299	FALSE
miR-1296	0.1	-0.13	0.01	0.000174601	FALSE
miR-4697	0.1	-0.12	0.09	0.000244638	FALSE
miR-302b	0.1	-0.16	-0.06	0.000261337	FALSE
miR-664a	0.1	-0.03	0.1	0.000146152	FALSE
miR-488	0.1	-0.11	0.03	0.000343499	FALSE
miR-4756	0.1	-0.16	-0.04	0.000347874	FALSE
miR-598	0.1	-0.1	0.01	0.000425326	FALSE
miR-6753	0.1	0.15	0.22	0.000151407	FALSE
miR-6734	0.1	-0.08	0.09	0.000489095	FALSE
miR-502	0.1	0	0.06	0.000185528	FALSE
miR-10b	0.1	-0.07	0.09	0.000455944	FALSE
miR-6505	0.1	-0.09	0.05	0.000520622	FALSE
miR-4761	0.1	-0.11	0.01	0.00056034	FALSE
miR-5197	0.1	-0.12	0.01	0.000162618	FALSE
miR-144	0.1	-0.16	-0.12	0.000210102	FALSE
miR-3691	0.1	-0.06	0.08	0.000530279	FALSE
miR-6720	0.1	0.08	0.2	0.000430808	FALSE
miR-3934	0.1	0.02	0.12	0.000262854	FALSE
miR-6816	0.1	0.11	0.17	0.000385369	FALSE
miR-7112	0.1	-0.03	0.1	0.00022461	FALSE
miR-6772	0.1	0.1	0.18	0.000229656	FALSE
miR-769	0.1	0.11	0.15	0.000201252	FALSE
miR-34b	0.1	0.07	0.21	0.000328972	FALSE
miR-6810	0.1	-0.12	0	0.00023441	FALSE
miR-1273h	0.1	0.16	0.19	0.000394758	FALSE
miR-340	0.1	-0.05	0.07	0.000308488	FALSE
miR-6882	0.09	0.05	0.17	0.000741861	FALSE
miR-3617	0.09	-0.13	-0.02	0.00182232	FALSE
miR-708	0.09	-0.09	0.05	0.000588137	FALSE
miR-6785	0.09	-0.12	0.02	0.00081035	FALSE
miR-6826	0.09	-0.11	0.05	0.00171456	FALSE
miR-6833	0.09	-0.03	0.1	0.00173077	FALSE
miR-2116	0.09	-0.14	-0.1	0.000677204	FALSE
miR-548j	0.09	-0.14	0.02	0.000941652	FALSE
miR-532	0.09	0.02	0.22	0.000589921	FALSE
miR-6742	0.09	-0.17	-0.03	0.00111289	FALSE
miR-146a	0.09	-0.06	0.08	0.0012931	FALSE
miR-5581	0.09	0	0.09	0.00069638	FALSE
miR-2681	0.09	-0.01	0.12	0.000978153	FALSE
miR-4782	0.09	-0.04	0.06	0.00117305	FALSE
miR-3156	0.09	-0.08	0.07	0.00175793	FALSE
miR-6731	0.09	-0.16	-0.11	0.00127831	FALSE
miR-7158	0.09	-0.06	0.05	0.000778451	FALSE
miR-3620	0.09	0.03	0.11	0.000763789	FALSE
miR-6850	0.09	0.29	0.29	0.00111963	FALSE
miR-6769a	0.09	0.02	0.1	0.00187618	FALSE
miR-4664	0.09	-0.09	-0.01	0.000705794	FALSE
miR-6877	0.09	-0.09	0.02	0.00133062	FALSE
miR-4524a	0.09	-0.07	0.02	0.00163077	FALSE
miR-6888	0.09	-0.16	-0.03	0.00123663	FALSE
miR-891a	0.09	-0.12	0.02	0.000725317	FALSE
miR-4693	0.09	-0.16	-0.07	0.00124361	FALSE
miR-411	0.09	-0.08	0.06	0.00136374	FALSE
miR-302d	0.09	-0.2	-0.02	0.000997664	FALSE
miR-3605	0.09	-0.05	0.11	0.000867081	FALSE
miR-10a	0.09	-0.09	0.07	0.00103171	FALSE
miR-6812	0.09	-0.1	0.02	0.000912232	FALSE
miR-3184	0.08	-0.11	-0.05	0.00338135	FALSE
miR-939	0.08	-0.05	0.05	0.00618984	FALSE
miR-6834	0.08	-0.14	-0.14	0.00557429	FALSE
miR-4700	0.08	-0.2	-0.12	0.00207337	FALSE
miR-6509	0.08	-0.11	0.01	0.00351962	FALSE
miR-6838	0.08	-0.06	0.05	0.00639825	FALSE
miR-203a	0.08	-0.19	-0.05	0.00441111	FALSE
miR-345	0.08	-0.02	0.06	0.00414802	FALSE
miR-6881	0.08	-0.07	0.07	0.00309337	FALSE
miR-203b	0.08	-0.13	-0.02	0.0060911	FALSE
miR-200b	0.08	-0.09	0	0.0030123	FALSE
miR-551b	0.08	-0.08	0.04	0.00639257	FALSE
miR-200a	0.08	-0.11	0.03	0.00410051	FALSE
miR-548ad	0.08	-0.16	0	0.00296238	FALSE
miR-30d	0.08	-0.15	0.04	0.00435986	FALSE
miR-6873	0.07	-0.07	0.07	0.00786346	FALSE
miR-454	0.07	-0.13	-0.04	0.00972864	FALSE
miR-6878	0.07	-0.12	-0.03	0.00684549	FALSE
miR-6784	0.07	0	0.11	0.0122414	FALSE
let-7d	0.07	-0.13	-0.01	0.0106065	FALSE
miR-3144	0.07	-0.12	-0.02	0.0162826	FALSE
miR-6500	0.07	0	0.11	0.0181434	FALSE
miR-4632	0.07	0.04	0.11	0.0125042	FALSE
miR-6872	0.07	0.08	0.22	0.00939621	FALSE
miR-6828	0.07	-0.06	0.03	0.0168921	FALSE
miR-7159	0.07	-0.1	0.04	0.0166378	FALSE
miR-548b	0.07	-0.2	-0.06	0.0075103	FALSE
miR-6801	0.07	0.14	0.18	0.00967118	FALSE
miR-625	0.07	-0.13	-0.02	0.00981735	FALSE
miR-6765	0.07	-0.01	0.06	0.00673555	FALSE
miR-548az	0.07	-0.22	-0.12	0.00969523	FALSE
miR-6511b	0.07	-0.03	0.11	0.0139349	FALSE
miR-518c	0.07	-0.1	-0.06	0.0179134	FALSE
miR-142	0.07	-0.07	-0.04	0.0116516	FALSE
miR-6829	0.07	0.06	0.09	0.00883549	FALSE
miR-3622a	0.07	-0.07	0.02	0.0065937	FALSE
miR-215	0.06	-0.07	0.05	0.0321463	FALSE
miR-539	0.06	-0.12	-0.02	0.0265941	FALSE
miR-593	0.06	-0.07	0.02	0.0339701	FALSE
miR-7109	0.06	0.09	0.19	0.0239656	FALSE
miR-378a	0.06	0.11	0.12	0.0412205	FALSE
miR-4684	0.06	-0.06	0.01	0.0376143	FALSE
miR-548av	0.06	-0.16	-0.11	0.041612	FALSE
miR-6830	0.06	-0.03	0.05	0.0413009	FALSE
miR-6796	0.06	0.01	0.11	0.0265771	FALSE
miR-409	0.06	-0.04	0.03	0.0272298	FALSE
miR-6832	0.06	-0.17	-0.06	0.0293663	FALSE
miR-3151	0.06	-0.07	0.03	0.0224484	FALSE
miR-5582	0.06	-0.12	-0.07	0.023759	FALSE
miR-548bb	0.06	-0.16	-0.06	0.0248105	FALSE
miR-3619	0.06	0.05	0.1	0.0439755	FALSE
miR-3667	0.06	0.02	0.06	0.0376231	FALSE
miR-873	0.06	0	0.12	0.0440132	FALSE
miR-6776	0.06	-0.12	-0.04	0.0212483	FALSE
miR-668	0.06	0.02	0.14	0.0238098	FALSE
miR-548at	0.06	-0.19	-0.13	0.0397714	FALSE
miR-372	0.05	-0.08	0	0.0800139	FALSE
miR-1306	0.05	-0.02	0.05	0.0523266	FALSE
miR-3126	0.05	0.08	0.13	0.052027	FALSE
miR-186	0.05	0.02	0.05	0.0595732	FALSE
miR-3675	0.05	-0.1	-0.11	0.0748382	FALSE
miR-6856	0.05	-0.12	0	0.0763241	FALSE
miR-95	0.05	-0.11	-0.02	0.0613201	FALSE
miR-6741	0.05	-0.07	0.02	0.0584605	FALSE
miR-6852	0.05	-0.1	0.01	0.0995047	FALSE
miR-4766	0.05	-0.1	-0.03	0.0493127	FALSE
miR-4713	0.05	0.02	0.17	0.0484733	FALSE
miR-6886	0.05	-0.01	0.06	0.0593767	FALSE
miR-5591	0.05	0.02	0.09	0.0649854	FALSE
miR-6809	0.05	-0.03	0.05	0.0981884	FALSE
miR-6515	0.05	-0.12	-0.09	0.0650882	FALSE
miR-6820	0.05	0.05	0.07	0.0758476	FALSE
miR-4676	0.05	-0.01	0.08	0.0547587	FALSE
miR-675	0.05	-0.03	-0.01	0.074089	FALSE
miR-7106	0.05	0.03	0.06	0.0486265	FALSE
miR-377	0.05	-0.05	-0.05	0.0579822	FALSE
miR-6837	0.05	0.07	0.15	0.0652641	FALSE
miR-6777	0.05	-0.06	0.02	0.0725752	FALSE
miR-182	0.05	-0.09	0.01	0.0567213	FALSE
miR-1252	0.05	-0.14	-0.11	0.0651196	FALSE
miR-6802	0.05	0.09	0.15	0.0819686	FALSE
miR-4733	0.05	-0.08	-0.01	0.0632838	FALSE
miR-3682	0.05	-0.08	-0.06	0.0905382	FALSE
miR-1908	0.05	-0.04	0.07	0.0515729	FALSE
miR-495	0.04	-0.07	-0.16	0.154971	FALSE
miR-6864	0.04	-0.07	-0.07	0.178599	FALSE
miR-4529	0.04	-0.06	0	0.181913	FALSE
miR-30a	0.04	-0.05	0.02	0.125449	FALSE
miR-6747	0.04	0.19	0.18	0.184592	FALSE
miR-548f	0.04	-0.02	0.01	0.136724	FALSE
miR-520g	0.04	-0.19	-0.18	0.141386	FALSE
miR-3140	0.04	-0.05	-0.01	0.153626	FALSE
miR-7160	0.04	0.05	0.11	0.119256	FALSE
miR-520f	0.04	-0.2	-0.14	0.145733	FALSE
miR-590	0.04	-0.11	0.03	0.103067	FALSE
miR-487b	0.04	-0.07	-0.11	0.151582	FALSE
miR-4639	0.04	-0.1	-0.04	0.189715	FALSE
miR-22	0.04	0.16	0.13	0.130186	FALSE
miR-122	0.04	0.01	0.06	0.115549	FALSE
miR-449c	0.04	-0.12	-0.12	0.182791	FALSE
miR-659	0.04	0.11	0.14	0.149851	FALSE
miR-208a	0.04	0.13	0.15	0.162783	FALSE
miR-3689a	0.04	-0.1	-0.06	0.195486	FALSE
miR-1343	0.04	0.17	0.17	0.149458	FALSE
miR-410	0.04	-0.07	-0.12	0.161979	FALSE
miR-4717	0.04	-0.02	0.02	0.166053	FALSE
miR-4724	0.04	-0.11	-0.04	0.150773	FALSE
miR-382	0.04	-0.05	0.02	0.201132	FALSE
miR-486	0.04	-0.09	-0.04	0.203868	FALSE
miR-548ay	0.04	-0.1	-0.01	0.150573	FALSE
miR-500b	0.04	0.14	0.08	0.151033	FALSE
miR-302a	0.04	-0.15	-0.16	0.154227	FALSE
miR-5585	0.04	0.03	0.17	0.144741	FALSE
miR-371a	0.04	-0.09	0	0.191014	FALSE
miR-4723	0.04	0.05	0.14	0.127128	FALSE
miR-548am	0.03	-0.11	-0.08	0.216249	FALSE
miR-6841	0.03	-0.08	-0.08	0.240439	FALSE
miR-329	0.03	-0.07	-0.14	0.241151	FALSE
miR-526b	0.03	-0.12	-0.09	0.269301	FALSE
miR-1251	0.03	0.03	0.08	0.280634	FALSE
miR-652	0.03	0.14	0.19	0.34704	FALSE
miR-6822	0.03	-0.14	-0.1	0.261604	FALSE
miR-29c	0.03	0.12	0.25	0.311404	FALSE
miR-656	0.03	-0.1	-0.07	0.240781	FALSE
miR-7843	0.03	-0.04	-0.02	0.2989	FALSE
miR-6818	0.03	0.01	0.04	0.291118	FALSE
miR-548e	0.03	-0.08	-0.09	0.358437	FALSE
miR-6813	0.03	-0.12	-0.19	0.311777	FALSE
miR-181a	0.03	0.02	0.04	0.302983	FALSE
miR-323a	0.03	-0.04	-0.02	0.229844	FALSE
miR-452	0.03	-0.06	-0.02	0.254439	FALSE
miR-23b	0.03	-0.06	-0.09	0.233862	FALSE
miR-548a	0.03	-0.16	-0.15	0.336833	FALSE
miR-6840	0.03	0.04	0.14	0.299608	FALSE
miR-6774	0.03	0.04	0.06	0.221038	FALSE
miR-6751	0.03	-0.06	-0.06	0.27106	FALSE
miR-6862	0.03	-0.05	-0.05	0.27113	FALSE
miR-6836	0.03	0.04	0.11	0.326504	FALSE
miR-6750	0.03	0.01	0.06	0.22349	FALSE
miR-6842	0.03	-0.02	0.02	0.320254	FALSE
miR-323b	0.03	-0.03	0.01	0.220398	FALSE
miR-744	0.03	-0.01	0	0.25306	FALSE
miR-5088	0.03	0.06	0.07	0.272065	FALSE
miR-1249	0.03	0.13	0.16	0.258345	FALSE
miR-4760	0.03	-0.1	-0.09	0.364365	FALSE
miR-4524b	0.03	-0.08	-0.01	0.224754	FALSE
miR-508	0.03	-0.08	-0.04	0.238488	FALSE
miR-4795	0.03	-0.13	-0.07	0.297538	FALSE
miR-19a	0.03	-0.05	-0.14	0.277327	FALSE
miR-7154	0.03	-0.06	-0.03	0.292607	FALSE
miR-4804	0.03	-0.04	0.03	0.252604	FALSE
miR-216a	0.02	-0.07	-0.02	0.421078	FALSE
miR-3678	0.02	-0.03	-0.01	0.483074	FALSE
miR-6739	0.02	-0.06	0.01	0.459993	FALSE
miR-1285	0.02	0	-0.01	0.547424	FALSE
miR-338	0.02	-0.02	0.03	0.517292	FALSE
miR-1307	0.02	0.06	0.13	0.415321	FALSE
miR-5003	0.02	0.08	0.05	0.399314	FALSE
miR-3681	0.02	-0.1	-0.06	0.505183	FALSE
miR-431	0.02	0.04	0.03	0.579721	FALSE
miR-4768	0.02	0.07	0.09	0.562459	FALSE
miR-1228	0.02	-0.11	-0.09	0.380048	FALSE
miR-605	0.02	-0.12	-0.07	0.397711	FALSE
miR-4793	0.02	0.04	0.1	0.485387	FALSE
miR-4720	0.02	-0.1	-0.06	0.502879	FALSE
miR-5187	0.02	-0.11	-0.06	0.557496	FALSE
miR-3130	0.02	0.04	0.03	0.515763	FALSE
miR-3606	0.02	-0.11	-0.11	0.459614	FALSE
miR-3944	0.02	0.08	0.08	0.558644	FALSE
miR-145	0.02	-0.04	0.01	0.384097	FALSE
miR-7152	0.02	0.04	0.12	0.495139	FALSE
miR-3613	0.02	-0.17	-0.19	0.565185	FALSE
miR-4742	0.02	0	0.03	0.383378	FALSE
miR-3622b	0.02	0.02	0.04	0.482907	FALSE
miR-6782	0.02	-0.1	-0.06	0.426448	FALSE
miR-6875	0.02	0.03	0.03	0.5838	FALSE
let-7i	0.02	-0.13	-0.02	0.366209	FALSE
miR-874	0.02	-0.03	0.02	0.457166	FALSE
miR-3692	0.02	-0.02	0.03	0.488393	FALSE
miR-4690	0.02	0.04	0.05	0.378172	FALSE
miR-412	0.02	0	0.03	0.38487	FALSE
miR-490	0.02	0.02	0.06	0.512304	FALSE
miR-3124	0.02	0.02	0.04	0.387721	FALSE
miR-216b	0.01	-0.06	-0.03	0.776984	FALSE
miR-4708	0.01	-0.04	-0.03	0.809684	FALSE
miR-6787	0.01	0.05	0.06	0.617827	FALSE
miR-204	0.01	0.19	0.1	0.68674	FALSE
miR-548aj	0.01	-0.05	-0.05	0.802434	FALSE
miR-888	0.01	-0.02	0.01	0.804144	FALSE
miR-545	0.01	-0.09	-0.13	0.685179	FALSE
miR-519d	0.01	-0.15	-0.16	0.827212	FALSE
miR-548au	0.01	-0.06	-0.05	0.824705	FALSE
miR-3677	0.01	0.13	0.15	0.778942	FALSE
miR-6740	0.01	-0.01	0.01	0.645619	FALSE
miR-127	0.01	-0.02	-0.02	0.663975	FALSE
miR-1911	0.01	-0.01	-0.03	0.83362	FALSE
miR-3127	0.01	0.09	0.05	0.59468	FALSE
miR-3942	0.01	-0.08	-0.07	0.824558	FALSE
miR-616	0.01	-0.05	-0.07	0.831361	FALSE
miR-7113	0.01	0.05	0.05	0.820164	FALSE
miR-4671	0.01	-0.14	-0.13	0.666731	FALSE
miR-224	0.01	-0.03	0	0.731878	FALSE
miR-331	0.01	0.02	0.1	0.633274	FALSE
miR-3927	0.01	-0.12	-0.12	0.785093	FALSE
miR-148b	0	-0.02	0.01	0.88405	FALSE
miR-548ao	0	-0.15	-0.14	0.890721	FALSE
miR-4712	0	-0.18	-0.15	0.975414	FALSE
miR-4777	0	-0.05	-0.03	0.972933	FALSE
miR-3189	0	-0.03	-0.02	0.885024	FALSE
miR-124	0	-0.03	-0.02	0.884091	FALSE
miR-6811	0	-0.07	-0.09	0.9502	FALSE
miR-450b	0	-0.17	-0.17	0.959185	FALSE
miR-211	0	-0.05	-0.11	0.917996	FALSE
miR-597	0	0	-0.01	0.882448	FALSE
miR-5195	0	0.04	0.05	0.910445	FALSE
miR-155	0	-0.03	-0.01	0.983876	FALSE
miR-4800	0	0.03	0.02	0.897028	FALSE
miR-4659a	0	0.03	0.11	0.956856	FALSE
miR-2277	0	0.04	0.03	0.873275	FALSE
miR-3117	0	0	-0.01	0.991515	FALSE
miR-6746	0	0.06	0.03	0.865188	FALSE
miR-6729	0	0.11	0.09	0.948962	FALSE
miR-92b	0	-0.05	-0.04	0.882797	FALSE
miR-4727	0	0.04	0.04	0.940881	FALSE
miR-27a	0	-0.01	-0.02	0.955667	FALSE
miR-6766	0	-0.05	-0.11	0.963786	FALSE
miR-6749	-0.01	0.06	0.01	0.608538	FALSE
miR-6503	-0.01	-0.04	-0.06	0.780256	FALSE
miR-6761	-0.01	0	-0.06	0.599438	FALSE
miR-6790	-0.01	-0.05	-0.04	0.741347	FALSE
miR-125a	-0.01	0.09	0.04	0.61019	FALSE
miR-548ar	-0.01	-0.14	-0.12	0.738771	FALSE
miR-362	-0.01	-0.01	0.01	0.586884	FALSE
miR-5006	-0.01	0.03	-0.01	0.625389	FALSE
miR-5000	-0.01	-0.03	-0.05	0.712163	FALSE
miR-548d	-0.01	-0.16	-0.1	0.849607	FALSE
miR-4707	-0.01	0.01	0.02	0.814409	FALSE
miR-513b	-0.01	-0.11	-0.04	0.587263	FALSE
miR-21	-0.01	0.04	-0.02	0.70174	FALSE
miR-6814	-0.01	0	-0.01	0.740464	FALSE
miR-324	-0.01	0.08	0.08	0.716076	FALSE
miR-5583	-0.01	-0.06	-0.07	0.628868	FALSE
miR-154	-0.01	-0.14	-0.06	0.673182	FALSE
miR-98	-0.01	-0.22	-0.09	0.622727	FALSE
miR-4731	-0.01	0.03	0.02	0.58916	FALSE
miR-6511a	-0.01	0	-0.01	0.679748	FALSE
miR-210	-0.01	0.06	0.14	0.64561	FALSE
miR-5011	-0.01	0.03	-0.01	0.642758	FALSE
miR-6879	-0.02	0.12	0.03	0.435929	FALSE
miR-6817	-0.02	0.02	-0.01	0.418705	FALSE
miR-4482	-0.02	0.03	0.01	0.455381	FALSE
miR-1273g	-0.02	0.04	0.02	0.530369	FALSE
miR-671	-0.02	0.01	-0.01	0.586381	FALSE
miR-4735	-0.02	-0.13	-0.11	0.456355	FALSE
miR-6771	-0.02	0.2	0.16	0.435041	FALSE
miR-4790	-0.02	-0.08	-0.1	0.538104	FALSE
miR-6893	-0.02	0.16	0.04	0.550875	FALSE
miR-518a	-0.02	-0.08	-0.07	0.414192	FALSE
miR-6502	-0.02	-0.07	-0.08	0.543185	FALSE
miR-4709	-0.02	-0.1	-0.15	0.469241	FALSE
miR-6730	-0.02	-0.07	-0.11	0.419223	FALSE
miR-574	-0.02	0.06	0.01	0.558618	FALSE
miR-6514	-0.02	-0.01	-0.08	0.410194	FALSE
miR-6735	-0.02	0.01	-0.02	0.405285	FALSE
miR-6758	-0.02	-0.01	-0.05	0.398092	FALSE
miR-6807	-0.02	0.08	0.05	0.569387	FALSE
miR-4699	-0.02	-0.13	-0.19	0.498799	FALSE
miR-4680	-0.02	-0.1	-0.13	0.457605	FALSE
miR-202	-0.02	-0.04	-0.12	0.385987	FALSE
miR-433	-0.03	-0.04	-0.16	0.278996	FALSE
miR-4746	-0.03	0.13	0.13	0.216997	FALSE
miR-3200	-0.03	0.14	0.1	0.298786	FALSE
miR-487a	-0.03	0	-0.07	0.236575	FALSE
miR-548ap	-0.03	-0.05	-0.1	0.32363	FALSE
miR-518e	-0.03	-0.1	-0.12	0.277465	FALSE
miR-1	-0.03	-0.11	-0.14	0.251389	FALSE
miR-143	-0.03	0.01	-0.05	0.281273	FALSE
miR-1909	-0.03	0.14	0.1	0.219178	FALSE
miR-4774	-0.03	0.09	0	0.211956	FALSE
miR-20a	-0.03	-0.04	-0.06	0.244764	FALSE
miR-504	-0.03	0	-0.08	0.223908	FALSE
miR-3186	-0.03	-0.03	-0.09	0.229323	FALSE
miR-6883	-0.03	-0.02	-0.04	0.339396	FALSE
miR-301b	-0.03	0	-0.09	0.267142	FALSE
miR-3150b	-0.03	-0.08	-0.09	0.313229	FALSE
miR-432	-0.03	-0.09	-0.06	0.348399	FALSE
miR-6871	-0.03	0.09	-0.01	0.312618	FALSE
miR-6780b	-0.03	-0.13	-0.07	0.228271	FALSE
miR-181c	-0.04	0.08	0.02	0.124341	FALSE
miR-5004	-0.04	0.03	-0.04	0.177895	FALSE
miR-653	-0.04	-0.04	-0.09	0.137945	FALSE
miR-6762	-0.04	0	-0.07	0.200129	FALSE
let-7a	-0.04	-0.16	-0.08	0.162589	FALSE
miR-376c	-0.04	0.01	-0.14	0.196378	FALSE
miR-561	-0.04	-0.17	-0.23	0.197519	FALSE
miR-5189	-0.04	0.05	0.07	0.177536	FALSE
miR-3064	-0.04	0.02	-0.03	0.104343	FALSE
miR-1271	-0.04	0.11	0	0.150903	FALSE
miR-7156	-0.04	0.06	0.02	0.121538	FALSE
miR-148a	-0.04	0.07	0.14	0.199291	FALSE
miR-4536	-0.04	0	-0.08	0.122516	FALSE
miR-514a	-0.04	-0.01	-0.07	0.105351	FALSE
miR-3664	-0.04	0.03	-0.05	0.11292	FALSE
miR-3607	-0.04	0.08	0.05	0.166343	FALSE
miR-512	-0.04	0.02	-0.03	0.200657	FALSE
miR-6506	-0.04	-0.03	-0.09	0.155229	FALSE
miR-1287	-0.04	-0.01	-0.11	0.108159	FALSE
miR-4670	-0.04	-0.05	-0.13	0.20081	FALSE
miR-3591	-0.04	0.01	-0.12	0.111966	FALSE
miR-3129	-0.04	0	-0.07	0.120946	FALSE
miR-3191	-0.04	0.03	-0.03	0.151363	FALSE
miR-20b	-0.04	-0.03	-0.04	0.19482	FALSE
miR-32	-0.05	-0.09	-0.13	0.0556444	FALSE
miR-302c	-0.05	-0.12	-0.18	0.0607986	FALSE
miR-4796	-0.05	-0.05	-0.11	0.0481065	FALSE
miR-18b	-0.05	-0.13	-0.08	0.0639562	FALSE
miR-139	-0.05	-0.06	-0.07	0.0771202	FALSE
miR-3187	-0.05	0.13	0.1	0.0797563	FALSE
miR-7151	-0.05	-0.01	-0.08	0.068237	FALSE
miR-93	-0.05	-0.02	-0.08	0.0571755	FALSE
miR-6748	-0.05	0.01	-0.09	0.0679331	FALSE
miR-6804	-0.05	0.11	0.06	0.0915377	FALSE
miR-5579	-0.05	-0.06	-0.13	0.0811427	FALSE
miR-660	-0.05	0.05	-0.05	0.0848053	FALSE
miR-4764	-0.05	0	-0.08	0.0939279	FALSE
miR-5590	-0.05	-0.05	-0.11	0.102086	FALSE
miR-1537	-0.05	-0.17	-0.22	0.0676736	FALSE
miR-6760	-0.05	-0.18	-0.17	0.0706121	FALSE
miR-99b	-0.05	0.21	0.01	0.0866541	FALSE
miR-4653	-0.05	0.09	0.09	0.058046	FALSE
miR-141	-0.05	0.01	-0.08	0.0504158	FALSE
miR-1298	-0.05	0.01	-0.08	0.0535447	FALSE
miR-1245b	-0.05	0.04	-0.02	0.0607483	FALSE
miR-580	-0.05	-0.06	-0.12	0.0905483	FALSE
miR-6513	-0.05	0.04	-0.04	0.0929886	FALSE
miR-6892	-0.05	-0.04	-0.1	0.0798471	FALSE
miR-4747	-0.05	-0.06	-0.14	0.0798061	FALSE
miR-552	-0.06	-0.01	-0.09	0.0236358	FALSE
miR-4704	-0.06	-0.04	-0.13	0.0270203	FALSE
miR-2682	-0.06	-0.03	-0.12	0.0264446	FALSE
miR-4786	-0.06	0.04	-0.05	0.0269124	FALSE
miR-541	-0.06	0.03	-0.06	0.0349702	FALSE
miR-6736	-0.06	0.08	-0.02	0.0219947	FALSE
miR-6501	-0.06	-0.04	-0.09	0.0431306	FALSE
miR-381	-0.06	-0.01	-0.18	0.0303516	FALSE
miR-342	-0.06	-0.02	-0.1	0.0446009	FALSE
miR-374c	-0.06	-0.1	-0.07	0.0438228	FALSE
miR-499a	-0.06	0.01	-0.08	0.0212395	FALSE
miR-4661	-0.06	0.04	-0.04	0.0362651	FALSE
miR-205	-0.06	0	-0.1	0.0439327	FALSE
miR-200c	-0.06	0.05	0	0.022397	FALSE
miR-3120	-0.06	0.04	-0.06	0.0458321	FALSE
miR-6504	-0.06	0.08	-0.02	0.0271677	FALSE
miR-550a	-0.06	0.05	-0.09	0.0225431	FALSE
miR-2114	-0.06	-0.02	-0.11	0.0201746	FALSE
miR-212	-0.06	0.09	0.07	0.0347065	FALSE
miR-222	-0.06	0.03	-0.14	0.0244577	FALSE
miR-525	-0.06	0.01	-0.11	0.0247247	FALSE
miR-376a	-0.06	0.03	-0.05	0.0417601	FALSE
miR-511	-0.06	-0.02	-0.12	0.044843	FALSE
miR-629	-0.06	0.04	-0.02	0.0412764	FALSE
miR-3688	-0.06	0.05	-0.05	0.0390089	FALSE
miR-96	-0.07	-0.06	-0.08	0.0107491	FALSE
miR-374a	-0.07	-0.11	-0.08	0.0148847	FALSE
miR-379	-0.07	0.02	-0.05	0.0177481	FALSE
miR-3912	-0.07	-0.01	-0.07	0.00812933	FALSE
miR-6715b	-0.07	0.03	-0.08	0.0157973	FALSE
miR-4694	-0.07	-0.1	-0.15	0.0134711	FALSE
miR-376b	-0.07	-0.01	-0.09	0.0147947	FALSE
miR-4750	-0.07	-0.04	-0.14	0.00826962	FALSE
let-7e	-0.07	-0.1	-0.08	0.0155261	FALSE
miR-4436b	-0.07	0.07	-0.06	0.0126668	FALSE
miR-383	-0.07	-0.01	-0.1	0.00915631	FALSE
miR-876	-0.07	-0.01	-0.09	0.0095022	FALSE
miR-1295b	-0.07	0.14	0.04	0.016294	FALSE
miR-4789	-0.07	0.03	-0.07	0.00971074	FALSE
miR-126	-0.07	-0.12	-0.18	0.00775695	FALSE
miR-5007	-0.07	0.06	-0.06	0.0079406	FALSE
miR-6854	-0.07	-0.06	-0.15	0.00784308	FALSE
miR-6823	-0.07	-0.02	-0.17	0.0135728	FALSE
miR-875	-0.07	-0.13	-0.21	0.0145971	FALSE
miR-370	-0.07	0.04	-0.09	0.0113875	FALSE
miR-1247	-0.07	0.05	-0.04	0.0150805	FALSE
miR-374b	-0.07	-0.15	-0.09	0.011051	FALSE
miR-7153	-0.08	0.07	-0.04	0.00455314	FALSE
miR-513c	-0.08	0	-0.08	0.0036739	FALSE
miR-296	-0.08	0.01	-0.09	0.00324717	FALSE
miR-510	-0.08	0.1	0	0.00363461	FALSE
miR-4666a	-0.08	-0.05	-0.17	0.00499569	FALSE
miR-655	-0.08	-0.06	-0.16	0.00537368	FALSE
miR-4755	-0.08	0.05	-0.08	0.00526489	FALSE
miR-28	-0.08	0.14	0.01	0.00371509	FALSE
miR-221	-0.08	0	-0.09	0.00454388	FALSE
miR-196a	-0.08	0.03	-0.09	0.00226055	FALSE
miR-889	-0.08	0.01	-0.11	0.00605942	FALSE
miR-6754	-0.08	0.1	-0.02	0.00613581	FALSE
miR-5586	-0.08	0.01	-0.09	0.00406822	FALSE
miR-15b	-0.08	-0.06	-0.2	0.00251202	FALSE
miR-4662a	-0.08	-0.03	-0.14	0.00471454	FALSE
miR-3529	-0.08	-0.03	-0.15	0.00282998	FALSE
miR-518f	-0.08	0.03	-0.07	0.00287713	FALSE
miR-4999	-0.09	-0.01	-0.16	0.000868744	FALSE
miR-455	-0.09	0.06	-0.06	0.00165713	FALSE
miR-214	-0.09	0.07	-0.08	0.000579584	FALSE
miR-140	-0.09	0.13	-0.07	0.000636243	FALSE
miR-6516	-0.09	0.21	0.16	0.00118465	FALSE
miR-18a	-0.09	0.13	-0.09	0.00162178	FALSE
miR-5571	-0.09	0.03	-0.08	0.000830176	FALSE
miR-4722	-0.09	0.04	-0.09	0.00162572	FALSE
miR-4802	-0.09	0	-0.12	0.00155904	FALSE
miR-3160	-0.09	0.09	-0.02	0.00087208	FALSE
miR-670	-0.09	-0.03	-0.13	0.001038	FALSE
miR-5196	-0.09	-0.06	-0.15	0.000612085	FALSE
miR-506	-0.09	0	-0.14	0.00202088	FALSE
miR-2276	-0.09	0.17	0.07	0.00154779	FALSE
miR-4797	-0.09	0.03	-0.1	0.00086156	FALSE
miR-6853	-0.09	0.06	-0.07	0.00181802	FALSE
miR-4726	-0.09	0.2	0.07	0.00140091	FALSE
miR-3074	-0.09	0.23	0.09	0.0014939	FALSE
miR-6770	-0.09	0.08	-0.05	0.000632462	FALSE
miR-513a	-0.09	0	-0.09	0.00176376	FALSE
miR-1914	-0.1	0.13	0.08	0.000473442	FALSE
miR-6722	-0.1	0.16	0.08	0.000556838	FALSE
let-7g	-0.1	-0.07	-0.11	0.000427675	FALSE
miR-6781	-0.1	0.14	-0.03	0.000206445	FALSE
miR-23a	-0.1	0.1	0.01	0.000463141	FALSE
miR-4798	-0.1	0.02	-0.13	0.000534657	FALSE
miR-548h	-0.1	-0.05	-0.19	0.000357933	FALSE
miR-7161	-0.1	0.05	-0.08	0.000161181	FALSE
miR-424	-0.1	0.04	-0.1	0.00025301	FALSE
miR-3653	-0.1	0.05	-0.17	0.000468537	FALSE
miR-4474	-0.1	0.06	-0.11	0.000252895	FALSE
miR-624	-0.11	-0.05	-0.12	4.01086e-05	FALSE
miR-4650	-0.11	0	-0.12	6.377e-05	FALSE
miR-5002	-0.11	0.02	-0.17	3.65519e-05	FALSE
miR-365a	-0.11	0.14	0.01	3.67499e-05	FALSE
miR-651	-0.11	-0.01	-0.16	0.000101521	FALSE
miR-494	-0.11	0.08	-0.15	4.60625e-05	FALSE
miR-4687	-0.11	0.2	0.12	3.27444e-05	FALSE
miR-3157	-0.11	0.12	-0.02	3.68649e-05	FALSE
miR-3913	-0.11	0.04	-0.11	0.000128962	FALSE
miR-15a	-0.12	-0.04	-0.19	1.74062e-05	FALSE
miR-5089	-0.12	0.04	-0.16	5.48975e-06	FALSE
miR-369	-0.12	-0.06	-0.2	6.29051e-06	FALSE
miR-6726	-0.12	0.04	-0.12	1.43762e-05	FALSE
miR-151a	-0.12	0.15	0.12	6.58022e-06	FALSE
miR-1915	-0.12	0.23	0.2	8.91714e-06	FALSE
miR-136	-0.12	-0.04	-0.16	2.34614e-05	FALSE
miR-1288	-0.12	0.12	-0.03	1.94457e-05	FALSE
miR-196b	-0.12	0.01	-0.11	2.35092e-05	FALSE
miR-4446	-0.12	0.11	-0.05	2.89139e-05	FALSE
miR-223	-0.12	0.21	0	1.50652e-05	FALSE
miR-7162	-0.12	0.16	-0.05	6.11158e-06	FALSE
miR-6793	-0.12	0.15	-0.08	8.16729e-06	FALSE
miR-3192	-0.12	0.07	-0.13	1.40791e-05	FALSE
miR-3680	-0.12	0.17	0.02	7.50549e-06	FALSE
miR-4633	-0.13	0.09	-0.09	3.21022e-06	FALSE
miR-4638	-0.13	0.18	0.02	4.42243e-06	FALSE
miR-4655	-0.13	0.17	0	1.02989e-06	FALSE
miR-4520	-0.13	0.1	-0.12	1.6346e-06	FALSE
miR-146b	-0.13	-0.1	-0.15	4.269e-06	FALSE
miR-548as	-0.13	-0.13	-0.25	4.64368e-06	FALSE
miR-150	-0.13	0.12	-0.1	2.55292e-06	FALSE
miR-4716	-0.14	0.09	-0.14	3.75616e-07	FALSE
miR-2467	-0.14	0.12	-0.1	8.74618e-07	FALSE
miR-3136	-0.14	0.08	-0.1	3.11588e-07	FALSE
miR-299	-0.14	0.03	-0.13	2.63039e-07	FALSE
miR-589	-0.14	0.12	-0.06	3.68408e-07	FALSE
miR-7155	-0.14	0.12	-0.06	2.09381e-07	FALSE
miR-25	-0.14	0.22	0.09	5.70604e-07	FALSE
miR-576	-0.14	0.06	-0.21	2.52277e-07	FALSE
miR-152	-0.14	0.14	-0.05	2.22804e-07	FALSE
miR-4701	-0.14	0.01	-0.17	5.38979e-07	FALSE
miR-449b	-0.14	0.1	-0.15	2.37026e-07	FALSE
miR-499b	-0.14	-0.01	-0.18	1.56534e-07	FALSE
miR-4659b	-0.14	0.14	0.03	1.34664e-07	FALSE
miR-339	-0.14	0.25	0.07	3.86584e-07	FALSE
miR-3177	-0.14	0.18	-0.02	6.61752e-07	FALSE
miR-3614	-0.14	-0.11	-0.2	4.5169e-07	FALSE
miR-26b	-0.14	-0.01	-0.15	8.74178e-07	FALSE
miR-6508	-0.15	-0.03	-0.17	2.69272e-08	FALSE
miR-130a	-0.15	0.11	-0.18	2.60601e-08	FALSE
miR-942	-0.15	0.14	-0.01	1.05911e-07	FALSE
miR-6825	-0.15	0.19	-0.04	8.74918e-08	FALSE
miR-9	-0.15	0.07	-0.15	1.20844e-07	FALSE
miR-4781	-0.15	0.17	-0.07	2.1186e-08	FALSE
miR-4714	-0.15	0.08	-0.14	1.27361e-07	FALSE
miR-4433a	-0.15	0.08	-0.16	8.79795e-08	FALSE
miR-135b	-0.15	0.11	-0.1	6.28701e-08	FALSE
miR-33a	-0.15	0.07	-0.16	9.13918e-08	FALSE
miR-489	-0.15	0.1	-0.13	1.10803e-07	FALSE
miR-3121	-0.15	0.15	-0.12	2.50279e-08	FALSE
miR-4725	-0.16	0.06	-0.14	4.45625e-09	FALSE
miR-642b	-0.16	0.19	-0.01	7.03678e-09	FALSE
miR-5589	-0.16	0.12	-0.1	7.04153e-09	FALSE
miR-493	-0.16	0.01	-0.19	2.14363e-09	FALSE
miR-4738	-0.16	0.07	-0.21	9.2829e-09	FALSE
miR-3616	-0.16	0.14	-0.03	2.07568e-09	FALSE
miR-1180	-0.16	0.22	0.06	4.08454e-09	FALSE
miR-6815	-0.17	0.23	0	3.96952e-10	FALSE
miR-4757	-0.17	0.13	-0.11	1.47103e-09	FALSE
miR-130b	-0.17	0.07	-0.16	1.43008e-09	FALSE
miR-34c	-0.17	0.15	-0.13	1.36895e-09	FALSE
miR-330	-0.17	0.13	-0.02	9.51703e-10	FALSE
miR-582	-0.17	0.15	-0.07	4.20664e-10	FALSE
miR-501	-0.17	0.1	-0.03	2.47077e-10	FALSE
miR-1468	-0.18	0.21	-0.07	4.5462e-11	FALSE
miR-153	-0.18	0.04	-0.23	1.86365e-11	FALSE
miR-4677	-0.18	0.17	-0.1	7.44722e-11	FALSE
miR-208b	-0.18	0.02	-0.23	4.52473e-11	FALSE
miR-195	-0.19	0.02	-0.2	1.1654e-12	FALSE
miR-887	-0.19	0.21	-0.03	1.01952e-11	FALSE
miR-4485	-0.19	0.26	0.04	1.00148e-11	FALSE
miR-3190	-0.2	0.2	-0.14	7.9789e-13	FALSE
miR-135a	-0.2	0.11	-0.22	7.86632e-13	FALSE
miR-190a	-0.2	-0.05	-0.25	7.08707e-14	FALSE
miR-5580	-0.21	0.21	-0.12	8.91863e-15	TRUE
miR-4445	-0.21	0.23	-0.08	4.13457e-15	TRUE
miR-4763	-0.22	0.27	0.04	4.32734e-16	FALSE
miR-29a	-0.22	0.18	-0.19	3.14539e-16	TRUE
miR-3173	-0.22	0.18	-0.18	1.43053e-15	TRUE
miR-31	-0.22	-0.01	-0.25	9.0891e-16	FALSE
miR-149	-0.23	0.11	-0.2	1.36665e-16	TRUE
miR-642a	-0.25	0.23	-0.07	1.86408e-19	TRUE
miR-5009	-0.25	0.17	-0.14	1.06155e-19	TRUE
miR-5588	-0.26	0.23	-0.19	5.5138e-21	TRUE
miR-183	-0.26	0.12	-0.12	1.75483e-21	TRUE
miR-3663	-0.28	0.31	-0.08	5.82809e-26	TRUE
miR-628	-0.28	0.18	-0.03	7.14278e-25	TRUE
miR-132	-0.29	0.23	-0.1	2.54862e-26	TRUE
miR-4423	-0.3	0.3	-0.15	1.79023e-28	TRUE

## Sheet: Tabelle1
miRNA	Correlation Perent 5p	Correlation3p	Correlation p5	p-value
miR-6786	0.29	-0.1	0.29	1.87681e-26
miR-6891	0.28	-0.19	0.26	7.90665e-26
miR-1207	0.28	-0.06	0.28	5.50967e-26
miR-3145	0.27	-0.21	0.23	5.37221e-24
miR-497	0.26	-0.1	0.25	2.63648e-22
miR-6819	0.25	-0.17	0.27	3.28339e-20
miR-6858	0.25	-0.2	0.17	8.83765e-21
miR-6737	0.24	-0.19	0.2	3.81265e-18
miR-3940	0.24	-0.12	0.28	9.13432e-19
miR-937	0.24	-0.09	0.22	6.18847e-19
miR-1227	0.23	-0.19	0.21	7.7111e-18
miR-7108	0.23	-0.07	0.26	4.2292e-17
miR-6800	0.23	-0.14	0.16	1.11768e-16
miR-6845	0.23	-0.05	0.25	1.25716e-16
miR-6799	0.22	-0.04	0.24	6.17968e-16
miR-6885	0.22	-0.17	0.12	2.9959e-16
miR-328	0.22	-0.19	0.22	3.34089e-16
miR-4753	0.21	-0.18	0.19	4.22146e-15
miR-1224	0.21	-0.01	0.23	3.08451e-14
miR-197	0.21	-0.09	0.17	1.22007e-14
miR-3928	0.21	-0.15	0.18	2.51753e-14
miR-516a	0.21	-0.14	0.18	7.11761e-15
miR-4649	0.21	-0.17	0.1	3.14629e-14
miR-4778	0.2	-0.18	0.16	1.35137e-13
miR-6733	0.2	-0.21	0.13	1.36869e-13
miR-6865	0.2	-0.19	0.13	2.15328e-13
miR-6806	0.2	-0.04	0.23	9.44483e-14
miR-5580	-0.21	0.21	-0.12	8.91863e-15
miR-4445	-0.21	0.23	-0.08	4.13457e-15
miR-29a	-0.22	0.18	-0.19	3.14539e-16
miR-3173	-0.22	0.18	-0.18	1.43053e-15
miR-149	-0.23	0.11	-0.2	1.36665e-16
miR-642a	-0.25	0.23	-0.07	1.86408e-19
miR-5009	-0.25	0.17	-0.14	1.06155e-19
miR-5588	-0.26	0.23	-0.19	5.5138e-21
miR-183	-0.26	0.12	-0.12	1.75483e-21
miR-3663	-0.28	0.31	-0.08	5.82809e-26
miR-628	-0.28	0.18	-0.03	7.14278e-25
miR-132	-0.29	0.23	-0.1	2.54862e-26
miR-4423	-0.3	0.3	-0.15	1.79023e-28
