# Supplementary material for: Common diseases alter the physiological age-related blood microRNA profile
Source: Nat Commun. 2020 Nov 24;11:5958. doi: 10.1038/s41467-020-19665-1 (PMC7686493; doi:10.1038/s41467-020-19665-1)
Supplement: Supplementary file 9 — Supplementary Data 6 [file 41467_2020_19665_MOESM9_ESM.xlsx]

## Sheet: coorel-HC-Dis
miRNA	adjusted P Dis	adjsuted P HC	Sig only HC
hsa-miR-3153	0.0516758	1.64578e-11	1
hsa-miR-3171	0.0518103	0.00466924	1
hsa-miR-4279	0.0520208	0.00804062	1
hsa-miR-302d-3p	0.0521181	1.05678e-05	1
hsa-miR-1226-3p	0.0525655	1.27773e-05	1
hsa-miR-7111-3p	0.0534333	1.94839e-07	1
hsa-miR-6516-3p	0.0540754	2.61368e-18	1
hsa-miR-4456	0.0561303	0.0076591	1
hsa-miR-6840-3p	0.0562658	0.000186779	1
hsa-miR-4417	0.0563218	4.21218e-24	1
hsa-miR-4486	0.0563218	7.90981e-10	1
hsa-miR-5004-5p	0.0563218	0.000341393	1
hsa-miR-891a-3p	0.0567161	0.00160304	1
hsa-miR-4433b-3p	0.0572264	6.26212e-07	1
hsa-miR-4323	0.0575035	0.00034715	1
hsa-miR-548ak	0.0575035	0.00324083	1
hsa-miR-6766-5p	0.0575035	0.00758139	1
hsa-miR-7110-3p	0.0577124	0.00398037	1
hsa-miR-19b-3p	0.0577553	0.00136105	1
hsa-miR-5090	0.058684	0.0166334	1
hsa-miR-362-3p	0.0590184	0.00446669	1
hsa-miR-6863	0.0602102	0.000113929	1
hsa-miR-100-5p	0.0607023	0.00292869	1
hsa-miR-202-5p	0.0610172	0.0497846	1
hsa-let-7a-5p	0.0613461	6.18994e-15	1
hsa-miR-6844	0.0613461	0.0306432	1
hsa-miR-2392	0.0622993	8.91104e-06	1
hsa-miR-4326	0.0622993	0.0137951	1
hsa-miR-4538	0.0623742	0.00740934	1
hsa-miR-6894-3p	0.0625057	6.21704e-10	1
hsa-miR-3168	0.0626592	0.00045144	1
hsa-miR-105-3p	0.0630624	0.000910256	1
hsa-miR-3619-5p	0.064052	2.06741e-09	1
hsa-miR-26b-5p	0.064978	8.44993e-14	1
hsa-miR-4449	0.0657069	8.92036e-22	1
hsa-miR-3682-3p	0.0660532	8.46125e-13	1
hsa-miR-20a-3p	0.0669703	5.73845e-13	1
hsa-miR-4712-5p	0.0681669	0.0120124	1
hsa-miR-515-5p	0.0687915	1.54299e-10	1
hsa-miR-1268b	0.0687915	0.000196711	1
hsa-miR-4510	0.0687915	0.000936003	1
hsa-miR-6833-5p	0.0694715	0.00126914	1
hsa-miR-3917	0.0701582	0.00155374	1
hsa-miR-1229-5p	0.0715998	7.06191e-24	1
hsa-miR-1236-3p	0.0724194	0.0012262	1
hsa-miR-6795-5p	0.07307	0.00201952	1
hsa-miR-6873-5p	0.07307	0.0181942	1
hsa-miR-3677-3p	0.0732845	4.22044e-06	1
hsa-miR-939-5p	0.0735738	7.83682e-05	1
hsa-miR-891a-5p	0.0738581	0.0412234	1
hsa-miR-4672	0.0752857	3.24545e-05	1
hsa-miR-3927-5p	0.0763755	0.0019734	1
hsa-miR-500a-3p	0.076981	8.19522e-06	1
hsa-miR-297	0.0780648	0.004034	1
hsa-miR-6085	0.0794621	3.35433e-05	1
hsa-miR-6878-3p	0.0794621	0.000197226	1
hsa-miR-3157-3p	0.0810499	0.000437504	1
hsa-miR-6880-5p	0.0810899	2.47265e-05	1
hsa-miR-107	0.0818854	4.81064e-23	1
hsa-miR-4274	0.0833273	0.00575519	1
hsa-miR-6505-3p	0.0840461	0.0313621	1
hsa-miR-4266	0.0864183	0.0145173	1
hsa-miR-6743-3p	0.0880305	2.02605e-08	1
hsa-miR-4535	0.0892742	9.17821e-08	1
hsa-miR-6831-5p	0.0901701	0.010549	1
hsa-miR-3653-3p	0.0903483	2.40741e-09	1
hsa-miR-4271	0.0903483	1.4717e-07	1
hsa-miR-6766-3p	0.0906274	0.00506879	1
hsa-miR-6835-3p	0.0915027	0.000377033	1
hsa-miR-4697-5p	0.0921984	0.0247157	1
hsa-miR-6775-5p	0.0925931	2.47145e-12	1
hsa-miR-8087	0.0931155	3.04738e-05	1
hsa-miR-30d-3p	0.0931155	7.38919e-05	1
hsa-miR-5095	0.0938088	4.75634e-11	1
hsa-miR-6740-3p	0.0940999	2.57458e-06	1
hsa-miR-7106-3p	0.0940999	0.00794196	1
hsa-miR-888-5p	0.0950624	0.0268169	1
hsa-miR-6733-5p	0.0956082	7.47241e-11	1
hsa-miR-4429	0.0966492	7.59961e-11	1
hsa-miR-6787-3p	0.0966492	0.0114261	1
hsa-miR-4287	0.0991601	0.000115866	1
hsa-miR-7154-3p	0.0997672	0.046397	1
hsa-miR-135b-3p	0.100297	0.000675364	1
hsa-miR-323b-3p	0.10171	0.00174934	1
hsa-miR-4676-5p	0.1019	1.12357e-05	1
hsa-miR-3162-5p	0.103272	8.51195e-10	1
hsa-let-7b-5p	0.103541	0.00246816	1
hsa-miR-876-3p	0.104563	0.00417303	1
hsa-miR-548aa	0.105428	5.35399e-05	1
hsa-miR-6780b-3p	0.106333	0.000143388	1
hsa-miR-6874-5p	0.106854	2.869e-05	1
hsa-miR-4711-3p	0.107037	0.0426726	1
hsa-miR-5091	0.107825	8.47522e-06	1
hsa-miR-582-5p	0.107853	4.32904e-10	1
hsa-miR-5000-5p	0.107853	0.0337071	1
hsa-miR-487a-5p	0.108058	5.34411e-05	1
hsa-miR-4303	0.108353	0.00628402	1
hsa-miR-5010-5p	0.108654	5.81834e-07	1
hsa-miR-3650	0.108736	1.18474e-08	1
hsa-miR-6851-5p	0.109615	7.88951e-12	1
hsa-miR-544a	0.109615	0.00116636	1
hsa-miR-6846-5p	0.110737	4.18213e-05	1
hsa-miR-8072	0.111292	0.00101838	1
hsa-miR-183-5p	0.111644	3.08643e-10	1
hsa-miR-4760-3p	0.112132	0.00989563	1
hsa-miR-7641	0.113324	1.37991e-13	1
hsa-miR-3663-3p	0.113615	1.07866e-23	1
hsa-miR-6752-5p	0.114105	4.95853e-22	1
hsa-miR-33b-3p	0.114292	3.36121e-20	1
hsa-miR-6821-3p	0.114292	3.08284e-05	1
hsa-miR-5187-3p	0.114292	0.00273057	1
hsa-miR-4660	0.114815	1.26674e-13	1
hsa-miR-6730-3p	0.114815	0.000218721	1
hsa-miR-6125	0.115811	8.82754e-12	1
hsa-miR-516a-5p	0.115947	6.51229e-15	1
hsa-miR-1273h-5p	0.116065	6.68742e-14	1
hsa-miR-4645-3p	0.116065	0.00178746	1
hsa-miR-518e-5p	0.116065	0.0154423	1
hsa-miR-4258	0.116768	0.000405524	1
hsa-miR-3124-3p	0.117235	0.0457584	1
hsa-miR-181d-3p	0.118963	0.0261819	1
hsa-miR-4329	0.120874	0.00940163	1
hsa-miR-548az-3p	0.121548	1.32148e-05	1
hsa-miR-1301-5p	0.121548	1.79528e-05	1
hsa-miR-548ax	0.121548	2.0688e-05	1
hsa-miR-221-3p	0.121548	0.00955281	1
hsa-miR-532-5p	0.121812	7.13962e-17	1
hsa-miR-4737	0.123222	0.0138033	1
hsa-miR-410-3p	0.123814	0.00414397	1
hsa-miR-33b-5p	0.124106	0.0356784	1
hsa-miR-6829-5p	0.124794	1.4977e-09	1
hsa-miR-548bb-3p	0.12483	0.0210849	1
hsa-miR-1827	0.124969	2.02612e-16	1
hsa-miR-885-5p	0.125007	0.000159682	1
hsa-miR-3184-3p	0.125823	9.98313e-12	1
hsa-miR-195-5p	0.126326	2.80206e-18	1
hsa-miR-6076	0.126983	0.0281553	1
hsa-miR-4270	0.129037	3.12607e-18	1
hsa-miR-7157-5p	0.129039	3.11206e-06	1
hsa-miR-10b-5p	0.130133	9.06665e-06	1
hsa-miR-493-5p	0.130495	8.77306e-16	1
hsa-miR-3152-3p	0.130963	1.23792e-19	1
hsa-miR-6514-5p	0.131503	0.0212564	1
hsa-miR-576-3p	0.131805	1.87279e-05	1
hsa-miR-3675-3p	0.132309	5.73431e-06	1
hsa-miR-1-5p	0.134547	0.0028487	1
hsa-miR-302a-3p	0.134547	0.00535877	1
hsa-miR-944	0.13609	0.00324083	1
hsa-miR-642a-5p	0.138657	0.000948175	1
hsa-miR-193a-5p	0.139148	3.26139e-10	1
hsa-miR-4767	0.139148	1.764e-07	1
hsa-miR-4461	0.139871	0.000998079	1
hsa-miR-3972	0.139915	0.0218887	1
hsa-miR-4668-3p	0.140433	1.3663e-10	1
hsa-miR-502-3p	0.140433	0.00134114	1
hsa-miR-548u	0.140433	0.00665707	1
hsa-miR-372-3p	0.141536	2.42022e-07	1
hsa-miR-6850-5p	0.141903	4.21218e-24	1
hsa-miR-125a-3p	0.144283	8.16005e-11	1
hsa-miR-499a-5p	0.144923	0.0427748	1
hsa-miR-4651	0.144939	1.28178e-14	1
hsa-miR-3687	0.145727	6.66087e-06	1
hsa-let-7c-3p	0.145727	0.00890095	1
hsa-miR-6796-5p	0.145727	0.0164965	1
hsa-miR-8084	0.145774	8.23727e-06	1
hsa-miR-6869-3p	0.145774	0.0231161	1
hsa-miR-4534	0.147154	3.21787e-13	1
hsa-miR-6877-3p	0.147154	3.08166e-12	1
hsa-miR-643	0.147154	6.32749e-08	1
hsa-miR-7845-5p	0.147154	0.00382008	1
hsa-miR-7155-5p	0.147154	0.00581083	1
hsa-miR-3185	0.147482	5.76805e-05	1
hsa-miR-670-5p	0.147845	0.0223433	1
hsa-miR-3133	0.147845	0.0383194	1
hsa-miR-557	0.148952	0.00340762	1
hsa-miR-4531	0.149713	0.000482861	1
hsa-miR-3150b-3p	0.149713	0.000739109	1
hsa-miR-512-3p	0.149947	0.000951197	1
hsa-miR-6504-3p	0.1513	0.0313114	1
hsa-miR-7-5p	0.152025	0.00133297	1
hsa-miR-455-5p	0.152025	0.00261491	1
hsa-miR-1208	0.154872	2.71309e-05	1
hsa-miR-3064-3p	0.15532	0.0422908	1
hsa-miR-374a-5p	0.156219	1.02345e-08	1
hsa-miR-4700-3p	0.15672	1.09682e-22	1
hsa-let-7e-5p	0.157451	4.38064e-21	1
hsa-miR-4694-5p	0.158188	0.0025892	1
hsa-miR-342-3p	0.158221	2.65558e-05	1
hsa-miR-216b-5p	0.158221	0.00543815	1
hsa-miR-6858-3p	0.161512	6.45581e-17	1
hsa-miR-641	0.163182	0.000752909	1
hsa-miR-588	0.164171	1.0507e-05	1
hsa-miR-4714-5p	0.164592	4.68959e-11	1
hsa-miR-1236-5p	0.164729	4.08638e-07	1
hsa-miR-6744-5p	0.165009	0.000627989	1
hsa-miR-4446-3p	0.165009	0.00731851	1
hsa-miR-5680	0.165582	1.13139e-05	1
hsa-miR-3605-5p	0.165588	0.0107637	1
hsa-miR-6781-3p	0.165791	0.016291	1
hsa-miR-3128	0.166256	4.20081e-05	1
hsa-miR-548h-5p	0.166601	0.00100887	1
hsa-miR-617	0.167465	1.27382e-07	1
hsa-miR-6812-5p	0.167473	0.000972951	1
hsa-miR-5197-3p	0.168257	0.00338852	1
hsa-miR-25-5p	0.168257	0.0148322	1
hsa-miR-3174	0.168257	0.0191938	1
hsa-miR-4508	0.168305	1.37913e-09	1
hsa-miR-1469	0.168305	3.60552e-09	1
hsa-miR-5008-3p	0.168885	0.0145833	1
hsa-miR-564	0.16891	2.23835e-32	1
hsa-miR-3145-3p	0.16891	0.0010395	1
hsa-miR-8065	0.169578	0.00528486	1
hsa-miR-6826-3p	0.170767	0.00900989	1
hsa-miR-1291	0.171285	2.92794e-16	1
hsa-miR-6515-5p	0.171391	0.00254868	1
hsa-miR-8081	0.171722	6.88463e-07	1
hsa-miR-887-3p	0.172046	9.0752e-07	1
hsa-miR-523-3p	0.172404	0.029904	1
hsa-miR-1281	0.173915	8.48913e-17	1
hsa-miR-6799-5p	0.175966	3.35947e-13	1
hsa-miR-520d-3p	0.177587	0.031188	1
hsa-miR-4484	0.178029	1.18579e-27	1
hsa-miR-6823-5p	0.178075	1.00396e-06	1
hsa-miR-548f-3p	0.178075	0.00143837	1
hsa-miR-6752-3p	0.178772	1.06101e-11	1
hsa-miR-5088-5p	0.179378	4.06965e-06	1
hsa-miR-1249-5p	0.179436	5.96299e-18	1
hsa-miR-378c	0.179462	0.000297069	1
hsa-miR-146b-5p	0.181461	1.02672e-13	1
hsa-miR-4518	0.182254	2.38864e-05	1
hsa-miR-4649-5p	0.183693	0.00158905	1
hsa-miR-606	0.183693	0.0239244	1
hsa-miR-3131	0.184842	0.000256542	1
hsa-miR-1254	0.184897	0.000169536	1
hsa-miR-6876-3p	0.189753	2.28925e-10	1
hsa-miR-9500	0.191413	1.41455e-05	1
hsa-miR-423-5p	0.193108	1.87691e-13	1
hsa-miR-6722-3p	0.193108	0.000466721	1
hsa-miR-141-5p	0.193308	1.35791e-05	1
hsa-miR-7843-3p	0.193308	0.0437296	1
hsa-miR-4763-3p	0.194805	1.5307e-23	1
hsa-miR-6760-3p	0.194805	4.55451e-17	1
hsa-miR-4487	0.19774	1.35439e-07	1
hsa-miR-4784	0.198998	4.30319e-19	1
hsa-miR-3132	0.198998	1.02627e-09	1
hsa-miR-5580-3p	0.198998	2.42058e-09	1
hsa-miR-605-5p	0.199801	0.0161692	1
hsa-miR-1202	0.20053	7.218e-13	1
hsa-miR-6727-5p	0.200733	1.7772e-06	1
hsa-miR-6759-3p	0.200733	0.00143859	1
hsa-miR-5572	0.200907	0.00742605	1
hsa-miR-548ao-5p	0.20164	0.037165	1
hsa-miR-449b-5p	0.202249	0.00793638	1
hsa-miR-6786-5p	0.203438	2.18119e-35	1
hsa-miR-548k	0.203515	2.41557e-06	1
hsa-miR-5000-3p	0.203515	0.00226317	1
hsa-miR-200a-3p	0.203515	0.00432345	1
hsa-miR-4640-5p	0.204966	0.0219444	1
hsa-miR-1249-3p	0.20663	8.45639e-17	1
hsa-miR-146b-3p	0.20663	4.74633e-08	1
hsa-miR-424-5p	0.206782	1.31998e-17	1
hsa-miR-206	0.206806	0.00182392	1
hsa-miR-6847-5p	0.208961	5.85615e-07	1
hsa-miR-3120-5p	0.208961	0.000166697	1
hsa-miR-541-5p	0.208961	0.000874064	1
hsa-miR-452-3p	0.208961	0.00786737	1
hsa-miR-6720-3p	0.208961	0.0101561	1
hsa-miR-598-3p	0.21024	2.00652e-08	1
hsa-miR-6780a-3p	0.210249	6.84351e-06	1
hsa-miR-6802-5p	0.210386	5.41127e-10	1
hsa-miR-875-3p	0.210471	4.53005e-07	1
hsa-miR-4761-3p	0.211143	0.00419476	1
hsa-miR-3620-3p	0.211143	0.017259	1
hsa-miR-142-3p	0.213115	4.55451e-17	1
hsa-miR-3914	0.213797	0.00626169	1
hsa-miR-1245b-3p	0.214704	3.05276e-05	1
hsa-miR-1909-3p	0.214704	0.000428694	1
hsa-miR-4328	0.215095	5.85323e-05	1
hsa-miR-26a-5p	0.215095	0.000743005	1
hsa-miR-1225-5p	0.216531	3.99465e-15	1
hsa-miR-513a-5p	0.219824	0.022972	1
hsa-miR-499b-5p	0.220853	1.74812e-07	1
hsa-miR-1288-3p	0.222669	1.74943e-11	1
hsa-miR-5695	0.223235	2.99587e-07	1
hsa-miR-8071	0.223235	1.00044e-05	1
hsa-miR-1282	0.223318	1.38942e-06	1
hsa-miR-520g-3p	0.223981	1.86682e-06	1
hsa-miR-618	0.225046	0.000102152	1
hsa-miR-92b-3p	0.227308	7.3006e-07	1
hsa-miR-208a-3p	0.229382	1.53915e-10	1
hsa-miR-95-5p	0.229754	0.00897208	1
hsa-miR-559	0.229775	0.0141074	1
hsa-miR-4787-5p	0.230248	0.000353674	1
hsa-miR-4721	0.231158	6.0297e-14	1
hsa-miR-6737-5p	0.231897	0.00061268	1
hsa-miR-372-5p	0.231897	0.00489439	1
hsa-miR-4652-3p	0.231908	1.00336e-12	1
hsa-miR-519b-3p	0.233068	0.0110137	1
hsa-miR-375	0.236171	5.88029e-06	1
hsa-miR-6747-5p	0.236447	2.17414e-06	1
hsa-miR-4654	0.236447	2.89473e-06	1
hsa-miR-4268	0.236447	0.000497193	1
hsa-miR-5691	0.236447	0.000848696	1
hsa-miR-99a-3p	0.236447	0.0205416	1
hsa-miR-4669	0.237527	9.82442e-15	1
hsa-miR-34c-5p	0.237527	0.018011	1
hsa-miR-4459	0.23949	0.000126534	1
hsa-miR-3151-3p	0.23949	0.0398651	1
hsa-miR-142-5p	0.241192	1.56645e-07	1
hsa-miR-6854-5p	0.242544	0.00291554	1
hsa-miR-6741-3p	0.243357	3.51013e-08	1
hsa-miR-6506-3p	0.243415	0.00376676	1
hsa-miR-508-3p	0.243415	0.0119364	1
hsa-miR-6127	0.246297	2.23631e-07	1
hsa-miR-150-3p	0.246493	0.00025097	1
hsa-miR-6884-3p	0.246577	1.85233e-19	1
hsa-miR-98-5p	0.246918	1.89523e-17	1
hsa-miR-6732-5p	0.246918	2.29192e-05	1
hsa-miR-3181	0.246918	3.61937e-05	1
hsa-miR-1825	0.24767	1.12412e-23	1
hsa-miR-3065-3p	0.2485	7.74887e-07	1
hsa-miR-4436b-5p	0.249543	1.67465e-07	1
hsa-miR-889-5p	0.250685	0.0132148	1
hsa-miR-509-5p	0.250877	1.19675e-05	1
hsa-miR-637	0.255201	0.0294105	1
hsa-miR-196b-3p	0.256459	0.00989563	1
hsa-miR-548j-3p	0.258576	0.0364486	1
hsa-miR-4435	0.258585	2.6565e-08	1
hsa-miR-4694-3p	0.258585	2.52112e-05	1
hsa-miR-634	0.2593	3.30422e-07	1
hsa-miR-19a-5p	0.2593	0.0459877	1
hsa-miR-18b-5p	0.261115	4.95223e-25	1
hsa-miR-5585-3p	0.261115	8.47318e-05	1
hsa-miR-549a	0.261115	0.000718172	1
hsa-miR-99a-5p	0.261761	0.000600979	1
hsa-miR-4756-3p	0.262042	0.000107406	1
hsa-miR-548at-5p	0.26268	0.0277116	1
hsa-miR-381-3p	0.26269	0.00751473	1
hsa-miR-6731-3p	0.262955	1.36206e-18	1
hsa-miR-7-2-3p	0.262955	2.8857e-05	1
hsa-miR-4539	0.263443	1.5496e-05	1
hsa-miR-3922-3p	0.265319	1.67085e-06	1
hsa-miR-6820-5p	0.265319	0.000119755	1
hsa-miR-6887-3p	0.265319	0.000446971	1
hsa-miR-4704-5p	0.265319	0.0282626	1
hsa-miR-6769a-5p	0.266837	8.09351e-13	1
hsa-miR-26a-2-3p	0.268334	0.0155956	1
hsa-miR-3910	0.269155	0.000637945	1
hsa-miR-6512-5p	0.271185	2.69232e-12	1
hsa-miR-6885-3p	0.271187	1.18597e-25	1
hsa-miR-4649-3p	0.273653	2.36183e-20	1
hsa-miR-7977	0.274272	0.0146779	1
hsa-miR-3193	0.274272	0.0280956	1
hsa-miR-6767-5p	0.27549	3.56292e-11	1
hsa-miR-3611	0.276716	2.49401e-07	1
hsa-miR-628-3p	0.277044	4.59458e-17	1
hsa-miR-1468-3p	0.277379	2.70552e-15	1
hsa-miR-4641	0.277395	2.18079e-05	1
hsa-miR-6874-3p	0.277668	0.0296372	1
hsa-miR-6732-3p	0.279158	2.71539e-05	1
hsa-miR-548ac	0.280598	0.0121377	1
hsa-miR-6791-5p	0.281209	4.54916e-19	1
hsa-miR-449c-3p	0.281209	4.21446e-05	1
hsa-miR-4474-5p	0.281209	0.0320074	1
hsa-miR-1228-3p	0.281396	2.33338e-12	1
hsa-miR-4775	0.281396	4.0216e-06	1
hsa-miR-411-3p	0.282503	6.3973e-05	1
hsa-miR-615-5p	0.283792	2.16686e-06	1
hsa-miR-6808-5p	0.283911	6.02134e-06	1
hsa-miR-4724-3p	0.283911	0.00211063	1
hsa-miR-8059	0.284053	0.0015225	1
hsa-miR-4526	0.28424	0.0379851	1
hsa-miR-4634	0.286388	4.4465e-19	1
hsa-miR-4293	0.286558	3.54719e-08	1
hsa-miR-1207-5p	0.288547	1.6237e-47	1
hsa-miR-140-5p	0.289476	1.32981e-13	1
hsa-miR-4493	0.291893	0.000589377	1
hsa-miR-3121-5p	0.294558	0.0154423	1
hsa-miR-3617-3p	0.294741	2.15018e-06	1
hsa-miR-221-5p	0.29483	1.86084e-05	1
hsa-miR-516a-3p	0.295256	1.20862e-06	1
hsa-miR-1295b-5p	0.295256	0.00208267	1
hsa-miR-4753-5p	0.295305	8.57567e-13	1
hsa-miR-4701-5p	0.295305	2.67761e-12	1
hsa-miR-548as-5p	0.295873	3.71099e-10	1
hsa-miR-6132	0.295873	1.26419e-05	1
hsa-miR-519e-5p	0.296212	0.000554142	1
hsa-miR-6858-5p	0.296228	3.73802e-10	1
hsa-miR-3135a	0.296889	0.00756585	1
hsa-miR-6820-3p	0.297665	0.000127926	1
hsa-miR-1268a	0.297798	4.27522e-08	1
hsa-miR-3616-3p	0.299423	5.99063e-24	1
hsa-miR-6733-3p	0.299423	2.85753e-07	1
hsa-miR-4445-3p	0.29988	5.19527e-09	1
hsa-miR-6831-3p	0.300241	9.96558e-05	1
hsa-miR-4681	0.300773	0.0044329	1
hsa-miR-892b	0.301455	7.7557e-07	1
hsa-miR-4804-3p	0.301455	0.000114431	1
hsa-miR-3666	0.301455	0.00957412	1
hsa-miR-3137	0.30164	6.84273e-18	1
hsa-miR-6785-3p	0.30164	1.69068e-13	1
hsa-miR-718	0.30164	5.11502e-09	1
hsa-miR-7109-5p	0.30164	4.38885e-07	1
hsa-miR-6729-5p	0.301899	0.0493057	1
hsa-miR-4778-5p	0.303196	5.50286e-08	1
hsa-miR-4469	0.304749	0.00149523	1
hsa-miR-4472	0.305257	3.94087e-09	1
hsa-miR-1255b-5p	0.307366	4.96012e-21	1
hsa-miR-4792	0.307366	0.000368759	1
hsa-miR-4514	0.307366	0.0323048	1
hsa-miR-5579-5p	0.308053	0.00061993	1
hsa-miR-4758-5p	0.309975	6.26451e-05	1
hsa-miR-3680-3p	0.309975	0.0324573	1
hsa-miR-5089-5p	0.312459	0.000626434	1
hsa-miR-505-5p	0.312844	5.70726e-06	1
hsa-miR-3919	0.312844	0.000105936	1
hsa-miR-337-3p	0.313383	0.000435604	1
hsa-miR-5689	0.313383	0.0219869	1
hsa-miR-633	0.313562	0.00154226	1
hsa-let-7f-5p	0.314314	8.06719e-14	1
hsa-miR-6728-3p	0.315458	4.28439e-12	1
hsa-miR-4485-5p	0.315458	7.77135e-08	1
hsa-miR-562	0.315458	7.16667e-07	1
hsa-miR-6089	0.316141	2.28244e-13	1
hsa-miR-20b-3p	0.316436	9.24548e-06	1
hsa-miR-7114-3p	0.318094	4.2551e-07	1
hsa-miR-4288	0.32018	2.3083e-10	1
hsa-miR-6812-3p	0.320639	1.01321e-16	1
hsa-miR-2115-3p	0.321131	4.42333e-08	1
hsa-miR-933	0.321193	1.1436e-11	1
hsa-miR-6813-3p	0.321968	3.59481e-10	1
hsa-miR-34c-3p	0.324037	0.0403322	1
hsa-miR-3196	0.326932	1.32404e-10	1
hsa-miR-5584-5p	0.328117	0.000158799	1
hsa-miR-4264	0.328117	0.00476134	1
hsa-miR-3671	0.328323	0.0016188	1
hsa-miR-3157-5p	0.33004	3.51817e-07	1
hsa-miR-188-5p	0.331251	2.47151e-15	1
hsa-miR-520e	0.332655	0.00104873	1
hsa-miR-370-5p	0.332655	0.0372252	1
hsa-miR-3652	0.332799	0.00176332	1
hsa-miR-649	0.333326	6.01771e-09	1
hsa-miR-4540	0.334468	9.7844e-07	1
hsa-miR-3663-5p	0.334549	3.86803e-06	1
hsa-miR-4801	0.336051	2.06787e-05	1
hsa-miR-548e-3p	0.336526	0.0173056	1
hsa-miR-4750-5p	0.341149	2.42022e-07	1
hsa-miR-4648	0.341221	0.000342151	1
hsa-miR-4515	0.341221	0.00975322	1
hsa-miR-3190-3p	0.342395	3.72984e-09	1
hsa-miR-6780a-5p	0.343086	9.76882e-16	1
hsa-miR-4291	0.344519	0.042291	1
hsa-miR-301a-5p	0.344688	1.95981e-08	1
hsa-miR-3127-3p	0.344688	0.00580159	1
hsa-miR-495-5p	0.345188	1.24249e-07	1
hsa-miR-1180-5p	0.345188	0.000395467	1
hsa-miR-5584-3p	0.345842	7.32271e-09	1
hsa-miR-934	0.348055	1.82116e-06	1
hsa-miR-6797-3p	0.348686	7.13962e-17	1
hsa-miR-4653-3p	0.352723	0.000207912	1
hsa-miR-27a-3p	0.352822	3.33595e-12	1
hsa-miR-4781-5p	0.352982	0.0296372	1
hsa-miR-509-3p	0.353482	4.80586e-06	1
hsa-miR-4269	0.35374	0.00126136	1
hsa-miR-302c-3p	0.354704	0.0340463	1
hsa-miR-6779-3p	0.355085	6.02765e-12	1
hsa-miR-1273c	0.356751	8.41773e-12	1
hsa-miR-1224-5p	0.357425	3.12667e-20	1
hsa-miR-613	0.358179	1.07925e-12	1
hsa-miR-517-5p	0.358794	0.0154423	1
hsa-miR-3182	0.359801	0.00165033	1
hsa-miR-663a	0.360155	7.91968e-06	1
hsa-miR-4780	0.360155	0.00017896	1
hsa-miR-1178-5p	0.360155	0.000458222	1
hsa-miR-4262	0.360155	0.00398996	1
hsa-miR-1185-2-3p	0.360155	0.0275501	1
hsa-miR-3690	0.360506	0.0058737	1
hsa-miR-514b-3p	0.364089	7.54658e-07	1
hsa-miR-6769b-5p	0.364089	1.83014e-06	1
hsa-miR-5699-3p	0.364089	0.00129089	1
hsa-miR-4777-5p	0.364089	0.00398616	1
hsa-miR-4311	0.364089	0.0379174	1
hsa-miR-4700-5p	0.364385	0.0159139	1
hsa-miR-652-3p	0.369774	3.90829e-07	1
hsa-miR-1245a	0.371111	0.00419476	1
hsa-miR-8068	0.373058	8.63595e-07	1
hsa-miR-4424	0.373398	0.00688462	1
hsa-miR-3161	0.374794	9.21384e-09	1
hsa-miR-3177-3p	0.374794	0.0260617	1
hsa-miR-520c-3p	0.374854	2.58198e-06	1
hsa-miR-203a-3p	0.376116	1.97171e-07	1
hsa-miR-4757-5p	0.376116	0.00182663	1
hsa-miR-3679-5p	0.376924	0.000760376	1
hsa-miR-5571-5p	0.378996	4.72513e-12	1
hsa-miR-4261	0.38128	2.1896e-06	1
hsa-miR-6834-3p	0.38128	1.82363e-05	1
hsa-miR-377-3p	0.38128	0.00340114	1
hsa-miR-1287-5p	0.381597	1.58057e-05	1
hsa-miR-4750-3p	0.385635	0.00449403	1
hsa-miR-4785	0.385757	7.12151e-08	1
hsa-miR-6895-5p	0.387081	0.00591973	1
hsa-miR-371b-5p	0.388891	1.84068e-14	1
hsa-miR-6515-3p	0.389376	4.90878e-12	1
hsa-miR-937-5p	0.390304	2.43655e-11	1
hsa-miR-27b-3p	0.390729	6.31888e-16	1
hsa-miR-3622a-3p	0.390999	2.55211e-13	1
hsa-miR-3616-5p	0.393686	0.00292409	1
hsa-miR-548ad-3p	0.394592	0.000113831	1
hsa-miR-449c-5p	0.394592	0.00223338	1
hsa-miR-369-5p	0.396396	5.63796e-10	1
hsa-miR-664b-5p	0.396663	3.17833e-28	1
hsa-miR-550a-5p	0.397704	4.63122e-20	1
hsa-miR-5194	0.397933	0.00162363	1
hsa-miR-6783-5p	0.39808	1.354e-09	1
hsa-miR-1227-5p	0.399131	1.42869e-17	1
hsa-miR-6893-5p	0.39975	9.58296e-06	1
hsa-miR-30e-5p	0.400394	0.00124416	1
hsa-miR-4646-5p	0.400449	0.000215114	1
hsa-miR-4796-3p	0.404625	0.00844374	1
hsa-miR-4790-3p	0.405088	0.00106135	1
hsa-miR-6861-3p	0.410621	6.16619e-19	1
hsa-miR-3912-3p	0.410621	0.0352605	1
hsa-miR-103a-3p	0.413055	6.44276e-10	1
hsa-miR-514b-5p	0.413055	3.2426e-05	1
hsa-miR-570-3p	0.414902	2.74318e-05	1
hsa-miR-1296-3p	0.415429	1.87671e-21	1
hsa-miR-4289	0.416737	1.2702e-19	1
hsa-miR-3184-5p	0.418987	0.047736	1
hsa-miR-892c-3p	0.419336	2.97415e-10	1
hsa-miR-133a-5p	0.419422	1.10957e-09	1
hsa-miR-197-5p	0.419883	4.50879e-25	1
hsa-miR-4771	0.419883	0.000937833	1
hsa-miR-518f-5p	0.422033	0.0101228	1
hsa-miR-9-5p	0.422528	4.18213e-05	1
hsa-miR-4735-3p	0.422528	0.0261687	1
hsa-miR-3612	0.423066	0.0343041	1
hsa-miR-222-5p	0.423142	3.77245e-07	1
hsa-miR-6761-5p	0.423142	0.0220806	1
hsa-miR-216b-3p	0.423995	0.0317371	1
hsa-miR-6828-3p	0.427135	0.00263358	1
hsa-miR-7160-5p	0.427135	0.0412234	1
hsa-miR-4744	0.427816	2.16573e-05	1
hsa-miR-504-5p	0.427816	0.00051515	1
hsa-miR-192-3p	0.428226	3.07387e-05	1
hsa-miR-3976	0.428226	0.000101841	1
hsa-miR-6726-3p	0.428226	0.006508	1
hsa-miR-6772-5p	0.429476	1.5218e-09	1
hsa-miR-4327	0.429875	1.89265e-05	1
hsa-miR-1247-5p	0.43004	1.29755e-12	1
hsa-miR-128-2-5p	0.43009	0.00052247	1
hsa-miR-1908-3p	0.430467	1.07625e-08	1
hsa-miR-4479	0.432226	0.0185974	1
hsa-miR-4307	0.433594	4.01488e-08	1
hsa-miR-4687-3p	0.434677	9.58054e-20	1
hsa-miR-3689f	0.437309	6.94148e-08	1
hsa-miR-7150	0.441796	1.74952e-19	1
hsa-miR-19b-2-5p	0.442308	6.05405e-05	1
hsa-miR-6886-5p	0.442685	0.0307647	1
hsa-miR-7975	0.442927	8.77443e-05	1
hsa-miR-6087	0.445079	2.00548e-08	1
hsa-miR-1273e	0.445079	6.45424e-06	1
hsa-miR-1255b-2-3p	0.447339	8.19875e-06	1
hsa-miR-506-5p	0.447339	0.0219869	1
hsa-miR-1915-3p	0.448184	9.98096e-19	1
hsa-miR-6792-3p	0.449412	8.90822e-13	1
hsa-miR-6841-3p	0.450861	4.03425e-18	1
hsa-miR-3908	0.450861	0.0367541	1
hsa-miR-518a-5p	0.457112	0.000321385	1
hsa-miR-1471	0.458055	4.88466e-10	1
hsa-miR-6798-3p	0.4582	5.66198e-12	1
hsa-miR-6747-3p	0.458731	0.000135676	1
hsa-miR-569	0.458932	0.00109233	1
hsa-miR-1206	0.459825	0.00070858	1
hsa-miR-146a-5p	0.46386	1.60372e-05	1
hsa-miR-576-5p	0.46428	2.15438e-07	1
hsa-miR-4769-3p	0.465686	2.33338e-12	1
hsa-miR-4691-3p	0.465686	0.00483652	1
hsa-miR-4803	0.465686	0.0103829	1
hsa-miR-548ay-3p	0.465686	0.0130776	1
hsa-miR-8070	0.465686	0.0134109	1
hsa-miR-1299	0.465686	0.0227126	1
hsa-miR-4283	0.465749	2.6186e-06	1
hsa-miR-8083	0.465978	7.09641e-08	1
hsa-miR-4695-5p	0.466975	8.77556e-16	1
hsa-miR-6773-3p	0.467003	0.0073017	1
hsa-miR-5581-5p	0.467854	3.64531e-08	1
hsa-miR-4712-3p	0.467854	5.37259e-06	1
hsa-miR-4716-3p	0.471652	1.70357e-07	1
hsa-miR-551a	0.471652	0.000297069	1
hsa-miR-616-3p	0.478062	0.00441522	1
hsa-miR-3180-5p	0.478474	3.91321e-22	1
hsa-miR-3934-5p	0.478817	6.50075e-08	1
hsa-miR-3199	0.478817	0.00405299	1
hsa-miR-3944-3p	0.478817	0.0167387	1
hsa-miR-3926	0.480544	1.02229e-21	1
hsa-miR-766-3p	0.481122	0.00085521	1
hsa-miR-371a-5p	0.483046	0.00100512	1
hsa-miR-4741	0.483396	5.30197e-14	1
hsa-miR-561-5p	0.483808	3.19354e-13	1
hsa-miR-6808-3p	0.483816	1.61206e-06	1
hsa-miR-6086	0.485114	3.24658e-08	1
hsa-miR-92b-5p	0.485309	0.000220625	1
hsa-miR-200b-5p	0.485409	0.0218926	1
hsa-miR-6131	0.491491	1.39973e-05	1
hsa-miR-208a-5p	0.492749	3.11438e-14	1
hsa-miR-4499	0.492749	1.14682e-08	1
hsa-miR-3162-3p	0.493093	3.58993e-18	1
hsa-miR-556-5p	0.493093	8.62652e-05	1
hsa-miR-6777-3p	0.494133	3.1351e-12	1
hsa-miR-6765-3p	0.49464	0.000497911	1
hsa-miR-6866-3p	0.495631	8.27852e-09	1
hsa-miR-6126	0.4971	2.75967e-05	1
hsa-miR-577	0.497751	0.00579907	1
hsa-miR-3125	0.498349	2.21776e-07	1
hsa-miR-619-5p	0.498641	4.46667e-10	1
hsa-miR-3127-5p	0.498641	3.944e-06	1
hsa-miR-4302	0.498641	5.76805e-05	1
hsa-miR-106b-5p	0.498641	0.0394699	1
hsa-miR-4749-3p	0.499016	3.48525e-11	1
hsa-miR-1266-3p	0.499495	1.03126e-06	1
hsa-miR-575	0.500712	7.62059e-18	1
hsa-miR-2276-3p	0.500712	4.36449e-16	1
hsa-miR-324-3p	0.500712	3.12205e-15	1
hsa-miR-6806-5p	0.500712	3.47426e-13	1
hsa-miR-1255a	0.501707	7.874e-10	1
hsa-miR-489-3p	0.501707	6.84351e-06	1
hsa-miR-200b-3p	0.501707	0.000299091	1
hsa-miR-5699-5p	0.504789	0.000423451	1
hsa-miR-3658	0.506346	0.0479033	1
hsa-miR-3607-5p	0.508235	1.39271e-06	1
hsa-miR-6785-5p	0.509068	0.0250019	1
hsa-miR-3194-5p	0.509427	3.43664e-06	1
hsa-miR-6774-5p	0.510851	0.00832917	1
hsa-miR-223-5p	0.510851	0.0221303	1
hsa-miR-7848-3p	0.513092	2.82493e-08	1
hsa-miR-302c-5p	0.513602	6.26775e-17	1
hsa-miR-6819-5p	0.513742	1.96464e-21	1
hsa-miR-7110-5p	0.516903	1.09878e-14	1
hsa-miR-524-3p	0.516903	9.62327e-05	1
hsa-miR-6757-5p	0.516903	0.0137291	1
hsa-miR-602	0.520792	7.71685e-11	1
hsa-miR-6722-5p	0.520792	0.018011	1
hsa-miR-764	0.523665	0.0158992	1
hsa-miR-6867-3p	0.524035	2.73476e-07	1
hsa-miR-134-5p	0.526343	3.75503e-33	1
hsa-miR-492	0.526343	0.0076591	1
hsa-miR-4671-5p	0.527209	0.00784074	1
hsa-miR-4430	0.530427	0.000460236	1
hsa-miR-335-5p	0.532659	1.82608e-07	1
hsa-miR-4788	0.532659	0.000691955	1
hsa-miR-17-3p	0.532907	1.4611e-42	1
hsa-miR-6888-3p	0.532907	1.26232e-09	1
hsa-miR-6499-5p	0.534187	4.33064e-05	1
hsa-miR-3915	0.534818	9.40797e-07	1
hsa-miR-135a-3p	0.534818	0.000331437	1
hsa-miR-548n	0.534818	0.000928876	1
hsa-miR-7854-3p	0.534818	0.00584303	1
hsa-miR-7159-5p	0.534818	0.00758981	1
hsa-miR-200c-3p	0.534818	0.0396259	1
hsa-miR-548d-3p	0.536116	9.03535e-08	1
hsa-miR-483-5p	0.539151	9.50893e-05	1
hsa-miR-6891-3p	0.539422	6.39214e-13	1
hsa-miR-1234-3p	0.539422	1.02428e-12	1
hsa-miR-6738-5p	0.539422	2.2632e-12	1
hsa-miR-203b-3p	0.539422	8.39668e-05	1
hsa-miR-4753-3p	0.539422	0.000136152	1
hsa-miR-6730-5p	0.539422	0.000629279	1
hsa-miR-218-2-3p	0.539645	1.83244e-06	1
hsa-miR-770-5p	0.539645	1.87874e-05	1
hsa-miR-3190-5p	0.542864	4.59089e-24	1
hsa-miR-6846-3p	0.544098	7.06163e-07	1
hsa-miR-548ad-5p	0.544759	5.2538e-05	1
hsa-miR-592	0.545183	0.0140802	1
hsa-miR-4682	0.545607	3.54813e-06	1
hsa-miR-8079	0.54576	0.00112244	1
hsa-miR-3195	0.54623	2.12732e-20	1
hsa-miR-2467-3p	0.551843	0.0203209	1
hsa-miR-4746-5p	0.553822	0.000618476	1
hsa-miR-7704	0.554159	3.0762e-15	1
hsa-miR-24-2-5p	0.555748	0.00249578	1
hsa-miR-6788-5p	0.556417	9.6069e-11	1
hsa-miR-4325	0.556724	1.66032e-06	1
hsa-miR-6882-5p	0.558026	5.01636e-08	1
hsa-miR-217	0.559124	3.36141e-09	1
hsa-miR-7853-5p	0.559124	1.12269e-05	1
hsa-miR-548i	0.559124	5.21103e-05	1
hsa-miR-6869-5p	0.560144	1.90788e-20	1
hsa-miR-24-1-5p	0.560436	0.0110137	1
hsa-miR-4313	0.561459	6.71571e-24	1
hsa-miR-6790-3p	0.562368	1.44929e-10	1
hsa-miR-1178-3p	0.562703	3.43664e-06	1
hsa-miR-489-5p	0.562703	0.00830819	1
hsa-miR-6753-5p	0.568682	8.45628e-16	1
hsa-miR-4425	0.568682	7.45615e-05	1
hsa-miR-132-5p	0.569775	3.55936e-05	1
hsa-miR-3610	0.570226	2.74511e-06	1
hsa-miR-130a-5p	0.57169	4.76544e-08	1
hsa-miR-4743-3p	0.573608	0.0484085	1
hsa-miR-106b-3p	0.575246	5.92254e-16	1
hsa-miR-5002-5p	0.575829	1.65099e-06	1
hsa-miR-6822-3p	0.57644	3.2363e-11	1
hsa-miR-6082	0.576653	0.000181695	1
hsa-miR-6825-3p	0.576764	8.86395e-07	1
hsa-miR-4746-3p	0.580198	1.85215e-16	1
hsa-miR-6069	0.580818	6.97093e-19	1
hsa-miR-379-5p	0.58118	2.82301e-06	1
hsa-miR-627-3p	0.5815	0.021281	1
hsa-miR-3928-3p	0.581719	6.91214e-09	1
hsa-miR-450b-5p	0.581886	0.0211595	1
hsa-miR-2861	0.581982	3.91407e-10	1
hsa-miR-450b-3p	0.581982	0.000485379	1
hsa-miR-302e	0.581982	0.000755876	1
hsa-miR-4277	0.582459	0.0261687	1
hsa-miR-5591-5p	0.583756	3.36214e-08	1
hsa-miR-603	0.584541	0.00297781	1
hsa-miR-4776-5p	0.584541	0.00381729	1
hsa-miR-3681-3p	0.587314	0.000287872	1
hsa-miR-6827-3p	0.590667	1.59502e-30	1
hsa-miR-6850-3p	0.591343	5.33619e-16	1
hsa-miR-1237-3p	0.591343	3.27236e-12	1
hsa-miR-4497	0.591343	9.17632e-09	1
hsa-miR-3684	0.591343	7.40119e-06	1
hsa-miR-4795-3p	0.592384	0.000666946	1
hsa-miR-4532	0.600986	2.65911e-23	1
hsa-miR-3164	0.601122	5.08871e-11	1
hsa-miR-3916	0.603534	0.00547032	1
hsa-miR-4666b	0.603835	1.43165e-30	1
hsa-miR-3665	0.604982	1.26875e-18	1
hsa-miR-651-5p	0.606794	0.000885377	1
hsa-miR-185-3p	0.606941	0.0158943	1
hsa-miR-652-5p	0.609177	2.69365e-12	1
hsa-miR-29a-5p	0.609177	0.00253697	1
hsa-let-7g-3p	0.610035	2.13941e-11	1
hsa-miR-92a-2-5p	0.611012	0.0045981	1
hsa-miR-374b-3p	0.611025	6.53825e-05	1
hsa-miR-7974	0.612485	5.54266e-28	1
hsa-miR-4738-5p	0.613273	2.72914e-08	1
hsa-miR-624-5p	0.615624	5.4782e-18	1
hsa-miR-6743-5p	0.615624	0.0420387	1
hsa-miR-98-3p	0.61619	2.40424e-32	1
hsa-miR-662	0.61619	4.48188e-17	1
hsa-miR-483-3p	0.61619	1.34382e-05	1
hsa-miR-6771-3p	0.61619	3.00049e-05	1
hsa-miR-509-3-5p	0.61619	3.25458e-05	1
hsa-miR-382-3p	0.61619	0.00134114	1
hsa-miR-6763-3p	0.616304	9.1718e-17	1
hsa-miR-4730	0.616304	4.59432e-08	1
hsa-miR-491-3p	0.616304	1.17563e-07	1
hsa-miR-4667-5p	0.616304	3.89709e-07	1
hsa-miR-4729	0.616304	1.12804e-05	1
hsa-miR-5687	0.616304	0.00459599	1
hsa-miR-520g-5p	0.618812	0.014982	1
hsa-miR-6824-3p	0.619356	1.3306e-18	1
hsa-miR-1238-5p	0.619356	5.79804e-10	1
hsa-miR-92a-1-5p	0.619356	0.000936678	1
hsa-miR-6839-3p	0.619488	0.000458563	1
hsa-miR-6864-5p	0.619873	6.17348e-05	1
hsa-miR-4421	0.619873	0.000317086	1
hsa-miR-675-3p	0.619922	6.27959e-12	1
hsa-miR-6852-5p	0.619922	0.035528	1
hsa-let-7f-1-3p	0.621878	1.08467e-33	1
hsa-miR-494-5p	0.625042	6.40197e-09	1
hsa-miR-299-5p	0.625229	5.50378e-09	1
hsa-miR-6857-5p	0.625448	0.000131444	1
hsa-miR-3154	0.626309	0.000125708	1
hsa-miR-1909-5p	0.626309	0.0484085	1
hsa-miR-4433a-5p	0.628503	2.97179e-19	1
hsa-miR-6840-5p	0.628636	4.87443e-09	1
hsa-miR-4477a	0.628636	0.000158799	1
hsa-miR-6757-3p	0.629963	5.14385e-29	1
hsa-miR-887-5p	0.629963	0.000609939	1
hsa-miR-638	0.630998	1.04979e-19	1
hsa-miR-6821-5p	0.631043	4.42498e-25	1
hsa-let-7c-5p	0.631216	0.0250967	1
hsa-miR-663b	0.634713	0.00989563	1
hsa-miR-6786-3p	0.635179	0.00376065	1
hsa-miR-2682-5p	0.636727	0.00734767	1
hsa-miR-7114-5p	0.637782	0.00116751	1
hsa-miR-4286	0.637782	0.00607757	1
hsa-miR-548al	0.637782	0.00936133	1
hsa-miR-6499-3p	0.63878	0.00369649	1
hsa-miR-6892-5p	0.639033	2.52522e-09	1
hsa-miR-4426	0.639033	0.00346375	1
hsa-miR-3156-5p	0.642505	8.78786e-08	1
hsa-miR-5190	0.644386	4.62657e-12	1
hsa-miR-152-3p	0.644386	2.40067e-07	1
hsa-miR-6755-5p	0.644386	0.0270774	1
hsa-miR-1204	0.644386	0.0321179	1
hsa-miR-526b-3p	0.644524	0.0080293	1
hsa-miR-1537-5p	0.645079	0.000562591	1
hsa-miR-6737-3p	0.647267	1.18823e-21	1
hsa-miR-6867-5p	0.647633	0.0224868	1
hsa-miR-302f	0.64769	0.00626766	1
hsa-miR-23b-5p	0.648066	0.00324083	1
hsa-miR-645	0.652344	0.00011384	1
hsa-miR-6716-3p	0.652344	0.000275103	1
hsa-miR-5787	0.654736	1.03855e-22	1
hsa-miR-9-3p	0.654736	3.67608e-05	1
hsa-miR-4665-3p	0.654944	1.58991e-10	1
hsa-miR-4530	0.655707	4.01731e-22	1
hsa-miR-4752	0.655749	0.0148977	1
hsa-miR-4698	0.658894	1.57541e-18	1
hsa-miR-6893-3p	0.658894	0.000527304	1
hsa-miR-6887-5p	0.658894	0.00172504	1
hsa-miR-583	0.659387	0.00484174	1
hsa-miR-1227-3p	0.660622	4.96387e-21	1
hsa-miR-6800-3p	0.660622	1.73354e-19	1
hsa-miR-3929	0.66083	1.85143e-05	1
hsa-miR-5196-5p	0.663707	4.31014e-21	1
hsa-miR-124-5p	0.663731	0.00689167	1
hsa-miR-548as-3p	0.66492	0.00523891	1
hsa-miR-3674	0.665463	2.94923e-06	1
hsa-miR-4315	0.667143	0.00043341	1
hsa-miR-3155b	0.6694	0.00217756	1
hsa-miR-654-3p	0.672069	0.00315697	1
hsa-miR-7162-3p	0.673167	2.0141e-06	1
hsa-miR-938	0.673167	0.00451865	1
hsa-miR-8073	0.673347	1.13732e-08	1
hsa-miR-6891-5p	0.679317	5.36085e-34	1
hsa-miR-6822-5p	0.679317	0.00151777	1
hsa-miR-6783-3p	0.679317	0.029802	1
hsa-miR-1181	0.679772	1.69975e-11	1
hsa-miR-5193	0.679989	0.0306562	1
hsa-miR-5011-5p	0.681511	0.0489788	1
hsa-miR-6760-5p	0.681665	5.04904e-15	1
hsa-miR-8064	0.681665	1.47367e-08	1
hsa-miR-6832-3p	0.681665	2.60592e-08	1
hsa-miR-584-5p	0.681665	1.05041e-05	1
hsa-miR-4758-3p	0.683974	4.04286e-21	1
hsa-miR-525-5p	0.684121	2.14951e-05	1
hsa-miR-6872-5p	0.68622	2.11927e-11	1
hsa-miR-125b-1-3p	0.692629	4.92935e-08	1
hsa-miR-6851-3p	0.693339	1.5607e-26	1
hsa-miR-892a	0.693339	0.0130101	1
hsa-miR-153-5p	0.694998	2.62504e-08	1
hsa-miR-4717-5p	0.697608	0.00555522	1
hsa-miR-4709-5p	0.698488	2.6815e-08	1
hsa-miR-585-5p	0.698488	0.0400708	1
hsa-miR-4319	0.698873	0.00496706	1
hsa-miR-4310	0.701282	5.69445e-27	1
hsa-miR-219a-5p	0.706504	0.00826414	1
hsa-miR-1185-5p	0.707095	0.035444	1
hsa-miR-5589-5p	0.707171	0.000211422	1
hsa-let-7e-3p	0.710023	1.46892e-07	1
hsa-miR-6859-3p	0.710023	0.00155959	1
hsa-miR-553	0.71188	0.000220625	1
hsa-miR-6801-5p	0.716894	4.09828e-10	1
hsa-miR-4485-3p	0.717793	1.06279e-26	1
hsa-miR-6845-3p	0.719106	1.01199e-13	1
hsa-miR-3648	0.719106	1.78876e-08	1
hsa-miR-6781-5p	0.720133	0.000983977	1
hsa-miR-6776-5p	0.720133	0.00147181	1
hsa-miR-181b-2-3p	0.720133	0.0185917	1
hsa-miR-6839-5p	0.720133	0.0191938	1
hsa-miR-1343-3p	0.720133	0.0211693	1
hsa-miR-3675-5p	0.720133	0.0474344	1
hsa-miR-3656	0.7234	4.17788e-08	1
hsa-miR-1470	0.7234	0.0137538	1
hsa-miR-18b-3p	0.724216	6.64566e-16	1
hsa-miR-4778-3p	0.724603	1.58778e-09	1
hsa-miR-4659a-5p	0.724603	0.000156389	1
hsa-miR-1972	0.726639	3.28313e-26	1
hsa-miR-548l	0.726639	1.47354e-06	1
hsa-miR-3197	0.729463	2.71657e-16	1
hsa-miR-6800-5p	0.729463	3.90788e-09	1
hsa-miR-4725-5p	0.729467	2.72161e-17	1
hsa-miR-1229-3p	0.730961	7.2044e-12	1
hsa-miR-374b-5p	0.731906	0.00310522	1
hsa-miR-154-3p	0.734008	7.03667e-07	1
hsa-miR-520b	0.734008	0.000329152	1
hsa-miR-6072	0.734008	0.00352651	1
hsa-miR-6868-3p	0.734008	0.0143423	1
hsa-miR-182-3p	0.736343	1.14492e-17	1
hsa-miR-6075	0.736343	1.42775e-14	1
hsa-miR-3620-5p	0.736691	0.00517215	1
hsa-miR-337-5p	0.737945	4.57612e-09	1
hsa-miR-1238-3p	0.737976	6.36898e-25	1
hsa-miR-6787-5p	0.741066	0.00203559	1
hsa-miR-6770-5p	0.741066	0.0184516	1
hsa-miR-7847-3p	0.742554	0.000154027	1
hsa-miR-3613-3p	0.744377	9.58054e-20	1
hsa-miR-6726-5p	0.744377	0.00048128	1
hsa-miR-23c	0.744695	1.49666e-33	1
hsa-miR-642a-3p	0.7496	3.12667e-20	1
hsa-miR-5096	0.752874	1.59679e-13	1
hsa-miR-95-3p	0.752962	6.60655e-07	1
hsa-miR-425-3p	0.753913	1.89209e-22	1
hsa-miR-3191-5p	0.754504	0.000220625	1
hsa-miR-4732-5p	0.757123	5.07881e-08	1
hsa-miR-548aj-5p	0.757768	0.0051085	1
hsa-miR-6740-5p	0.757988	0.00354919	1
hsa-miR-302b-3p	0.760166	0.000177033	1
hsa-miR-450a-2-3p	0.761225	5.40918e-05	1
hsa-miR-4316	0.763852	0.000760376	1
hsa-miR-4646-3p	0.764049	1.85215e-16	1
hsa-miR-335-3p	0.764049	4.93088e-07	1
hsa-miR-4740-3p	0.764049	0.00687554	1
hsa-miR-148b-3p	0.764526	2.60592e-08	1
hsa-miR-6807-5p	0.765039	3.52493e-07	1
hsa-let-7a-3p	0.768194	0.0038097	1
hsa-miR-6880-3p	0.768655	1.48774e-12	1
hsa-miR-4524b-3p	0.76998	0.00156935	1
hsa-miR-615-3p	0.770467	0.00306304	1
hsa-miR-99b-3p	0.772599	1.08867e-06	1
hsa-miR-6728-5p	0.772616	5.00801e-30	1
hsa-miR-7108-3p	0.77445	4.27507e-14	1
hsa-miR-4787-3p	0.776985	2.56228e-15	1
hsa-miR-3150a-3p	0.776985	0.0400708	1
hsa-miR-548b-3p	0.777289	1.43269e-07	1
hsa-miR-550b-2-5p	0.778057	4.62657e-12	1
hsa-miR-4642	0.778202	0.000550615	1
hsa-miR-545-3p	0.780297	3.97768e-10	1
hsa-miR-642b-3p	0.780419	1.50968e-20	1
hsa-let-7i-3p	0.780549	1.11644e-23	1
hsa-miR-6789-5p	0.780549	1.01199e-13	1
hsa-miR-765	0.780549	0.000961426	1
hsa-miR-2116-3p	0.782656	3.82395e-22	1
hsa-miR-3186-5p	0.782656	0.000367293	1
hsa-miR-1184	0.783275	8.49197e-06	1
hsa-miR-632	0.783275	0.00024989	1
hsa-miR-5188	0.784288	9.66364e-07	1
hsa-miR-4320	0.784299	3.71976e-09	1
hsa-miR-3173-3p	0.787101	5.48727e-07	1
hsa-miR-6879-3p	0.787101	0.049145	1
hsa-miR-548ai	0.78723	3.52714e-33	1
hsa-miR-6511a-5p	0.78723	0.005704	1
hsa-miR-4772-5p	0.787866	7.47926e-07	1
hsa-miR-4251	0.787866	7.83171e-06	1
hsa-miR-4529-3p	0.787866	0.0242358	1
hsa-miR-4664-3p	0.788907	1.22394e-14	1
hsa-miR-6815-5p	0.789297	0.0383194	1
hsa-miR-2113	0.789505	0.00127745	1
hsa-miR-4716-5p	0.789981	0.00214006	1
hsa-miR-548at-3p	0.790829	5.34817e-08	1
hsa-miR-6790-5p	0.790905	0.0246243	1
hsa-miR-4999-5p	0.790973	8.13241e-06	1
hsa-miR-6784-3p	0.792561	0.000149205	1
hsa-miR-8069	0.796638	5.10628e-07	1
hsa-miR-5681b	0.798153	7.93184e-17	1
hsa-miR-6824-5p	0.798153	0.00239538	1
hsa-miR-208b-5p	0.800703	2.93503e-06	1
hsa-miR-1246	0.802905	2.53542e-07	1
hsa-miR-6889-3p	0.805	8.67067e-33	1
hsa-miR-3679-3p	0.806486	0.000100515	1
hsa-miR-1250-3p	0.808612	6.45581e-17	1
hsa-miR-422a	0.808612	4.39529e-12	1
hsa-miR-4468	0.808612	1.71199e-06	1
hsa-miR-3973	0.808619	0.000149842	1
hsa-miR-1304-5p	0.811056	0.000756991	1
hsa-miR-3654	0.811056	0.0459373	1
hsa-miR-5010-3p	0.812098	8.61778e-21	1
hsa-miR-6776-3p	0.812098	7.25046e-17	1
hsa-miR-3907	0.812419	0.000873844	1
hsa-miR-1233-3p	0.813591	5.5187e-08	1
hsa-miR-19b-1-5p	0.813591	0.000176479	1
hsa-miR-4740-5p	0.814146	5.38214e-06	1
hsa-miR-4312	0.814239	4.9659e-31	1
hsa-miR-328-5p	0.818603	1.7351e-24	1
hsa-miR-578	0.818603	0.00045144	1
hsa-miR-214-5p	0.819	0.0297712	1
hsa-miR-4726-3p	0.819221	0.00126914	1
hsa-miR-4640-3p	0.820217	6.44888e-19	1
hsa-miR-363-5p	0.820233	0.0206354	1
hsa-miR-4739	0.820242	8.49101e-42	1
hsa-miR-3935	0.820242	1.62118e-13	1
hsa-miR-5003-5p	0.820242	0.00202706	1
hsa-miR-4703-5p	0.82135	0.000449041	1
hsa-miR-3136-5p	0.82135	0.00206397	1
hsa-miR-5002-3p	0.82135	0.0488416	1
hsa-miR-3150b-5p	0.822074	2.02036e-10	1
hsa-let-7f-2-3p	0.823281	4.69295e-05	1
hsa-miR-519d-3p	0.825272	1.43152e-09	1
hsa-miR-1228-5p	0.825272	0.0002328	1
hsa-miR-5001-5p	0.825412	1.20806e-17	1
hsa-miR-1298-5p	0.828847	0.0053649	1
hsa-miR-3170	0.829322	0.00213936	1
hsa-miR-149-5p	0.831272	2.27147e-30	1
hsa-miR-4436a	0.833958	5.34424e-06	1
hsa-miR-1538	0.838502	0.000143293	1
hsa-miR-940	0.839032	2.47509e-10	1
hsa-miR-4255	0.839032	0.00112412	1
hsa-miR-6769b-3p	0.839775	7.14968e-19	1
hsa-miR-1292-5p	0.839775	9.52969e-10	1
hsa-miR-4689	0.840576	1.34502e-19	1
hsa-miR-8076	0.841234	0.000221357	1
hsa-miR-1267	0.841484	8.41472e-27	1
hsa-miR-6803-5p	0.84231	0.0206979	1
hsa-miR-4706	0.84507	1.95408e-13	1
hsa-miR-6503-5p	0.846153	4.0263e-15	1
hsa-miR-521	0.847372	5.97349e-06	1
hsa-miR-1264	0.84895	0.000563168	1
hsa-miR-498	0.849087	1.74875e-08	1
hsa-miR-526b-5p	0.850338	0.00223338	1
hsa-miR-6819-3p	0.851677	4.55866e-28	1
hsa-miR-6866-5p	0.852028	0.0195541	1
hsa-miR-4281	0.85326	1.09038e-25	1
hsa-miR-518b	0.855369	1.32873e-06	1
hsa-miR-4516	0.856037	1.16721e-14	1
hsa-miR-6794-3p	0.856575	2.75502e-10	1
hsa-miR-619-3p	0.858422	1.47255e-05	1
hsa-miR-6782-3p	0.858861	1.14492e-17	1
hsa-miR-6088	0.85934	8.60739e-11	1
hsa-miR-6875-5p	0.861725	1.15042e-08	1
hsa-miR-6811-5p	0.861725	1.01961e-06	1
hsa-miR-421	0.861725	0.000141708	1
hsa-miR-518a-3p	0.861725	0.000153916	1
hsa-miR-101-5p	0.861725	0.00105064	1
hsa-miR-208b-3p	0.863668	0.00339746	1
hsa-miR-6755-3p	0.864388	9.92031e-08	1
hsa-miR-4657	0.865895	0.000183132	1
hsa-miR-875-5p	0.869441	6.0057e-06	1
hsa-miR-664a-5p	0.869759	1.06192e-25	1
hsa-miR-136-5p	0.870413	2.20084e-11	1
hsa-miR-3198	0.870705	1.74916e-05	1
hsa-miR-758-5p	0.87225	0.000213716	1
hsa-miR-6084	0.873012	6.19038e-06	1
hsa-miR-6865-5p	0.873506	0.0143423	1
hsa-miR-4462	0.873725	0.00026061	1
hsa-miR-520f-3p	0.875864	6.84692e-07	1
hsa-miR-1468-5p	0.875864	0.000110228	1
hsa-miR-548aq-5p	0.876362	0.000262099	1
hsa-miR-5089-3p	0.876362	0.0170989	1
hsa-miR-661	0.876362	0.0319643	1
hsa-miR-4511	0.876423	2.96487e-10	1
hsa-miR-3940-5p	0.878254	5.23471e-32	1
hsa-miR-383-3p	0.878254	0.00164506	1
hsa-miR-1914-3p	0.880619	2.02003e-11	1
hsa-miR-5588-3p	0.880619	7.11742e-09	1
hsa-miR-191-3p	0.881955	2.40042e-30	1
hsa-miR-4770	0.881955	0.00290356	1
hsa-miR-6810-3p	0.883014	3.24121e-29	1
hsa-miR-4728-3p	0.883014	2.87106e-07	1
hsa-miR-3121-3p	0.883014	1.34181e-06	1
hsa-miR-4446-5p	0.883014	0.000316545	1
hsa-miR-3178	0.883014	0.0383194	1
hsa-miR-4793-5p	0.884824	5.15529e-12	1
hsa-miR-6734-5p	0.884824	2.72914e-08	1
hsa-miR-520a-3p	0.886015	0.000114849	1
hsa-miR-5196-3p	0.887949	2.29321e-11	1
hsa-miR-4488	0.889146	1.96606e-11	1
hsa-miR-4432	0.891468	0.00221919	1
hsa-miR-4318	0.891852	5.91501e-30	1
hsa-miR-4644	0.891852	5.85963e-11	1
hsa-miR-4639-3p	0.891852	1.65577e-05	1
hsa-miR-3607-3p	0.891852	2.15223e-05	1
hsa-miR-1273f	0.892208	9.85599e-07	1
hsa-miR-1539	0.892431	3.51908e-24	1
hsa-miR-4308	0.892819	1.24064e-05	1
hsa-miR-1322	0.892819	0.0235583	1
hsa-miR-4476	0.892932	3.72399e-10	1
hsa-miR-891b	0.893559	0.0352605	1
hsa-miR-6795-3p	0.89376	2.91074e-29	1
hsa-miR-204-5p	0.89376	0.00401219	1
hsa-miR-4423-3p	0.894181	6.27617e-13	1
hsa-miR-1288-5p	0.894565	4.36578e-06	1
hsa-miR-551b-3p	0.895278	7.24415e-11	1
hsa-miR-924	0.895278	3.9445e-07	1
hsa-miR-381-5p	0.895278	0.000277	1
hsa-miR-4762-3p	0.89651	4.92046e-05	1
hsa-miR-1273d	0.89651	0.000286314	1
hsa-miR-563	0.897879	2.54425e-26	1
hsa-miR-1910-5p	0.897879	1.19606e-13	1
hsa-miR-3173-5p	0.897879	7.32114e-08	1
hsa-miR-548a-5p	0.897879	0.00324099	1
hsa-miR-3126-5p	0.897879	0.014044	1
hsa-miR-4713-5p	0.89803	0.0073017	1
hsa-miR-487b-5p	0.898152	1.63439e-07	1
hsa-miR-6848-3p	0.898344	5.06535e-20	1
hsa-miR-548ao-3p	0.898344	1.19375e-08	1
hsa-miR-6780b-5p	0.898344	0.0261914	1
hsa-miR-3188	0.898689	2.3083e-10	1
hsa-miR-4448	0.898716	1.11174e-05	1
hsa-miR-4783-3p	0.898716	0.000140199	1
hsa-miR-4794	0.898815	0.0044329	1
hsa-miR-3200-5p	0.900176	4.08589e-11	1
hsa-miR-1273g-5p	0.900176	0.00422138	1
hsa-miR-506-3p	0.900176	0.0426726	1
hsa-miR-6845-5p	0.901429	1.37319e-24	1
hsa-miR-6516-5p	0.901429	2.66194e-10	1
hsa-miR-6856-3p	0.901429	2.19444e-06	1
hsa-miR-4661-3p	0.901429	0.0140784	1
hsa-miR-1304-3p	0.902965	7.65833e-21	1
hsa-miR-3925-3p	0.902965	2.86052e-06	1
hsa-miR-6775-3p	0.902965	0.000404678	1
hsa-miR-4451	0.902965	0.00121598	1
hsa-miR-205-5p	0.904335	2.97359e-05	1
hsa-miR-6841-5p	0.904335	0.0242728	1
hsa-miR-518e-3p	0.905196	0.00406471	1
hsa-miR-6764-3p	0.905746	0.0134212	1
hsa-miR-762	0.905998	4.41244e-19	1
hsa-miR-5588-5p	0.905998	6.91214e-09	1
hsa-miR-4722-5p	0.906497	9.03535e-08	1
hsa-miR-450a-5p	0.907473	1.83066e-05	1
hsa-miR-6853-5p	0.907473	0.0034139	1
hsa-miR-4475	0.907473	0.0399853	1
hsa-miR-3621	0.908192	0.000852204	1
hsa-miR-590-5p	0.91251	8.63595e-07	1
hsa-miR-4773	0.912662	8.02384e-11	1
hsa-miR-6859-5p	0.912662	0.000674031	1
hsa-miR-301b-5p	0.912662	0.00772456	1
hsa-miR-5008-5p	0.913282	6.04656e-15	1
hsa-miR-8082	0.914286	0.00573146	1
hsa-miR-6855-3p	0.914877	1.24349e-21	1
hsa-miR-1183	0.914877	4.47541e-16	1
hsa-miR-6894-5p	0.914877	2.42022e-07	1
hsa-miR-138-5p	0.914877	0.00441103	1
hsa-miR-6508-5p	0.915211	2.1937e-24	1
hsa-miR-6870-3p	0.915211	4.89327e-17	1
hsa-miR-4656	0.915211	0.0206855	1
hsa-miR-19a-3p	0.916034	6.38574e-11	1
hsa-miR-5694	0.917503	2.45159e-06	1
hsa-miR-3622b-3p	0.917503	0.0249512	1
hsa-miR-2116-5p	0.918614	0.00128012	1
hsa-miR-4799-3p	0.918614	0.0120124	1
hsa-miR-4259	0.919551	5.80393e-12	1
hsa-miR-3938	0.919598	2.13191e-06	1
hsa-miR-4999-3p	0.922802	0.0208951	1
hsa-miR-152-5p	0.923057	0.000760376	1
hsa-miR-1305	0.923863	0.0248339	1
hsa-miR-3140-3p	0.926585	0.00266769	1
hsa-miR-135a-5p	0.926915	9.68216e-08	1
hsa-miR-4655-3p	0.927341	1.19643e-10	1
hsa-miR-5100	0.927341	0.000108608	1
hsa-miR-4670-5p	0.927341	0.000965136	1
hsa-miR-589-5p	0.927341	0.00906508	1
hsa-miR-767-5p	0.927341	0.0218887	1
hsa-miR-300	0.927341	0.0370945	1
hsa-miR-4668-5p	0.928511	1.3879e-07	1
hsa-miR-6753-3p	0.928574	4.18213e-05	1
hsa-miR-6847-3p	0.928618	0.00293742	1
hsa-miR-4685-5p	0.928917	6.62299e-17	1
hsa-miR-6796-3p	0.928917	0.0181269	1
hsa-miR-4444	0.929622	1.24716e-20	1
hsa-miR-4743-5p	0.931457	1.33011e-08	1
hsa-miR-668-5p	0.932392	3.71862e-05	1
hsa-miR-4507	0.933047	0.00109055	1
hsa-miR-630	0.933515	0.0131687	1
hsa-miR-3189-5p	0.935253	0.00484174	1
hsa-miR-622	0.93541	0.0280423	1
hsa-miR-363-3p	0.938274	6.66153e-10	1
hsa-miR-6778-3p	0.938274	4.73722e-06	1
hsa-miR-376a-5p	0.938403	0.0219129	1
hsa-miR-4734	0.940038	1.13472e-21	1
hsa-miR-3714	0.940038	1.13446e-05	1
hsa-miR-4428	0.941101	0.00104245	1
hsa-miR-4309	0.941286	0.000238576	1
hsa-let-7b-3p	0.94215	1.69969e-31	1
hsa-miR-6068	0.942862	1.67368e-18	1
hsa-miR-548w	0.942862	0.000453222	1
hsa-miR-937-3p	0.94359	3.34133e-11	1
hsa-miR-1973	0.943615	3.71131e-34	1
hsa-miR-656-5p	0.943615	0.0313705	1
hsa-miR-6857-3p	0.94375	1.4859e-19	1
hsa-miR-517c-3p	0.943769	0.000883888	1
hsa-miR-3614-5p	0.944706	9.92693e-27	1
hsa-miR-130b-3p	0.944997	1.13242e-15	1
hsa-miR-494-3p	0.944997	8.55521e-09	1
hsa-miR-5093	0.944997	0.000365222	1
hsa-miR-548y	0.944997	0.00616835	1
hsa-miR-519c-3p	0.944997	0.0094648	1
hsa-miR-6134	0.944997	0.0153706	1
hsa-miR-6746-5p	0.945305	0.0154423	1
hsa-miR-4520-5p	0.945932	0.000729929	1
hsa-miR-4728-5p	0.947078	3.98512e-20	1
hsa-miR-1226-5p	0.947078	0.00202747	1
hsa-miR-660-5p	0.94801	7.30449e-08	1
hsa-miR-6739-3p	0.948014	0.00651956	1
hsa-miR-572	0.948055	3.0009e-23	1
hsa-miR-939-3p	0.948055	5.33281e-13	1
hsa-miR-6815-3p	0.948055	6.27959e-12	1
hsa-miR-6890-3p	0.948055	8.64725e-09	1
hsa-miR-636	0.948055	0.000326379	1
hsa-miR-5700	0.948055	0.00073962	1
hsa-miR-3653-5p	0.949379	2.88626e-07	1
hsa-miR-671-3p	0.949725	7.45516e-08	1
hsa-miR-5684	0.949725	0.00094024	1
hsa-miR-4533	0.949953	4.01221e-07	1
hsa-miR-4768-3p	0.949953	0.000885754	1
hsa-miR-4662a-3p	0.949953	0.0108134	1
hsa-miR-1261	0.950845	0.000466562	1
hsa-miR-4719	0.951848	0.00162202	1
hsa-miR-4667-3p	0.953622	6.17873e-21	1
hsa-miR-143-3p	0.953622	0.00548606	1
hsa-miR-6741-5p	0.955756	0.0363221	1
hsa-miR-3928-5p	0.956991	7.30533e-12	1
hsa-miR-7152-3p	0.956991	0.00329157	1
hsa-miR-6768-5p	0.958432	6.7906e-16	1
hsa-miR-6865-3p	0.960362	7.88571e-30	1
hsa-miR-4664-5p	0.960362	2.77759e-11	1
hsa-miR-6779-5p	0.960362	0.000530918	1
hsa-miR-3945	0.961239	0.000629518	1
hsa-miR-513b-3p	0.962241	0.000415215	1
hsa-miR-3960	0.966311	7.74137e-26	1
hsa-miR-1233-5p	0.966311	2.72944e-16	1
hsa-miR-4512	0.966311	1.99847e-13	1
hsa-miR-3155a	0.966311	0.00795533	1
hsa-miR-5703	0.966311	0.0168818	1
hsa-miR-369-3p	0.966384	0.00897208	1
hsa-miR-6748-5p	0.968052	0.0112737	1
hsa-miR-5011-3p	0.968084	0.00253697	1
hsa-miR-6749-5p	0.970336	3.01015e-12	1
hsa-miR-3202	0.970397	2.06741e-09	1
hsa-miR-4701-3p	0.970397	0.00220701	1
hsa-miR-4506	0.970467	0.00866745	1
hsa-miR-4710	0.973204	0.0157219	1
hsa-miR-6849-5p	0.973607	0.000278758	1
hsa-miR-371a-3p	0.973607	0.00329157	1
hsa-miR-4699-5p	0.976097	6.07977e-09	1
hsa-miR-6836-3p	0.977281	8.27983e-08	1
hsa-miR-4297	0.979714	0.000321385	1
hsa-miR-518d-3p	0.980741	0.000166697	1
hsa-miR-767-3p	0.983524	2.69395e-16	1
hsa-miR-4300	0.983524	5.1145e-05	1
hsa-miR-219b-3p	0.985178	6.36628e-06	1
hsa-miR-6090	0.985382	1.76051e-38	1
hsa-miR-6079	0.986633	0.0497846	1
hsa-miR-6811-3p	0.987602	0.000944486	1
hsa-miR-6881-5p	0.988328	2.32405e-07	1
hsa-miR-148a-3p	0.988328	0.00573146	1
hsa-miR-6507-3p	0.988506	1.19917e-34	1
hsa-miR-1537-3p	0.988506	3.51425e-14	1
hsa-miR-4697-3p	0.988506	5.81627e-13	1
hsa-miR-181b-5p	0.988506	6.62906e-08	1
hsa-miR-6784-5p	0.989055	0.000432076	1
hsa-miR-4529-5p	0.989055	0.00641543	1
hsa-miR-5708	0.989055	0.00749827	1
hsa-miR-6879-5p	0.989061	3.04204e-05	1
hsa-miR-3144-3p	0.989061	0.00693274	1
hsa-miR-4713-3p	0.989193	0.00212069	1
hsa-miR-6778-5p	0.989688	3.98869e-09	1
hsa-miR-4280	0.989688	2.03628e-07	1
hsa-miR-100-3p	0.989688	0.000239147	1
hsa-miR-433-5p	0.989688	0.000729883	1
hsa-miR-4466	0.989758	5.45346e-14	1
hsa-miR-4442	0.989758	1.07509e-08	1
hsa-miR-4666a-5p	0.992542	1.17149e-05	1
hsa-miR-485-3p	0.992542	1.50482e-05	1
hsa-miR-4779	0.994175	0.000203692	1
hsa-miR-1297	0.99532	1.88609e-05	1
hsa-miR-6742-3p	0.998686	6.47164e-19	1
hsa-miR-4423-5p	0.998686	2.40741e-09	1
hsa-miR-4745-5p	0.999028	8.36179e-19	1
hsa-miR-550a-3p	3.09197e-12	1.59125e-07	0
hsa-miR-103a-2-5p	4.86973e-12	1.1185e-11	0
hsa-miR-18a-3p	6.84735e-11	8.2365e-16	0
hsa-miR-129-2-3p	1.58801e-10	0.105673	0
hsa-miR-1306-5p	1.73254e-10	0.00176567	0
hsa-miR-361-3p	1.73254e-10	0.423364	0
hsa-miR-29c-5p	4.29849e-10	6.68939e-13	0
hsa-miR-378a-5p	4.76787e-10	1.4334e-06	0
hsa-miR-93-3p	5.29598e-10	0.00173811	0
hsa-miR-6803-3p	6.65412e-10	0.0137644	0
hsa-miR-151b	2.86835e-09	5.81738e-21	0
hsa-miR-34a-5p	5.13562e-09	9.17847e-19	0
hsa-miR-93-5p	6.23978e-09	3.0622e-19	0
hsa-miR-31-5p	7.41666e-09	9.97207e-32	0
hsa-miR-4306	7.41666e-09	2.89241e-12	0
hsa-miR-484	1.9609e-08	0.000225227	0
hsa-miR-1275	2.01693e-08	0.000111707	0
hsa-miR-16-5p	2.29026e-08	8.66248e-16	0
hsa-miR-181a-2-3p	3.50597e-08	0.00170129	0
hsa-miR-151a-3p	6.03186e-08	6.05426e-25	0
hsa-miR-361-5p	6.1709e-08	1.47715e-16	0
hsa-miR-365a-3p	6.1709e-08	6.24828e-10	0
hsa-miR-4691-5p	6.1709e-08	0.505147	0
hsa-miR-532-3p	6.51088e-08	0.000952681	0
hsa-miR-4732-3p	1.04714e-07	0.000143264	0
hsa-miR-20a-5p	1.77838e-07	2.8594e-27	0
hsa-miR-30c-5p	1.78699e-07	1.44615e-11	0
hsa-miR-664a-3p	4.77007e-07	0.163706	0
hsa-miR-23a-3p	6.26207e-07	2.67995e-14	0
hsa-miR-505-3p	6.26207e-07	0.744194	0
hsa-miR-665	6.7152e-07	0.00266519	0
hsa-miR-28-3p	7.888e-07	6.8316e-14	0
hsa-miR-20b-5p	8.07152e-07	6.21305e-21	0
hsa-miR-339-5p	9.23306e-07	0.00262468	0
hsa-miR-15a-3p	9.46524e-07	8.04838e-11	0
hsa-miR-30d-5p	9.7832e-07	0.0132499	0
hsa-miR-942-5p	1.12434e-06	0.057881	0
hsa-miR-6511b-3p	1.18501e-06	0.833199	0
hsa-miR-3143	1.53234e-06	0.49258	0
hsa-miR-660-3p	1.53234e-06	0.787898	0
hsa-miR-629-3p	1.56036e-06	1.74916e-05	0
hsa-miR-128-3p	1.61648e-06	2.79365e-13	0
hsa-miR-6807-3p	1.70106e-06	0.00152335	0
hsa-miR-500a-5p	2.25469e-06	7.11849e-09	0
hsa-miR-17-5p	2.36637e-06	2.02504e-18	0
hsa-miR-16-2-3p	2.92423e-06	5.479e-05	0
hsa-miR-548p	2.92423e-06	0.000148458	0
hsa-miR-425-5p	3.101e-06	7.36598e-16	0
hsa-miR-8086	5.77156e-06	0.176046	0
hsa-miR-7976	5.80762e-06	0.0352317	0
hsa-miR-199a-3p	8.37207e-06	1.37319e-24	0
hsa-miR-331-3p	8.37207e-06	0.00239162	0
hsa-miR-16-1-3p	8.66905e-06	0.0239247	0
hsa-miR-769-5p	1.20185e-05	0.00106806	0
hsa-miR-4467	1.61655e-05	0.364441	0
hsa-miR-15b-5p	1.69057e-05	1.29689e-20	0
hsa-miR-6816-5p	1.7298e-05	2.31441e-10	0
hsa-miR-574-3p	1.93688e-05	0.00136848	0
hsa-miR-92a-3p	2.04551e-05	0.00190378	0
hsa-miR-31-3p	2.28445e-05	0.0321179	0
hsa-miR-34b-5p	2.29141e-05	7.58584e-06	0
hsa-miR-7153-5p	2.96103e-05	0.092652	0
hsa-miR-4420	3.13333e-05	0.134895	0
hsa-miR-181d-5p	3.17556e-05	2.06025e-09	0
hsa-miR-145-5p	3.38637e-05	0.404184	0
hsa-miR-6770-3p	3.53613e-05	2.77649e-06	0
hsa-let-7d-3p	3.76365e-05	8.70092e-05	0
hsa-miR-196b-5p	4.52823e-05	1.6688e-20	0
hsa-miR-6764-5p	4.52823e-05	0.0102212	0
hsa-miR-6735-3p	5.30414e-05	0.0683573	0
hsa-miR-15b-3p	5.3532e-05	0.0143029	0
hsa-miR-7153-3p	5.53131e-05	0.0141074	0
hsa-miR-589-3p	5.62342e-05	0.000487977	0
hsa-miR-600	5.91373e-05	0.20319	0
hsa-miR-3689d	6.14846e-05	0.00948705	0
hsa-miR-140-3p	7.07114e-05	7.60447e-08	0
hsa-miR-3605-3p	7.52205e-05	0.480197	0
hsa-miR-138-1-3p	7.76141e-05	1.91363e-07	0
hsa-miR-6842-3p	9.46675e-05	0.00643467	0
hsa-miR-584-3p	9.46675e-05	0.164156	0
hsa-miR-223-3p	0.000100915	6.43467e-15	0
hsa-miR-548m	0.000104548	0.883551	0
hsa-miR-642b-5p	0.000106578	0.750285	0
hsa-miR-8053	0.000106939	0.202847	0
hsa-miR-7158-5p	0.00011982	0.0041068	0
hsa-miR-4804-5p	0.000131107	0.238074	0
hsa-miR-6756-5p	0.000136444	4.95345e-09	0
hsa-miR-4690-3p	0.000137078	0.0143965	0
hsa-miR-196a-3p	0.000152307	0.20319	0
hsa-miR-4490	0.000159741	0.787898	0
hsa-miR-4747-5p	0.000162095	0.000300069	0
hsa-miR-1265	0.000167966	0.216596	0
hsa-miR-889-3p	0.000167966	0.405629	0
hsa-miR-501-3p	0.000167966	0.512468	0
hsa-miR-552-3p	0.000167966	0.71915	0
hsa-miR-185-5p	0.000171099	1.46376e-20	0
hsa-miR-4483	0.000186639	0.00279335	0
hsa-miR-4453	0.000186639	0.0137291	0
hsa-miR-4757-3p	0.000207077	2.2782e-06	0
hsa-miR-219b-5p	0.000207077	0.00180632	0
hsa-let-7g-5p	0.000211267	6.4894e-19	0
hsa-miR-501-5p	0.00022134	0.0241418	0
hsa-miR-6720-5p	0.000235435	1.80415e-11	0
hsa-miR-4797-3p	0.000235435	0.617927	0
hsa-miR-571	0.000251776	1.03547e-06	0
hsa-miR-181a-5p	0.000258641	0.00409175	0
hsa-miR-646	0.000270716	5.89078e-05	0
hsa-miR-6802-3p	0.000280008	0.00718437	0
hsa-miR-2115-5p	0.000281838	0.0989891	0
hsa-miR-126-3p	0.0002917	8.59629e-16	0
hsa-miR-1180-3p	0.000304273	4.90917e-15	0
hsa-miR-639	0.000322462	0.000138695	0
hsa-miR-4492	0.000334941	2.42022e-07	0
hsa-miR-6768-3p	0.000334941	0.0305043	0
hsa-miR-500b-5p	0.000334941	0.136937	0
hsa-miR-130b-5p	0.000339824	4.27675e-09	0
hsa-miR-151a-5p	0.000354419	3.19514e-15	0
hsa-miR-6719-3p	0.000356508	3.61937e-05	0
hsa-miR-7112-5p	0.000374104	0.000467613	0
hsa-miR-190a-5p	0.000378333	9.58668e-33	0
hsa-miR-1244	0.000398281	0.138115	0
hsa-miR-2909	0.000400913	2.60262e-06	0
hsa-miR-922	0.000400913	0.000129345	0
hsa-miR-1976	0.000400913	0.000141423	0
hsa-miR-1294	0.000412866	0.140134	0
hsa-miR-6750-5p	0.00041815	4.80586e-06	0
hsa-miR-30a-5p	0.000481673	0.456492	0
hsa-let-7i-5p	0.000486979	0.00108926	0
hsa-miR-1224-3p	0.000486979	0.377825	0
hsa-miR-25-3p	0.000488108	5.08821e-24	0
hsa-miR-186-5p	0.000488108	0.0165515	0
hsa-miR-766-5p	0.000488108	0.467464	0
hsa-miR-5003-3p	0.000570359	0.00556717	0
hsa-miR-3691-3p	0.000627429	0.680267	0
hsa-miR-148a-5p	0.000638409	0.000594196	0
hsa-miR-3664-5p	0.000668519	0.399921	0
hsa-miR-6081	0.000758313	4.65337e-08	0
hsa-miR-6735-5p	0.00076236	0.0384567	0
hsa-miR-548ag	0.000805959	0.709804	0
hsa-miR-30b-5p	0.000844437	2.14252e-09	0
hsa-miR-132-3p	0.000857625	1.11272e-15	0
hsa-miR-554	0.000857625	0.103136	0
hsa-miR-4500	0.000870555	9.4373e-21	0
hsa-miR-5698	0.000901683	0.146528	0
hsa-miR-4723-5p	0.000911459	0.00232918	0
hsa-miR-339-3p	0.0009902	2.92466e-18	0
hsa-miR-4769-5p	0.00101631	0.0600199	0
hsa-miR-30a-3p	0.00101631	0.088618	0
hsa-miR-5585-5p	0.00105894	5.54144e-08	0
hsa-miR-4736	0.00113683	0.798353	0
hsa-miR-574-5p	0.00114074	0.0749501	0
hsa-miR-873-5p	0.00117124	9.07811e-07	0
hsa-miR-4686	0.00120529	0.0318183	0
hsa-miR-215-5p	0.00121227	0.0364688	0
hsa-miR-3074-5p	0.00123168	0.000610527	0
hsa-miR-548t-5p	0.00123168	0.01822	0
hsa-miR-518f-3p	0.00126721	0.0313114	0
hsa-miR-497-5p	0.00128773	1.06769e-07	0
hsa-miR-6823-3p	0.00128773	0.467469	0
hsa-miR-6774-3p	0.00129014	0.536752	0
hsa-miR-7152-5p	0.00129799	0.954513	0
hsa-miR-4764-3p	0.00145643	0.85467	0
hsa-miR-29a-3p	0.00148119	0.000313416	0
hsa-miR-378i	0.00152027	5.24631e-11	0
hsa-miR-3619-3p	0.00155833	0.376456	0
hsa-miR-2682-3p	0.00156473	0.163216	0
hsa-miR-3613-5p	0.00165593	0.0147068	0
hsa-miR-1245b-5p	0.00165593	0.0375219	0
hsa-miR-5571-3p	0.00166768	0.893838	0
hsa-miR-136-3p	0.00168093	0.153733	0
hsa-miR-5690	0.00181143	0.834047	0
hsa-miR-7846-3p	0.00190834	1.22009e-18	0
hsa-miR-32-5p	0.00198397	1.46582e-24	0
hsa-miR-454-3p	0.00198397	9.42039e-21	0
hsa-miR-4653-5p	0.00201605	0.485572	0
hsa-miR-1273h-3p	0.00208402	3.37963e-05	0
hsa-miR-6513-3p	0.00208402	0.00324827	0
hsa-miR-324-5p	0.00208402	0.0343041	0
hsa-miR-331-5p	0.00219443	9.62327e-05	0
hsa-miR-5696	0.00220375	5.27349e-07	0
hsa-miR-21-3p	0.00229626	5.57763e-06	0
hsa-miR-4742-3p	0.00229626	0.430073	0
hsa-miR-585-3p	0.00242926	0.0472212	0
hsa-miR-4774-5p	0.00248506	0.00154486	0
hsa-miR-216a-3p	0.0025188	0.317452	0
hsa-miR-491-5p	0.00252131	0.000467932	0
hsa-miR-607	0.00252131	0.373833	0
hsa-miR-500b-3p	0.00252131	0.441018	0
hsa-miR-29c-3p	0.00254563	0.172057	0
hsa-miR-193b-3p	0.00255149	0.0519451	0
hsa-miR-1207-3p	0.00258183	0.64169	0
hsa-miR-187-5p	0.00261258	6.55065e-11	0
hsa-miR-3074-3p	0.00270902	7.61904e-12	0
hsa-miR-340-3p	0.00270902	0.201046	0
hsa-miR-1293	0.00273431	0.369506	0
hsa-miR-4715-3p	0.00273431	0.720929	0
hsa-miR-410-5p	0.00281335	0.0457584	0
hsa-miR-4285	0.00304174	0.0974564	0
hsa-miR-328-3p	0.0031601	9.17632e-09	0
hsa-miR-6837-3p	0.0031601	0.0057855	0
hsa-miR-6801-3p	0.0031601	0.0555996	0
hsa-miR-892c-5p	0.00316573	2.95304e-07	0
hsa-miR-181c-5p	0.00321163	0.123031	0
hsa-miR-6838-3p	0.00327319	0.613643	0
hsa-let-7d-5p	0.00327641	1.29627e-07	0
hsa-miR-380-5p	0.00334393	0.00112412	0
hsa-miR-3651	0.00344212	1.85146e-14	0
hsa-miR-5007-5p	0.00347217	0.0435696	0
hsa-miR-1271-3p	0.00355187	4.52097e-06	0
hsa-miR-26b-3p	0.00356713	0.434255	0
hsa-miR-1287-3p	0.00356981	0.039957	0
hsa-miR-3940-3p	0.00363322	3.40807e-05	0
hsa-miR-548s	0.00372074	0.000124572	0
hsa-miR-3189-3p	0.00375406	0.22545	0
hsa-miR-371b-3p	0.00375406	0.64604	0
hsa-miR-6834-5p	0.00384979	8.20725e-06	0
hsa-miR-192-5p	0.00389502	4.95505e-05	0
hsa-miR-122-5p	0.00410553	0.606028	0
hsa-miR-30e-3p	0.00410977	1.31975e-05	0
hsa-miR-3681-5p	0.00423847	0.0200302	0
hsa-miR-7703	0.00439471	0.758068	0
hsa-miR-760	0.00454102	0.288315	0
hsa-miR-6739-5p	0.00458543	0.0626665	0
hsa-miR-454-5p	0.00483476	0.951986	0
hsa-miR-3677-5p	0.00485301	3.90019e-08	0
hsa-miR-6742-5p	0.00487633	0.36211	0
hsa-miR-215-3p	0.00487633	0.866681	0
hsa-miR-1199-5p	0.00492941	7.13977e-08	0
hsa-miR-548ae-3p	0.0053175	2.0784e-05	0
hsa-miR-655-5p	0.00539117	0.0937109	0
hsa-miR-6837-5p	0.00539845	0.00163513	0
hsa-miR-188-3p	0.00556963	1.71624e-08	0
hsa-miR-4747-3p	0.00560638	3.62075e-08	0
hsa-miR-3135b	0.00560638	0.967776	0
hsa-miR-448	0.00561464	0.000209565	0
hsa-miR-4692	0.00621458	0.852428	0
hsa-miR-144-5p	0.00643207	1.5607e-26	0
hsa-miR-7154-5p	0.00657171	0.304731	0
hsa-miR-550b-3p	0.00675305	3.00618e-08	0
hsa-miR-1911-3p	0.00678202	0.495398	0
hsa-miR-658	0.00679675	0.0167387	0
hsa-miR-567	0.00712829	0.00129589	0
hsa-miR-4798-5p	0.007228	0.041023	0
hsa-miR-144-3p	0.00736443	4.30885e-33	0
hsa-miR-3123	0.00736443	0.63807	0
hsa-miR-6830-3p	0.00736443	0.985508	0
hsa-miR-6881-3p	0.00745927	0.13793	0
hsa-miR-6826-5p	0.0075336	2.67255e-07	0
hsa-miR-4455	0.0075336	0.000575274	0
hsa-miR-191-5p	0.00769723	1.07688e-15	0
hsa-miR-2681-3p	0.00769723	0.509006	0
hsa-miR-326	0.00786291	0.00247873	0
hsa-miR-1285-3p	0.00788431	0.155463	0
hsa-miR-378h	0.00789534	0.151379	0
hsa-miR-194-5p	0.00791238	9.70061e-19	0
hsa-miR-6758-3p	0.00795969	0.000559481	0
hsa-miR-320e	0.00798529	6.78331e-07	0
hsa-miR-423-3p	0.00798529	9.52319e-05	0
hsa-miR-3670	0.00804307	0.623302	0
hsa-miR-1915-5p	0.0082051	6.07045e-08	0
hsa-miR-4659b-3p	0.0082779	1.76652e-12	0
hsa-miR-3200-3p	0.0082779	0.0147958	0
hsa-miR-4638-5p	0.0082779	0.0526962	0
hsa-miR-4445-5p	0.0082779	0.110938	0
hsa-miR-378a-3p	0.00841263	3.19354e-13	0
hsa-miR-320c	0.00856355	3.81611e-06	0
hsa-miR-411-5p	0.00856355	0.00899703	0
hsa-miR-942-3p	0.00860568	1.28703e-11	0
hsa-miR-3158-5p	0.00872742	9.95126e-17	0
hsa-miR-3689a-5p	0.00888844	0.596032	0
hsa-miR-6749-3p	0.00903376	0.0337071	0
hsa-miR-3129-5p	0.00918537	0.230006	0
hsa-miR-4457	0.00948403	0.0491766	0
hsa-miR-5681a	0.00948403	0.56996	0
hsa-miR-4317	0.00948403	0.967776	0
hsa-miR-6510-3p	0.00982155	0.808115	0
hsa-miR-15a-5p	0.00984262	2.0991e-22	0
hsa-miR-3145-5p	0.00984262	6.32749e-08	0
hsa-miR-4759	0.00998022	0.0234469	0
hsa-miR-129-5p	0.0100004	0.216043	0
hsa-miR-194-3p	0.0104726	0.00089838	0
hsa-miR-6794-5p	0.0104726	0.787898	0
hsa-miR-4638-3p	0.0106532	1.11791e-10	0
hsa-miR-30b-3p	0.0106532	2.9199e-07	0
hsa-miR-187-3p	0.0106532	6.51118e-05	0
hsa-miR-496	0.0106532	0.11348	0
hsa-miR-323b-5p	0.0106532	0.145895	0
hsa-miR-6816-3p	0.0106804	0.00624558	0
hsa-miR-296-5p	0.0108515	0.0739175	0
hsa-miR-125b-5p	0.0109438	0.0947522	0
hsa-miR-449a	0.0110426	0.000536507	0
hsa-miR-330-3p	0.0110655	5.43114e-11	0
hsa-miR-6508-3p	0.0110655	0.784466	0
hsa-miR-3688-3p	0.0110774	0.107318	0
hsa-miR-4495	0.0112072	0.209157	0
hsa-miR-210-5p	0.0118189	0.0573792	0
hsa-miR-29b-3p	0.011852	0.0676487	0
hsa-miR-1252-3p	0.0119251	0.220129	0
hsa-miR-320b	0.0119316	4.06707e-08	0
hsa-miR-1303	0.0120239	0.0157454	0
hsa-miR-3912-5p	0.0123148	0.968231	0
hsa-miR-4263	0.0123165	0.132381	0
hsa-miR-5189-5p	0.012391	0.170028	0
hsa-miR-6071	0.0125861	2.89448e-14	0
hsa-miR-5186	0.0125861	0.886661	0
hsa-miR-3142	0.0126769	0.0744903	0
hsa-miR-320d	0.0126862	3.93578e-07	0
hsa-miR-670-3p	0.0127553	0.0843143	0
hsa-miR-6078	0.0130119	0.442211	0
hsa-miR-5189-3p	0.0133807	0.0966972	0
hsa-miR-345-5p	0.0137648	0.350088	0
hsa-miR-30c-1-3p	0.0137872	0.0228356	0
hsa-miR-4282	0.0140628	0.785131	0
hsa-miR-6731-5p	0.0141258	0.00038863	0
hsa-miR-3662	0.0141583	0.00398996	0
hsa-miR-3130-5p	0.0141583	0.912136	0
hsa-miR-299-3p	0.014374	0.977836	0
hsa-miR-4754	0.0144341	0.000203409	0
hsa-miR-7161-5p	0.0144341	0.119087	0
hsa-miR-181a-3p	0.0144341	0.61347	0
hsa-miR-22-3p	0.0144886	1.01813e-18	0
hsa-miR-6727-3p	0.0144886	0.417388	0
hsa-miR-5682	0.0144886	0.629906	0
hsa-miR-7156-3p	0.0145042	0.142058	0
hsa-miR-6718-5p	0.014515	0.754798	0
hsa-miR-885-3p	0.0147528	5.35333e-07	0
hsa-miR-6715b-5p	0.0150261	0.000182602	0
hsa-miR-5192	0.0152105	0.571264	0
hsa-miR-1193	0.0156249	0.0142313	0
hsa-miR-921	0.0157772	0.000674573	0
hsa-miR-647	0.0157772	0.206193	0
hsa-miR-4422	0.0159226	2.84627e-07	0
hsa-miR-4727-5p	0.01624	0.000491798	0
hsa-miR-4473	0.0162413	0.0345401	0
hsa-miR-1205	0.0163141	3.5733e-08	0
hsa-miR-1277-3p	0.0163141	0.0286988	0
hsa-miR-548an	0.0163141	0.661802	0
hsa-miR-296-3p	0.0163141	0.977619	0
hsa-miR-548bb-5p	0.0163206	0.15631	0
hsa-miR-23b-3p	0.0163935	0.559373	0
hsa-miR-4633-3p	0.016423	0.000386346	0
hsa-miR-6744-3p	0.0167564	0.658283	0
hsa-miR-4687-5p	0.0168595	0.336596	0
hsa-miR-5007-3p	0.0169138	1.00615e-05	0
hsa-miR-548j-5p	0.0171242	0.0151878	0
hsa-miR-138-2-3p	0.0174326	4.92679e-07	0
hsa-miR-486-3p	0.0176096	1.09682e-22	0
hsa-miR-873-3p	0.0177009	0.0163001	0
hsa-miR-6788-3p	0.0177009	0.02517	0
hsa-miR-4321	0.0178851	1.21298e-05	0
hsa-miR-367-5p	0.0180483	0.0247619	0
hsa-miR-4705	0.0182987	2.01169e-05	0
hsa-miR-1258	0.0182987	6.03521e-05	0
hsa-miR-548x-3p	0.0182987	0.0042423	0
hsa-miR-515-3p	0.0182987	0.0243112	0
hsa-miR-2467-5p	0.0182987	0.565749	0
hsa-miR-3609	0.0183554	0.0566187	0
hsa-miR-2110	0.01841	6.54997e-21	0
hsa-miR-1273a	0.0185397	0.0098101	0
hsa-miR-3139	0.0186121	0.171664	0
hsa-miR-4756-5p	0.0190958	0.805876	0
hsa-miR-3682-5p	0.0191915	0.849504	0
hsa-miR-6745	0.0192361	0.038737	0
hsa-miR-6883-5p	0.019306	0.770862	0
hsa-miR-6853-3p	0.0194549	0.589725	0
hsa-miR-1295b-3p	0.0194734	0.0379643	0
hsa-miR-1283	0.0195594	0.0564348	0
hsa-miR-614	0.0195869	0.0644862	0
hsa-miR-8485	0.0197949	0.133957	0
hsa-miR-4443	0.0199716	0.518696	0
hsa-miR-502-5p	0.0199761	0.00693274	0
hsa-miR-4723-3p	0.0199761	0.635913	0
hsa-miR-3159	0.0201378	0.00239325	0
hsa-miR-487b-3p	0.0201465	0.000153994	0
hsa-miR-199b-5p	0.0201673	0.338277	0
hsa-miR-6871-3p	0.0207241	0.136739	0
hsa-miR-4278	0.0210679	1.12093e-12	0
hsa-miR-3149	0.0210679	0.0359883	0
hsa-miR-4305	0.0210679	0.384801	0
hsa-miR-5591-3p	0.0210679	0.708216	0
hsa-miR-378j	0.0210734	0.432763	0
hsa-miR-193a-3p	0.0214011	7.05316e-12	0
hsa-miR-224-3p	0.0214011	1.66032e-06	0
hsa-miR-4298	0.0214011	0.000374865	0
hsa-miR-651-3p	0.0214011	0.015336	0
hsa-miR-378d	0.0214011	0.0621276	0
hsa-miR-6750-3p	0.0215996	0.430073	0
hsa-miR-367-3p	0.0218109	0.0117925	0
hsa-miR-3156-3p	0.022019	0.00148574	0
hsa-miR-4632-3p	0.022019	0.0828911	0
hsa-miR-1307-5p	0.022124	0.888912	0
hsa-miR-8063	0.0222879	7.88552e-12	0
hsa-miR-218-1-3p	0.0222879	0.000649215	0
hsa-miR-659-5p	0.0222879	0.118657	0
hsa-miR-6883-3p	0.0223161	0.489977	0
hsa-miR-3936	0.0224998	0.320633	0
hsa-miR-212-3p	0.022638	2.73363e-09	0
hsa-miR-548c-3p	0.0228523	0.173271	0
hsa-miR-338-3p	0.0231465	3.72984e-09	0
hsa-miR-2114-3p	0.0231465	0.00908055	0
hsa-miR-656-3p	0.0233225	0.64723	0
hsa-miR-1231	0.0233539	0.00119803	0
hsa-miR-4521	0.0234425	0.0360931	0
hsa-miR-4433a-3p	0.0234809	0.145904	0
hsa-miR-197-3p	0.0234809	0.173271	0
hsa-miR-3591-5p	0.0235446	0.0658917	0
hsa-miR-204-3p	0.023597	1.84919e-09	0
hsa-miR-7151-3p	0.023597	0.0157219	0
hsa-miR-33a-5p	0.0236968	0.000183132	0
hsa-miR-6716-5p	0.0236968	0.0499931	0
hsa-miR-432-5p	0.0240195	0.0764541	0
hsa-miR-4464	0.0240195	0.428975	0
hsa-miR-6724-5p	0.0241746	0.0166578	0
hsa-miR-508-5p	0.0241746	0.106927	0
hsa-miR-1237-5p	0.0241926	1.21369e-11	0
hsa-miR-3176	0.0242682	1.42751e-15	0
hsa-miR-340-5p	0.0242682	0.507861	0
hsa-miR-2276-5p	0.025099	0.56996	0
hsa-miR-1343-5p	0.0252949	0.140318	0
hsa-miR-548az-5p	0.0253231	0.602157	0
hsa-miR-566	0.0253306	9.53104e-09	0
hsa-miR-548ah-5p	0.0254886	3.60196e-05	0
hsa-miR-6756-3p	0.025499	0.00242544	0
hsa-miR-153-3p	0.025499	0.0137644	0
hsa-miR-6813-5p	0.0257373	2.22465e-06	0
hsa-miR-4324	0.0258447	0.332265	0
hsa-miR-761	0.0259846	0.00245248	0
hsa-miR-4419b	0.0259912	1.80308e-08	0
hsa-miR-548ay-5p	0.0260792	5.69419e-06	0
hsa-miR-4650-5p	0.0260792	0.0161804	0
hsa-miR-510-5p	0.0261141	0.198958	0
hsa-miR-5589-3p	0.0261141	0.824748	0
hsa-miR-657	0.0262381	0.465653	0
hsa-miR-3655	0.0265134	1.20345e-08	0
hsa-miR-8057	0.0270381	3.8425e-06	0
hsa-miR-4715-5p	0.0270381	0.00106135	0
hsa-miR-943	0.0270381	0.742679	0
hsa-miR-802	0.0270729	0.000335901	0
hsa-miR-5047	0.0271016	4.11225e-05	0
hsa-miR-320a	0.0274133	2.51284e-07	0
hsa-miR-7-1-3p	0.0274133	0.0155956	0
hsa-miR-96-5p	0.0278617	3.37331e-15	0
hsa-miR-4714-3p	0.0281172	0.00533446	0
hsa-miR-7705	0.0281172	0.771169	0
hsa-miR-6070	0.0285837	0.40291	0
hsa-miR-124-3p	0.0286284	6.67131e-07	0
hsa-miR-596	0.0287122	0.00424863	0
hsa-miR-625-3p	0.0287128	0.000404218	0
hsa-miR-3923	0.0287169	4.57078e-05	0
hsa-miR-3192-5p	0.0288176	6.81474e-06	0
hsa-miR-103b	0.029013	0.00133376	0
hsa-miR-4659a-3p	0.0293529	0.000217098	0
hsa-miR-3909	0.029697	0.000132827	0
hsa-miR-18a-5p	0.0300645	1.87349e-28	0
hsa-miR-1279	0.0302687	0.0282704	0
hsa-miR-129-1-3p	0.0302742	0.0155564	0
hsa-miR-4699-3p	0.0307083	8.7697e-07	0
hsa-miR-520a-5p	0.0307083	0.135894	0
hsa-miR-3713	0.0307083	0.970306	0
hsa-miR-2681-5p	0.0309377	0.0648328	0
hsa-miR-101-3p	0.0310933	7.65833e-21	0
hsa-miR-128-1-5p	0.0324324	6.44888e-19	0
hsa-miR-325	0.0324324	0.000220929	0
hsa-miR-6509-3p	0.0324324	0.0115534	0
hsa-miR-4458	0.0324324	0.0765677	0
hsa-miR-6872-3p	0.0327281	0.107368	0
hsa-miR-1200	0.0327281	0.180693	0
hsa-miR-1185-1-3p	0.0327281	0.850787	0
hsa-miR-3138	0.0328185	1.37733e-08	0
hsa-miR-2277-5p	0.0328185	0.913726	0
hsa-miR-4265	0.0328487	0.670707	0
hsa-miR-5683	0.0338425	0.00162916	0
hsa-miR-3689b-3p	0.0339896	0.233022	0
hsa-miR-3140-5p	0.034289	0.0469249	0
hsa-miR-3141	0.0344927	0.000143264	0
hsa-miR-7856-5p	0.0344927	0.676197	0
hsa-miR-597-3p	0.0346439	0.091046	0
hsa-miR-579-3p	0.0349779	0.000109247	0
hsa-miR-147b	0.0349779	0.017762	0
hsa-miR-936	0.0351056	0.687835	0
hsa-miR-548am-3p	0.0359757	0.55521	0
hsa-miR-3925-5p	0.0360101	0.309888	0
hsa-miR-7108-5p	0.0362684	3.6671e-28	0
hsa-miR-4290	0.0362913	0.000850299	0
hsa-miR-7107-5p	0.0365645	1.07978e-07	0
hsa-miR-6073	0.0371522	0.000152919	0
hsa-miR-5739	0.037176	2.89035e-08	0
hsa-miR-3179	0.037176	0.0663226	0
hsa-miR-579-5p	0.037176	0.225148	0
hsa-miR-219a-1-3p	0.037176	0.936156	0
hsa-miR-6862-3p	0.0372285	0.0128817	0
hsa-miR-329-5p	0.0379595	0.0947436	0
hsa-miR-4783-5p	0.0380747	1.05708e-07	0
hsa-miR-6882-3p	0.0380928	0.203091	0
hsa-miR-4707-3p	0.0381932	0.0293194	0
hsa-miR-4800-5p	0.0382738	0.00133779	0
hsa-miR-6510-5p	0.0386112	2.31966e-18	0
hsa-miR-3691-5p	0.0386112	0.0286815	0
hsa-miR-4284	0.0391892	3.2224e-15	0
hsa-miR-548b-5p	0.0391892	5.8618e-05	0
hsa-miR-22-5p	0.0395645	0.0361821	0
hsa-miR-6799-3p	0.0397482	1.26232e-09	0
hsa-miR-378g	0.0398221	0.756632	0
hsa-miR-6767-3p	0.0404071	0.00964686	0
hsa-miR-4733-3p	0.0404071	0.157975	0
hsa-miR-6165	0.0404778	2.86643e-07	0
hsa-miR-548ar-3p	0.0412245	0.936516	0
hsa-miR-6763-5p	0.0414482	6.38574e-11	0
hsa-miR-4781-3p	0.0414482	5.18713e-09	0
hsa-miR-141-3p	0.0415349	0.00186527	0
hsa-miR-6771-5p	0.0417108	3.97479e-08	0
hsa-miR-6506-5p	0.0417108	0.350088	0
hsa-miR-6886-3p	0.042101	0.780443	0
hsa-miR-627-5p	0.0421902	8.66057e-06	0
hsa-miR-3115	0.0421902	0.777827	0
hsa-miR-130a-3p	0.0437044	0.636311	0
hsa-miR-6792-5p	0.0441745	0.00858653	0
hsa-miR-3187-5p	0.0441745	0.17658	0
hsa-miR-920	0.0445736	0.000148458	0
hsa-miR-3150a-5p	0.0445736	0.770432	0
hsa-miR-3689a-3p	0.0451043	0.349162	0
hsa-miR-6885-5p	0.0455127	0.0651953	0
hsa-miR-4677-3p	0.0463869	9.20868e-09	0
hsa-miR-8052	0.0464965	0.0141074	0
hsa-miR-3148	0.0464965	0.505147	0
hsa-miR-126-5p	0.0466293	4.01731e-22	0
hsa-miR-4768-5p	0.0466293	3.18203e-06	0
hsa-miR-1263	0.0466293	5.35399e-05	0
hsa-miR-1248	0.0468542	1.45061e-11	0
hsa-miR-6512-3p	0.047974	0.722016	0
hsa-miR-5009-3p	0.0480053	1.58304e-08	0
hsa-miR-4465	0.0480053	5.4235e-05	0
hsa-miR-6503-3p	0.0491243	3.74299e-07	0
hsa-miR-24-3p	0.0491243	0.414286	0
hsa-miR-4463	0.0493343	3.44179e-13	0
hsa-miR-302a-5p	0.0493343	1.19675e-05	0
hsa-miR-7162-5p	0.0493479	0.102892	0
hsa-miR-3622a-5p	0.0493479	0.312546	0
hsa-miR-2114-5p	0.0494031	9.69098e-06	0
hsa-miR-6876-5p	0.0494031	0.00025909	0
hsa-miR-581	0.0494031	0.107283	0
hsa-miR-548g-3p	0.0494031	0.510507	0
hsa-miR-301a-3p	0.0499461	2.54359e-24	0
hsa-miR-6729-3p	0.0500191	0.0814088	0
hsa-miR-6895-3p	0.0500191	0.482773	0
hsa-miR-512-5p	0.051294	0.864748	0
hsa-miR-3186-3p	0.0529012	0.188693	0
hsa-miR-548am-5p	0.0535885	0.428935	0
hsa-miR-302d-5p	0.054797	0.299532	0
hsa-miR-4671-3p	0.0555642	0.314749	0
hsa-miR-4676-3p	0.0561303	0.553167	0
hsa-miR-8085	0.0562658	0.378401	0
hsa-miR-6818-3p	0.0562658	0.923941	0
hsa-miR-3615	0.0563137	0.232114	0
hsa-miR-224-5p	0.0567161	0.633692	0
hsa-miR-3529-5p	0.0567453	0.0711041	0
hsa-miR-7157-3p	0.0588806	0.637322	0
hsa-miR-4480	0.0590184	0.312916	0
hsa-miR-6513-5p	0.059254	0.0635951	0
hsa-miR-7855-5p	0.0602102	0.100295	0
hsa-miR-5582-3p	0.0602102	0.766192	0
hsa-miR-621	0.0602102	0.877491	0
hsa-miR-1271-5p	0.0610172	0.380104	0
hsa-miR-4755-3p	0.0613461	0.157882	0
hsa-miR-6758-5p	0.0614264	0.466999	0
hsa-miR-4460	0.0622324	0.986623	0
hsa-miR-3160-5p	0.0622993	0.531494	0
hsa-miR-8080	0.0639811	0.0619865	0
hsa-miR-146a-3p	0.0656529	0.669711	0
hsa-miR-744-5p	0.0656529	0.888682	0
hsa-miR-6751-5p	0.0657002	0.0877909	0
hsa-miR-587	0.0673201	0.0503027	0
hsa-miR-2355-5p	0.068129	0.539118	0
hsa-miR-4450	0.0681669	0.138227	0
hsa-miR-7107-3p	0.0681669	0.622264	0
hsa-miR-4536-5p	0.0682319	0.265219	0
hsa-miR-298	0.0689067	0.852428	0
hsa-miR-6852-3p	0.0694715	0.0946506	0
hsa-miR-1908-5p	0.0709544	0.168779	0
hsa-miR-211-3p	0.0715998	0.973933	0
hsa-miR-6797-5p	0.0720117	0.131809	0
hsa-miR-6504-5p	0.0724194	0.677374	0
hsa-miR-6806-3p	0.0724521	0.556418	0
hsa-miR-3117-3p	0.0734072	0.280927	0
hsa-miR-5685	0.0747274	0.811195	0
hsa-miR-4482-3p	0.0751411	0.659189	0
hsa-miR-451b	0.0761933	0.312888	0
hsa-miR-3692-3p	0.0766737	0.517598	0
hsa-miR-4673	0.0775931	0.876537	0
hsa-miR-6843-3p	0.0776743	0.637181	0
hsa-miR-4731-3p	0.0780648	0.562244	0
hsa-miR-5586-3p	0.0786686	0.762353	0
hsa-miR-5587-3p	0.0801656	0.271706	0
hsa-miR-1912	0.0802363	0.234837	0
hsa-miR-4503	0.0806995	0.959678	0
hsa-miR-122-3p	0.0810499	0.611371	0
hsa-miR-8075	0.0812163	0.373833	0
hsa-miR-548e-5p	0.081637	0.496408	0
hsa-miR-4662a-5p	0.0818854	0.113416	0
hsa-miR-486-5p	0.0818854	0.409707	0
hsa-miR-10b-3p	0.0822888	0.0697427	0
hsa-miR-4524b-5p	0.0835416	0.123548	0
hsa-miR-181b-3p	0.0838779	0.164994	0
hsa-miR-28-5p	0.084351	0.376955	0
hsa-miR-384	0.086358	0.894888	0
hsa-miR-3166	0.0869788	0.589345	0
hsa-miR-196a-5p	0.0900158	0.272024	0
hsa-miR-513a-3p	0.0901701	0.0676551	0
hsa-miR-199a-5p	0.0902308	0.300447	0
hsa-miR-548v	0.0908018	0.371674	0
hsa-miR-6734-3p	0.0917807	0.415567	0
hsa-miR-378f	0.0917807	0.547367	0
hsa-miR-511-5p	0.0921984	0.216786	0
hsa-miR-3130-3p	0.0923309	0.264433	0
hsa-miR-595	0.0923309	0.874363	0
hsa-miR-593-5p	0.0925931	0.188197	0
hsa-miR-4652-5p	0.0931155	0.0635951	0
hsa-miR-1197	0.0938088	0.283191	0
hsa-miR-5197-5p	0.093917	0.775429	0
hsa-miR-4471	0.0952307	0.145904	0
hsa-miR-1250-5p	0.0952307	0.556118	0
hsa-miR-542-5p	0.0991601	0.0925898	0
hsa-miR-7113-3p	0.0992436	0.139728	0
hsa-miR-3126-3p	0.100066	0.266789	0
hsa-miR-1276	0.100288	0.711165	0
hsa-miR-4761-5p	0.100343	0.276006	0
hsa-miR-7706	0.102253	0.151149	0
hsa-miR-216a-5p	0.103786	0.0754941	0
hsa-miR-7844-5p	0.104563	0.169837	0
hsa-miR-582-3p	0.107853	0.444964	0
hsa-miR-4662b	0.109108	0.0644419	0
hsa-miR-4491	0.10955	0.89863	0
hsa-miR-378e	0.1101	0.384033	0
hsa-miR-550a-3-5p	0.111644	0.0505331	0
hsa-miR-3165	0.111644	0.673746	0
hsa-miR-4751	0.111816	0.153038	0
hsa-miR-3064-5p	0.112123	0.932229	0
hsa-miR-604	0.112509	0.54113	0
hsa-miR-548ba	0.114949	0.0866117	0
hsa-miR-5704	0.114949	0.415351	0
hsa-miR-1911-5p	0.114963	0.275386	0
hsa-miR-586	0.115502	0.849525	0
hsa-miR-4680-3p	0.117524	0.642544	0
hsa-miR-6878-5p	0.121015	0.958348	0
hsa-miR-890	0.122096	0.0848786	0
hsa-miR-548ap-3p	0.124041	0.423364	0
hsa-miR-143-5p	0.124237	0.890774	0
hsa-miR-6828-5p	0.124648	0.0656239	0
hsa-miR-485-5p	0.124794	0.54113	0
hsa-miR-1295a	0.126463	0.55521	0
hsa-miR-664b-3p	0.127839	0.0568083	0
hsa-miR-3146	0.127839	0.137858	0
hsa-miR-3606-3p	0.127839	0.788254	0
hsa-miR-4690-5p	0.129039	0.38067	0
hsa-miR-548h-3p	0.130485	0.434342	0
hsa-miR-4666a-3p	0.130495	0.248444	0
hsa-miR-4650-3p	0.131805	0.198295	0
hsa-miR-590-3p	0.131805	0.425367	0
hsa-miR-210-3p	0.131805	0.888035	0
hsa-miR-519d-5p	0.134231	0.10707	0
hsa-miR-133b	0.134547	0.372063	0
hsa-miR-382-5p	0.135376	0.89349	0
hsa-miR-556-3p	0.136487	0.0891929	0
hsa-miR-4256	0.137117	0.506727	0
hsa-miR-6769a-3p	0.139148	0.983697	0
hsa-miR-6825-5p	0.140433	0.125698	0
hsa-miR-451a	0.140433	0.151149	0
hsa-miR-346	0.140433	0.21924	0
hsa-miR-6074	0.140433	0.672291	0
hsa-miR-4663	0.141408	0.9284	0
hsa-miR-4474-3p	0.144321	0.504594	0
hsa-miR-4795-5p	0.14456	0.531662	0
hsa-miR-510-3p	0.144941	0.10271	0
hsa-miR-507	0.145727	0.207005	0
hsa-miR-4802-3p	0.147043	0.074946	0
hsa-miR-4722-3p	0.149713	0.538007	0
hsa-miR-6838-5p	0.14977	0.740255	0
hsa-miR-3194-3p	0.150081	0.48982	0
hsa-miR-4494	0.151617	0.738483	0
hsa-miR-3975	0.153691	0.0748191	0
hsa-miR-1266-5p	0.154872	0.142448	0
hsa-miR-8055	0.156345	0.228911	0
hsa-miR-3942-5p	0.157769	0.228084	0
hsa-miR-653-3p	0.158221	0.0698665	0
hsa-miR-1285-5p	0.159228	0.164431	0
hsa-miR-4522	0.162561	0.372063	0
hsa-miR-200c-5p	0.164464	0.128187	0
hsa-miR-4760-5p	0.164951	0.168332	0
hsa-miR-6890-5p	0.165009	0.0894999	0
hsa-miR-5004-3p	0.165009	0.965224	0
hsa-miR-4501	0.165791	0.84838	0
hsa-miR-200a-5p	0.166112	0.0891929	0
hsa-miR-525-3p	0.168305	0.981871	0
hsa-miR-6849-3p	0.172046	0.552617	0
hsa-miR-5195-5p	0.173915	0.344419	0
hsa-miR-7106-5p	0.173915	0.973933	0
hsa-miR-5006-5p	0.178029	0.132742	0
hsa-miR-4683	0.178029	0.247201	0
hsa-miR-6772-3p	0.178075	0.30103	0
hsa-miR-1182	0.178075	0.525887	0
hsa-miR-561-3p	0.178772	0.469799	0
hsa-miR-520f-5p	0.18174	0.191462	0
hsa-miR-3660	0.182001	0.621228	0
hsa-miR-3191-3p	0.182143	0.834047	0
hsa-miR-7151-5p	0.183456	0.256875	0
hsa-miR-4296	0.183693	0.821291	0
hsa-miR-548ab	0.184842	0.908997	0
hsa-miR-362-5p	0.184842	0.932391	0
hsa-miR-4765	0.184842	0.942621	0
hsa-miR-4786-3p	0.187108	0.919726	0
hsa-miR-3941	0.190411	0.795005	0
hsa-miR-548aj-3p	0.190758	0.102803	0
hsa-miR-431-5p	0.191413	0.207005	0
hsa-miR-365b-5p	0.191413	0.220512	0
hsa-miR-6854-3p	0.192753	0.932229	0
hsa-miR-6738-3p	0.193108	0.0979838	0
hsa-miR-493-3p	0.193108	0.299532	0
hsa-miR-6864-3p	0.197861	0.170661	0
hsa-miR-1292-3p	0.197892	0.375317	0
hsa-miR-222-3p	0.198998	0.402866	0
hsa-miR-34a-3p	0.199801	0.888035	0
hsa-miR-4275	0.200771	0.201156	0
hsa-miR-6817-5p	0.201447	0.89349	0
hsa-miR-6889-5p	0.20164	0.0548162	0
hsa-miR-4659b-5p	0.20164	0.174325	0
hsa-miR-3180-3p	0.202089	0.641159	0
hsa-miR-888-3p	0.202199	0.262002	0
hsa-miR-6077	0.202199	0.602856	0
hsa-miR-149-3p	0.203438	0.126708	0
hsa-miR-4786-5p	0.205136	0.536477	0
hsa-miR-488-3p	0.207832	0.178864	0
hsa-miR-6761-3p	0.208961	0.578857	0
hsa-miR-4718	0.208961	0.588364	0
hsa-miR-653-5p	0.210249	0.10311	0
hsa-miR-412-5p	0.213797	0.954513	0
hsa-miR-212-5p	0.215095	0.180477	0
hsa-miR-150-5p	0.217008	0.566075	0
hsa-miR-6736-3p	0.221152	0.711565	0
hsa-miR-186-3p	0.223094	0.552483	0
hsa-miR-611	0.223831	0.0684095	0
hsa-miR-3134	0.223967	0.192883	0
hsa-miR-203a-5p	0.223981	0.17498	0
hsa-miR-4647	0.223981	0.791988	0
hsa-miR-8078	0.229754	0.166286	0
hsa-miR-4749-5p	0.231734	0.196127	0
hsa-miR-4276	0.231897	0.48785	0
hsa-miR-301b-3p	0.232311	0.0593156	0
hsa-miR-4496	0.233068	0.145865	0
hsa-miR-1251-5p	0.235936	0.254513	0
hsa-miR-8054	0.236137	0.13041	0
hsa-miR-3119	0.237105	0.725655	0
hsa-miR-8077	0.237105	0.862727	0
hsa-miR-4674	0.238175	0.52796	0
hsa-miR-3927-3p	0.238175	0.888502	0
hsa-miR-4798-3p	0.239883	0.069134	0
hsa-miR-624-3p	0.241192	0.12959	0
hsa-miR-1252-5p	0.243415	0.053465	0
[truncated: 550 more rows]
