# Supplementary material for: Common diseases alter the physiological age-related blood microRNA profile
Source: Nat Commun. 2020 Nov 24;11:5958. doi: 10.1038/s41467-020-19665-1 (PMC7686493; doi:10.1038/s41467-020-19665-1)
Supplement: Supplementary file 10 — Supplementary Data 7 [file 41467_2020_19665_MOESM10_ESM.xlsx]

## Sheet: som-pos
hsa-miR-6749-5p	1
hsa-miR-8072	1
hsa-miR-638	1
hsa-miR-6085	1
hsa-miR-6763-5p	1
hsa-miR-5739	1
hsa-miR-3162-5p	1
hsa-miR-1202	1
hsa-miR-6893-5p	1
hsa-miR-6829-5p	1
hsa-miR-4497	2
hsa-miR-4530	2
hsa-miR-7704	2
hsa-miR-1224-5p	2
hsa-miR-2861	2
hsa-miR-4685-5p	2
hsa-miR-125a-3p	2
hsa-miR-4430	2
hsa-miR-6791-5p	2
hsa-miR-371b-5p	2
hsa-miR-7108-5p	2
hsa-miR-4465	2
hsa-miR-5001-5p	2
hsa-miR-4532	3
hsa-miR-4739	3
hsa-miR-1915-3p	3
hsa-miR-4687-3p	3
hsa-miR-4763-3p	3
hsa-miR-328-5p	3
hsa-miR-3940-5p	3
hsa-miR-762	3
hsa-miR-1249-3p	3
hsa-miR-642b-3p	4
hsa-miR-1249-5p	4
hsa-miR-564	4
hsa-miR-4745-5p	4
hsa-miR-3616-3p	4
hsa-miR-6891-5p	5
hsa-miR-6510-5p	5
hsa-miR-6728-5p	5
hsa-miR-4669	5
hsa-miR-1207-5p	5
hsa-miR-134-5p	5
hsa-miR-1973	6
hsa-miR-4284	6
hsa-miR-4746-3p	6
hsa-miR-6738-5p	6
hsa-miR-3137	6
hsa-miR-3926	7
hsa-miR-652-5p	7
hsa-miR-151a-3p	7
hsa-miR-6753-5p	7
hsa-miR-25-3p	7
hsa-miR-4462	7
hsa-miR-1183	7
hsa-miR-6786-5p	8
hsa-miR-185-5p	8
hsa-miR-181d-5p	8
hsa-miR-378a-3p	8
hsa-miR-151a-5p	9
hsa-miR-3176	9
hsa-miR-28-3p	9
hsa-miR-2110	9
hsa-miR-1180-3p	9
hsa-miR-361-5p	9
hsa-miR-10b-5p	9
hsa-miR-151b	10
hsa-miR-139-3p	10
hsa-miR-128-1-5p	10
hsa-miR-6516-5p	10
hsa-miR-128-3p	10
hsa-miR-365a-3p	10
hsa-miR-6516-3p	10
hsa-miR-197-5p	11
hsa-miR-7641	11
hsa-miR-8069	11
hsa-miR-6125	11
hsa-miR-5684	11
hsa-miR-4485-5p	11
hsa-miR-1273g-3p	11
hsa-miR-423-5p	11
hsa-miR-513b-5p	12
hsa-miR-4515	12
hsa-miR-6132	12
hsa-miR-5006-5p	12
hsa-miR-4428	12
hsa-miR-4787-5p	12
hsa-miR-513c-5p	12
hsa-miR-6089	13
hsa-miR-6087	13
hsa-miR-3665	13
hsa-miR-6090	13
hsa-miR-3196	13
hsa-miR-6800-5p	13
hsa-miR-338-5p	13
hsa-miR-4466	13
hsa-miR-6821-5p	13
hsa-miR-6752-5p	14
hsa-miR-4281	14
hsa-miR-1227-5p	14
hsa-miR-6869-5p	14
hsa-miR-6850-5p	14
hsa-miR-7975	14
hsa-miR-4499	15
hsa-miR-1233-5p	15
hsa-miR-572	15
hsa-miR-6820-5p	15
hsa-miR-6165	15
hsa-miR-4656	16
hsa-miR-6778-5p	16
hsa-miR-2392	16
hsa-miR-4728-5p	16
hsa-miR-4741	16
hsa-miR-2276-3p	16
hsa-miR-5100	16
hsa-miR-6756-5p	16
hsa-miR-4459	16
hsa-miR-1268b	16
hsa-miR-6812-5p	16
hsa-miR-4271	16
hsa-miR-6858-5p	16
hsa-miR-6086	16
hsa-miR-513a-5p	16
hsa-miR-4793-5p	17
hsa-miR-8060	17
hsa-miR-664b-5p	17
hsa-miR-4721	17
hsa-miR-6076	17
hsa-miR-3934-5p	17
hsa-miR-6887-5p	17
hsa-miR-1275	17
hsa-miR-424-3p	17
hsa-miR-494-3p	17
hsa-miR-4478	17
hsa-miR-1290	17
hsa-miR-4485-3p	17
hsa-miR-342-3p	18
hsa-miR-6845-5p	18
hsa-miR-664a-5p	18
hsa-miR-378i	18
hsa-miR-4306	18
hsa-miR-7846-3p	18
hsa-miR-23a-3p	19
hsa-miR-5701	19
hsa-miR-191-5p	19
hsa-miR-1273e	19
hsa-miR-30c-5p	19
hsa-miR-3651	19
hsa-miR-4449	19
hsa-miR-3653-3p	19
hsa-miR-18a-3p	20
hsa-miR-223-3p	20
hsa-miR-335-5p	20
hsa-miR-30b-5p	20
hsa-miR-4659b-3p	20
hsa-miR-194-5p	20
hsa-miR-6879-5p	21
hsa-miR-6740-5p	21
hsa-miR-3198	21
hsa-miR-6131	21
hsa-miR-6127	21
hsa-miR-6875-5p	21
hsa-miR-320a	21
hsa-miR-4713-3p	21
hsa-miR-6717-5p	21
hsa-miR-6780b-5p	21
hsa-miR-939-5p	22
hsa-miR-211-3p	22
hsa-miR-6840-3p	22
hsa-miR-7114-5p	22
hsa-miR-6088	23
hsa-miR-1225-5p	23
hsa-miR-4516	23
hsa-miR-8063	23
hsa-miR-3960	23
hsa-miR-3195	23
hsa-miR-4651	24
hsa-miR-5703	24
hsa-miR-630	24
hsa-miR-6785-5p	24
hsa-miR-4697-5p	24
hsa-miR-6833-5p	24
hsa-miR-3663-3p	24
hsa-miR-4701-3p	24
hsa-miR-8089	24
hsa-miR-663a	24
hsa-miR-6769b-5p	24
hsa-miR-5787	24
hsa-miR-4327	24
hsa-miR-150-3p	24
hsa-miR-1246	24
hsa-miR-135a-3p	24
hsa-miR-1181	24
hsa-miR-22-3p	24
hsa-miR-4257	25
hsa-miR-3935	25
hsa-miR-6867-5p	25
hsa-miR-4298	25
hsa-miR-7110-5p	25
hsa-miR-7107-5p	25
hsa-miR-3135b	25
hsa-miR-5585-3p	25
hsa-miR-4668-5p	25
hsa-miR-6808-5p	25
hsa-miR-4534	26
hsa-miR-4634	26
hsa-miR-1229-5p	26
hsa-miR-7150	26
hsa-miR-642a-3p	26
hsa-miR-4270	26
hsa-miR-125a-5p	27
hsa-miR-186-5p	27
hsa-miR-145-5p	27
hsa-miR-425-5p	27
hsa-miR-29c-5p	27
hsa-miR-484	27
hsa-miR-505-3p	27
hsa-miR-34b-5p	28
hsa-miR-550a-3p	28
hsa-miR-339-5p	28
hsa-miR-24-3p	29
hsa-miR-26a-1-3p	29
hsa-miR-182-5p	29
hsa-miR-26a-5p	29
hsa-miR-374c-5p	30
hsa-miR-4291	30
hsa-miR-374b-5p	30
hsa-miR-320e	31
hsa-miR-324-3p	31
hsa-miR-320d	31
hsa-miR-320c	31
hsa-miR-320b	31
hsa-miR-4716-3p	32
hsa-miR-6807-5p	32
hsa-miR-4505	32
hsa-miR-4507	32
hsa-miR-5581-5p	32
hsa-miR-1587	32
hsa-miR-6724-5p	32
hsa-miR-3156-5p	32
hsa-miR-1305	32
hsa-miR-6734-5p	32
hsa-miR-6803-5p	32
hsa-miR-7152-3p	32
hsa-miR-5194	32
hsa-miR-4633-5p	33
hsa-miR-1260b	33
hsa-miR-6826-5p	33
hsa-miR-1260a	33
hsa-miR-7977	33
hsa-miR-6124	33
hsa-miR-4443	33
hsa-miR-4455	33
hsa-miR-4286	34
hsa-miR-30d-5p	34
hsa-miR-3141	35
hsa-miR-4667-5p	35
hsa-miR-765	35
hsa-miR-4800-5p	35
hsa-miR-483-5p	35
hsa-miR-6775-5p	35
hsa-miR-3679-5p	35
hsa-miR-1236-5p	35
hsa-miR-3138	35
hsa-miR-4646-5p	36
hsa-miR-3127-5p	36
hsa-miR-181a-5p	36
hsa-miR-4538	36
hsa-miR-3652	36
hsa-miR-575	36
hsa-miR-6512-5p	36
hsa-miR-6780a-5p	36
hsa-miR-548am-5p	37
hsa-miR-1972	37
hsa-miR-204-5p	37
hsa-miR-548d-5p	37
hsa-miR-34a-5p	37
hsa-miR-208a-5p	37
hsa-miR-1273f	37
hsa-miR-7106-5p	37
hsa-miR-4767	37
hsa-miR-4261	37
hsa-miR-619-5p	37
hsa-miR-942-5p	38
hsa-miR-93-3p	38
hsa-miR-23b-3p	38
hsa-miR-139-5p	38
hsa-miR-548aa	38
hsa-miR-29b-1-5p	39
hsa-miR-30e-3p	39
hsa-miR-199b-5p	39
hsa-miR-5690	39
hsa-miR-345-5p	39
hsa-miR-4317	39
hsa-miR-26b-3p	39
hsa-miR-340-3p	39
hsa-miR-450a-5p	40
hsa-miR-27b-3p	40
hsa-miR-221-5p	40
hsa-miR-363-3p	40
hsa-miR-146b-5p	40
hsa-miR-15b-3p	40
hsa-miR-628-5p	40
hsa-miR-26b-5p	40
hsa-miR-1914-3p	41
hsa-miR-6068	41
hsa-miR-4299	41
hsa-miR-8071	41
hsa-miR-4653-3p	41
hsa-miR-4788	41
hsa-miR-937-5p	41
hsa-miR-3656	41
hsa-miR-4442	41
hsa-miR-6767-5p	41
hsa-miR-1268a	41
hsa-miR-6727-5p	42
hsa-miR-6779-5p	42
hsa-miR-1307-3p	42
hsa-miR-5003-5p	42
hsa-miR-1288-3p	42
hsa-miR-3620-5p	42
hsa-miR-892b	42
hsa-miR-4463	42
hsa-miR-4690-5p	42
hsa-miR-3125	42
hsa-miR-4730	43
hsa-miR-6794-3p	43
hsa-miR-5195-3p	43
hsa-miR-636	43
hsa-miR-6831-5p	44
hsa-miR-885-5p	44
hsa-miR-6886-3p	44
hsa-miR-212-3p	44
hsa-miR-3648	44
hsa-miR-188-5p	44
hsa-miR-595	44
hsa-miR-6804-3p	44
hsa-miR-6511a-3p	44
hsa-miR-3911	44
hsa-miR-6794-5p	45
hsa-let-7b-5p	45
hsa-miR-4433a-3p	45
hsa-miR-1185-1-3p	45
hsa-miR-4732-5p	45
hsa-miR-6792-5p	45
hsa-miR-5010-5p	45
hsa-miR-5088-5p	45
hsa-miR-6793-5p	45
hsa-miR-584-5p	46
hsa-miR-6126	46
hsa-miR-339-3p	46
hsa-miR-122-5p	46
hsa-miR-4689	46
hsa-miR-4672	46
hsa-miR-6849-5p	46
hsa-miR-4488	46
hsa-miR-557	46
hsa-miR-329-3p	47
hsa-miR-125b-5p	47
hsa-miR-100-5p	47
hsa-miR-409-3p	47
hsa-miR-3907	47
hsa-miR-218-5p	47
hsa-miR-224-5p	47
hsa-miR-127-3p	47
hsa-miR-543	47
hsa-miR-1299	47
hsa-miR-215-5p	48
hsa-miR-19b-3p	48
hsa-miR-154-5p	48
hsa-miR-376a-5p	48
hsa-miR-192-5p	48
hsa-miR-29a-3p	48
hsa-miR-219b-5p	48
hsa-miR-495-3p	49
hsa-miR-664a-3p	49
hsa-miR-323a-3p	49
hsa-miR-641	49
hsa-miR-376a-3p	49
hsa-miR-4659a-3p	49
hsa-miR-10a-5p	49
hsa-miR-223-5p	49
hsa-miR-222-3p	49
hsa-miR-99a-5p	49
hsa-miR-155-5p	49
hsa-miR-454-5p	50
hsa-miR-148b-5p	50
hsa-miR-7-1-3p	50
hsa-miR-1271-5p	50
hsa-miR-28-5p	50
hsa-miR-22-5p	50
hsa-miR-5695	50
hsa-miR-103a-2-5p	50
hsa-miR-548e-3p	50
hsa-miR-4659b-5p	50
hsa-miR-6513-3p	50
hsa-miR-4632-5p	51
hsa-miR-4695-5p	51
hsa-miR-617	51
hsa-miR-6789-5p	51
hsa-miR-4687-5p	51
hsa-miR-6799-5p	51
hsa-miR-4486	51
hsa-miR-4665-5p	51
hsa-miR-665	52
hsa-miR-4513	52
hsa-miR-3180-3p	52
hsa-miR-197-3p	52
hsa-miR-6757-5p	52
hsa-miR-6739-5p	53
hsa-miR-574-5p	53
hsa-miR-671-5p	53
hsa-miR-3151-3p	53
hsa-miR-4436b-5p	53
hsa-miR-3620-3p	53
hsa-miR-3646	53
hsa-miR-7847-3p	53
hsa-miR-574-3p	53
hsa-miR-8485	53
hsa-miR-3149	54
hsa-miR-6716-3p	54
hsa-miR-451b	54
hsa-miR-6514-3p	54
hsa-miR-3591-3p	54
hsa-miR-6723-5p	54
hsa-miR-34b-3p	54
hsa-miR-30a-5p	55
hsa-miR-664b-3p	55
hsa-miR-92a-3p	55
hsa-miR-378b	55
hsa-miR-378a-5p	56
hsa-miR-140-3p	56
hsa-miR-324-5p	56
hsa-miR-181b-5p	56
hsa-miR-331-3p	56
hsa-miR-500a-5p	57
hsa-miR-193a-5p	57
hsa-miR-589-3p	57
hsa-miR-193b-3p	58
hsa-miR-362-5p	58
hsa-miR-6073	58
hsa-miR-199a-5p	58
hsa-let-7c-5p	58
hsa-miR-1270	58
hsa-miR-485-3p	58
hsa-miR-432-5p	58
hsa-miR-4324	58
hsa-miR-4326	58
hsa-miR-133b	58
hsa-miR-3667-5p	58
hsa-miR-369-5p	59
hsa-miR-654-3p	59
hsa-miR-299-5p	59
hsa-miR-487b-3p	59
hsa-miR-132-5p	59
hsa-miR-582-5p	59
hsa-miR-377-3p	59
hsa-miR-758-3p	59
hsa-miR-3200-5p	60
hsa-miR-146a-5p	60
hsa-miR-421	60
hsa-miR-1255a	60
hsa-miR-1255b-5p	60
hsa-miR-130b-3p	60
hsa-let-7a-3p	61
hsa-miR-6759-3p	61
hsa-miR-4731-3p	61
hsa-miR-4723-3p	61
hsa-miR-4274	61
hsa-miR-6834-3p	62
hsa-miR-576-5p	62
hsa-miR-6765-3p	62
hsa-miR-7114-3p	62
hsa-miR-483-3p	62
hsa-miR-6775-3p	62
hsa-miR-6743-3p	62
hsa-miR-211-5p	62
hsa-miR-6784-3p	62
hsa-miR-1470	62
hsa-miR-6756-3p	62
hsa-miR-335-3p	62
hsa-miR-1908-3p	62
hsa-miR-7111-3p	62
hsa-miR-4728-3p	62
hsa-miR-6877-3p	62
hsa-miR-1281	62
hsa-miR-4290	63
hsa-miR-6894-3p	63
hsa-miR-3617-3p	63
hsa-miR-6866-3p	63
hsa-miR-6779-3p	63
hsa-miR-6730-3p	63
hsa-miR-1976	64
hsa-miR-766-3p	64
hsa-miR-328-3p	64
hsa-miR-3940-3p	64
hsa-miR-423-3p	64
hsa-miR-296-5p	64
hsa-let-7d-3p	64
hsa-miR-532-3p	65
hsa-miR-4732-3p	65
hsa-miR-874-3p	65
hsa-miR-150-5p	65
hsa-miR-342-5p	66
hsa-miR-30c-1-3p	66
hsa-miR-361-3p	66
hsa-miR-744-5p	66
hsa-miR-378e	66
hsa-miR-629-3p	66
hsa-miR-491-5p	66
hsa-miR-330-3p	67
hsa-miR-4753-5p	67
hsa-miR-4676-5p	67
hsa-miR-1285-3p	67
hsa-miR-99b-5p	67
hsa-miR-1273h-5p	67
hsa-miR-652-3p	68
hsa-miR-5189-3p	68
hsa-miR-629-5p	68
hsa-miR-505-5p	68
hsa-miR-6802-3p	68
hsa-miR-16-2-3p	68
hsa-miR-550b-2-5p	68
hsa-miR-7854-3p	68
hsa-miR-942-3p	69
hsa-miR-3120-3p	69
hsa-miR-363-5p	69
hsa-miR-548q	69
hsa-miR-183-3p	69
hsa-miR-6876-5p	69
hsa-miR-4677-3p	69
hsa-miR-132-3p	70
hsa-miR-1304-5p	70
hsa-miR-152-3p	70
hsa-miR-21-5p	70
hsa-miR-532-5p	70
hsa-miR-7-5p	70
hsa-miR-628-3p	70
hsa-miR-33b-3p	71
hsa-miR-4665-3p	71
hsa-miR-1228-3p	71
hsa-miR-1234-3p	71
hsa-miR-3679-3p	71
hsa-miR-3675-3p	71
hsa-miR-940	71
hsa-miR-6515-3p	71
hsa-miR-6813-3p	72
hsa-miR-6798-3p	72
hsa-miR-933	72
hsa-miR-4750-3p	72
hsa-miR-92b-3p	72
hsa-miR-6752-3p	72
hsa-miR-6796-3p	72
hsa-miR-6892-3p	72
hsa-miR-6792-3p	72
hsa-miR-6766-3p	72
hsa-miR-3184-3p	73
hsa-miR-6890-3p	73
hsa-let-7b-3p	73
hsa-miR-1229-3p	73
hsa-miR-3180-5p	73
hsa-miR-4701-5p	73
hsa-miR-939-3p	73
hsa-miR-4769-3p	73
hsa-miR-1237-3p	73
hsa-miR-6776-3p	73
hsa-miR-6841-3p	73
hsa-miR-4484	73
hsa-miR-5196-5p	74
hsa-miR-1238-5p	75
hsa-miR-133a-3p	75
hsa-miR-4518	75
hsa-miR-129-1-3p	75
hsa-miR-625-5p	75
hsa-miR-550a-3-5p	75
hsa-miR-1306-5p	76
hsa-miR-642b-5p	76
hsa-miR-501-5p	76
hsa-miR-486-5p	76
hsa-miR-4323	76
hsa-miR-3605-3p	76
hsa-miR-6511b-3p	76
hsa-miR-138-2-3p	76
hsa-miR-3615	76
hsa-miR-5193	76
hsa-miR-129-2-3p	76
hsa-miR-4521	77
hsa-miR-7976	77
hsa-miR-6803-3p	77
hsa-miR-4420	77
hsa-miR-3688-3p	77
hsa-miR-542-5p	78
hsa-miR-200c-3p	78
hsa-miR-181a-2-3p	78
hsa-miR-503-5p	78
hsa-miR-501-3p	78
hsa-miR-497-5p	79
hsa-miR-148a-3p	79
hsa-miR-4737	79
hsa-miR-19b-1-5p	79
hsa-miR-627-5p	79
hsa-miR-3200-3p	79
hsa-miR-3163	80
hsa-miR-376c-3p	80
hsa-miR-610	80
hsa-miR-409-5p	80
hsa-miR-451a	80
hsa-miR-4742-5p	80
hsa-miR-221-3p	80
hsa-miR-4422	80
hsa-miR-410-3p	80
hsa-miR-431-5p	80
hsa-miR-382-5p	80
hsa-miR-29b-2-5p	80
hsa-miR-634	81
hsa-miR-6737-3p	81
hsa-miR-4652-3p	81
hsa-miR-6069	81
hsa-miR-5571-5p	81
hsa-miR-1825	81
hsa-miR-6880-3p	81
hsa-miR-6800-3p	81
hsa-miR-6732-3p	81
hsa-miR-6797-3p	81
hsa-miR-4787-3p	81
hsa-miR-6858-3p	81
hsa-miR-3150b-5p	81
hsa-miR-4313	81
hsa-miR-4649-3p	81
hsa-miR-3162-3p	81
hsa-miR-4725-5p	81
hsa-miR-6760-3p	81
hsa-miR-6763-3p	82
hsa-miR-6785-3p	82
hsa-miR-6508-5p	82
hsa-miR-6824-3p	82
hsa-miR-2116-3p	82
hsa-miR-6848-3p	82
hsa-miR-1238-3p	82
hsa-miR-6889-3p	82
hsa-miR-6861-3p	82
hsa-miR-425-3p	82
hsa-miR-4664-3p	82
hsa-miR-6819-3p	82
hsa-miR-6731-3p	82
hsa-miR-6777-3p	82
hsa-miR-4310	82
hsa-miR-4758-3p	82
hsa-miR-1304-3p	82
hsa-miR-4698	82
hsa-miR-1539	82
hsa-miR-6851-3p	82
hsa-miR-671-3p	83
hsa-miR-4700-3p	83
hsa-miR-6820-3p	83
hsa-miR-5196-3p	83
hsa-miR-7108-3p	83
hsa-miR-6741-3p	83
hsa-miR-18b-3p	83
hsa-miR-6728-3p	83
hsa-miR-767-3p	83
hsa-miR-6870-3p	83
hsa-miR-4433a-5p	83
hsa-miR-6857-3p	83
hsa-miR-6812-3p	83
hsa-miR-4749-3p	83
hsa-miR-6503-5p	84
hsa-miR-6790-3p	84
hsa-miR-550a-5p	84
hsa-miR-6836-3p	84
hsa-miR-625-3p	84
hsa-miR-4697-3p	84
hsa-miR-6799-3p	85
hsa-miR-106b-3p	85
hsa-miR-744-3p	85
hsa-miR-6509-3p	85
hsa-miR-4714-5p	85
hsa-miR-337-3p	85
hsa-miR-130b-5p	86
hsa-miR-3157-5p	86
hsa-miR-4318	86
hsa-miR-27a-3p	86
hsa-miR-181c-3p	87
hsa-miR-381-3p	87
hsa-miR-181a-3p	87
hsa-miR-660-3p	87
hsa-miR-378f	87
hsa-miR-378g	87
hsa-miR-378d	87
hsa-miR-769-5p	87
hsa-miR-500b-5p	87
hsa-miR-148a-5p	87
hsa-miR-15a-3p	88
hsa-miR-148b-3p	88
hsa-miR-590-5p	88
hsa-miR-502-5p	88
hsa-miR-106b-5p	88
hsa-miR-101-5p	88
hsa-miR-181c-5p	88
hsa-miR-30e-5p	88
hsa-miR-660-5p	88
hsa-miR-142-5p	88
hsa-miR-454-3p	89
hsa-miR-140-5p	89
hsa-miR-624-5p	89
hsa-miR-196b-5p	89
hsa-miR-424-5p	89
hsa-miR-20a-3p	89
hsa-miR-598-3p	89
hsa-miR-15a-5p	89
hsa-miR-130a-3p	89
hsa-miR-20b-5p	89
hsa-miR-96-5p	89
hsa-miR-17-5p	89
hsa-let-7d-5p	90
hsa-miR-374a-5p	90
hsa-miR-16-5p	90
hsa-miR-144-5p	90
hsa-miR-98-5p	90
hsa-miR-126-5p	90
hsa-miR-126-3p	90
hsa-miR-195-5p	90
hsa-let-7f-5p	90
hsa-miR-602	91
hsa-miR-4640-3p	91
hsa-miR-6891-3p	91
hsa-miR-4646-3p	91
hsa-miR-4716-5p	91
hsa-miR-6884-3p	91
hsa-miR-5010-3p	91
hsa-miR-6865-3p	92
hsa-miR-3613-3p	92
hsa-miR-191-3p	92
hsa-miR-548ai	92
hsa-miR-4666b	92
hsa-miR-149-5p	92
hsa-miR-98-3p	92
hsa-let-7f-1-3p	92
hsa-miR-6795-3p	93
hsa-miR-1227-3p	93
hsa-miR-6757-3p	93
hsa-miR-4312	93
hsa-miR-23c	93
hsa-miR-6507-3p	93
hsa-miR-1267	93
hsa-miR-563	93
hsa-miR-7974	93
hsa-miR-3614-5p	93
hsa-miR-6855-3p	93
hsa-miR-3190-5p	93
hsa-miR-1296-3p	94
hsa-miR-6769b-3p	94
hsa-miR-6885-3p	94
hsa-miR-6782-3p	94
hsa-miR-5681b	94
hsa-miR-6810-3p	94
hsa-miR-4667-3p	94
hsa-miR-6845-3p	94
hsa-miR-4685-3p	95
hsa-miR-136-5p	95
hsa-miR-183-5p	95
hsa-miR-4707-3p	95
hsa-miR-210-5p	95
hsa-miR-210-3p	95
hsa-miR-338-3p	96
hsa-miR-326	96
hsa-miR-2115-5p	96
hsa-miR-6503-3p	96
hsa-miR-193a-3p	97
hsa-miR-188-3p	97
hsa-miR-21-3p	97
hsa-miR-502-3p	97
hsa-miR-142-3p	97
hsa-miR-500a-3p	97
hsa-miR-29c-3p	98
hsa-miR-1307-5p	98
hsa-miR-219a-5p	98
hsa-miR-1287-3p	98
hsa-miR-29b-3p	98
hsa-miR-19a-3p	98
hsa-miR-362-3p	98
hsa-miR-340-5p	98
hsa-miR-192-3p	98
hsa-miR-18b-5p	99
hsa-miR-18a-5p	99
hsa-miR-103a-3p	99
hsa-miR-107	99
hsa-miR-301a-3p	99
hsa-miR-17-3p	99
hsa-miR-101-3p	99
hsa-miR-20a-5p	99
hsa-miR-32-5p	100
hsa-let-7g-5p	100
hsa-let-7e-5p	100
hsa-miR-93-5p	100
hsa-miR-15b-5p	100
hsa-let-7a-5p	100
hsa-miR-190a-5p	100
hsa-let-7i-5p	100
hsa-miR-199a-3p	100
hsa-miR-144-3p	100
